# Supplementary material for: Evolution of High Cellulolytic Activity in Symbiotic Streptomyces through Selection of Expanded Gene Content and Coordinated Gene Expression
Source: PLoS Biol. 2016 Jun 8;14(6):e1002475. doi: 10.1371/journal.pbio.1002475 (PMC4898821; doi:10.1371/journal.pbio.1002475)
Supplement: S1 Dataset — Provided as an Excel spreadsheet. (XLSX) [file pbio.1002475.s001.xlsx]

## Sheet: Sheet1
Dataset 1. Streptomyces ABC Sugar Transporters															Glucose												Multiple Sugar											Xylose						Chitin
															Cellobiose transporter [MD:M00206]				Glucose/arabinose transporter [MD:M00203]				Glucose/mannose transporter [MD:M00605]				Putative multiple sugar transporter [MD:M00207]					Multiple sugar transporter [MD:M00216]			Putative simple sugar transporter [MD:M00221]			Xylobiose transporter [MD:M00619]			D-Xylose transporter [MD:M00215]			N-Acetylglucosamine transporter [MD:M00205]			N,N'-Diacetylchitobiose transporter [MD:M00606]
															K10240	K10241	K10242	K10112	K10196	K10197	K10198	K10199	K17315	K17316	K17317	K10112	K02027	K02025	K02026	K10111	K10112	K10546	K10547	K10548	K02058	K02057	K02056	K17326	K17327	K17328	K10543	K10544	K10545	K10200	K10201	K10202	K17329	K17330	K17331
													Adam's Tree Order	Bradon Names in tree order	cebE; cellobiose transport system substrate-binding protein	cebF; cellobiose transport system permease protein	cebG; cellobiose transport system permease protein	msmX, msmK, malK, sugC, ggtA, msiK; multiple sugar transport system ATP-binding protein	ABC.GLC.S; glucose/arabinose transport system substrate-binding protein	ABC.GLC.P; glucose/arabinose transport system permease protein	ABC.GLC.P1; glucose/arabinose transport system permease protein	ABC.GLC.A; glucose/arabinose transport system ATP-binding protein	gtsA, glcE; glucose/mannose transport system substrate-binding protein	gtsB, glcF; glucose/mannose transport system permease protein	gtsC, glcG; glucose/mannose transport system permease protein	msmX, msmK, malK, sugC, ggtA, msiK; multiple sugar transport system ATP-binding protein	ABC.MS.S; multiple sugar transport system substrate-binding protein	ABC.MS.P; multiple sugar transport system permease protein	ABC.MS.P1; multiple sugar transport system permease protein	malK, mtlK, thuK; multiple sugar transport system ATP-binding protein [EC:3.6.3.-]	msmX, msmK, malK, sugC, ggtA, msiK; multiple sugar transport system ATP-binding protein	ABC.GGU.S, chvE; putative multiple sugar transport system substrate-binding protein	ABC.GGU.P, gguB; putative multiple sugar transport system permease protein	ABC.GGU.A, gguA; putative multiple sugar transport system ATP-binding protein	ABC.SS.S; simple sugar transport system substrate-binding protein	ABC.SS.P; simple sugar transport system permease protein	ABC.SS.A; simple sugar transport system ATP-binding protein [EC:3.6.3.17]	bxlE; xylobiose transport system substrate-binding protein	bxlF; xylobiose transport system permease protein	bxlG; xylobiose transport system permease protein	xylF; D-xylose transport system substrate-binding protein	xylH; D-xylose transport system permease protein	xylG; D-xylose transport system ATP-binding protein [EC:3.6.3.17]	ABC.NGC.S; N-acetylglucosamine transport system substrate-binding protein	ABC.NGC.P; N-acetylglucosamine transport system permease protein	ABC.NGC.P1; N-acetylglucosamine transport system permease protein	dasA; N,N'-diacetylchitobiose transport system substrate-binding protein	dasB; N,N'-diacetylchitobiose transport system permease protein	dasC; N,N'-diacetylchitobiose transport system permease protein
													Kitasatospora_setae_KM-6054	KSE	3	3	3	1	0	0	0	0	1	0	0	1	4	4	4	0	1	0	0	0	1	4	2	0	0	0	3	2	2	1	1	1	4	3	3
													Streptomyces_scabrisporus_DSM41855	A3IC	1	1	1	4	0	0	0	0	0	0	0	4	11	12	12	0	4	0	0	0	2	7	7	0	0	0	2	2	3	0	0	0	3	2	2
													Streptomyces_vitaminophilus_DSM41686	A3IG	2	2	2	1	0	0	0	0	1	1	1	1	10	12	11	0	1	0	0	0	2	4	3	0	0	0	1	1	1	1	1	1	1	1	1
													Streptomyces_cattleya_NRRL-8057	YKY	1	1	1	1	0	0	0	0	0	0	0	1	5	3	3	0	1	0	0	0	1	3	2	0	0	0	1	1	1	1	1	1	1	1	1
													Streptomyces_sp_DvalAA-14	SDV14	1	1	1	2	0	0	0	0	0	0	0	2	13	15	15	0	2	0	0	0	1	3	2	0	0	0	2	1	1	1	1	1	1	1	2
													Streptomyces_sp_BoleA5	B085	2	2	2	4	0	0	0	0	0	0	0	4	16	16	18	0	4	3	2	2	2	4	4	0	0	0	1	1	1	1	1	1	1	1	1
													Streptomyces_sp_CNY243	C594	2	1	1	2	0	0	0	0	0	0	0	2	20	24	22	0	2	1	1	1	1	3	3	0	0	0	2	2	2	1	1	1	2	2	2
													Streptomyces_sp_CNS335	C592	2	1	1	2	0	0	0	0	0	0	0	2	19	21	20	0	2	1	1	1	1	3	3	0	0	0	2	2	2	1	1	1	2	2	2
													Streptomyces_sp_CNQ766	C591	2	1	1	2	0	0	0	0	0	0	0	2	19	21	20	0	2	1	1	1	1	3	3	0	0	0	2	2	2	1	1	1	2	2	2
													Streptomyces_sulphureus_L180	UWG	1	1	1	2	0	0	0	0	0	0	0	2	9	8	7	0	2	1	1	1	1	3	2	0	0	0	1	0	1	1	1	1	2	2	2
													Streptomyces_sp_AA1529	A949	1	1	1	2	0	0	0	0	0	0	0	2	6	4	4	0	2	1	1	1	1	3	2	0	0	0	1	1	1	1	1	1	2	2	2
													Streptomyces_sp_AA0539	B311	1	1	1	2	0	0	0	0	0	0	0	2	13	12	13	0	2	1	0	1	1	3	2	0	0	0	2	2	2	1	1	1	2	2	2
													Streptomyces_sp_MspMP-M5	B073	0	0	0	1	0	0	0	0	0	0	0	1	3	2	2	0	1	0	0	0	1	3	2	0	0	0	2	1	1	1	1	1	1	1	1
													Streptomyces_auratus_AGR0001	SU9	0	0	0	2	0	0	0	0	0	0	0	2	14	8	8	0	2	0	0	0	4	6	5	0	0	0	6	4	4	2	2	1	0	0	0
													Streptomyces_sp_ScaeMP-e96	YWI	0	0	0	1	0	0	0	0	0	0	0	1	11	10	9	0	1	0	0	0	2	3	2	0	0	0	3	2	2	1	1	1	1	1	1
													Streptomyces_sp_FxanaC1	B074	0	0	0	1	0	0	0	0	0	0	0	1	9	8	8	0	1	0	0	0	2	3	2	0	0	0	2	1	1	1	1	1	1	1	1
													Streptomyces_xinghaiensis_S187	SXIN	3	3	2	2	0	0	0	0	0	0	0	2	9	3	4	0	2	1	0	1	1	3	2	0	0	0	2	3	3	1	1	1	0	0	0
													Streptomyces_bingchenggensis_BCW-1	SBI	4	4	4	1	0	0	0	0	0	0	0	1	28	34	34	0	1	1	1	1	3	5	4	0	0	0	3	3	3	1	1	1	2	2	2
													Streptomyces_hygroscopicus_ATCC53653	SSOG	1	2	2	2	0	0	0	0	0	0	0	2	28	30	27	0	2	1	1	1	4	5	3	0	0	0	2	2	2	1	1	1	0	0	1
													Streptomyces_violaceusniger_Tu4113	Strvi	2	2	2	1	0	0	0	0	0	0	0	1	19	20	19	0	1	1	1	1	2	4	3	0	0	0	2	2	2	1	1	1	2	2	2
													Streptomyces_sp_MnatMP-M27	SMN27	1	0	1	1	0	0	0	0	0	0	0	1	22	22	20	1	1	1	1	1	2	5	5	0	0	0	2	2	3	1	1	1	1	0	1
													Streptomyces_sp_S4	StrS4	2	2	2	1	0	0	0	0	0	0	0	1	3	4	3	0	1	1	1	1	1	3	2	0	0	0	1	1	0	1	1	1	3	2	2
													Streptomyces_sp_SM8	SM8	2	2	2	1	0	0	0	0	0	0	0	1	2	3	3	0	1	1	1	1	1	3	2	0	0	0	1	0	1	1	1	1	3	2	2
													Streptomyces_albus_J1074	XNR	2	2	2	1	0	0	0	0	0	0	0	1	3	3	3	0	1	1	1	1	1	3	2	0	0	0	1	1	1	1	1	1	3	2	2
													Streptomyces_sp_IgraMP-1	SIGACT1	2	2	2	1	0	0	0	0	0	0	0	1	2	3	3	0	1	1	1	1	2	3	2	0	0	0	1	1	1	1	1	1	3	2	2
													Streptomyces_sp_BvitLS-983	SBV983	2	2	2	1	0	0	0	0	0	0	0	1	2	3	3	0	1	1	1	1	2	3	2	0	0	0	1	1	1	1	1	1	3	2	2
													Streptomyces_sp_ScaeMP-6W	SSC6W	2	2	2	1	0	0	0	0	0	0	0	1	3	3	3	0	1	1	1	1	1	3	2	0	0	0	1	1	1	1	1	1	3	2	2
													Streptomyces_sp_CNY228	D330	2	2	2	1	0	0	0	0	0	0	0	1	3	4	3	0	1	1	1	1	1	3	2	0	0	0	1	1	1	1	1	1	3	2	2
													Streptomyces_sp_LaPpAH-202	B048	2	2	2	1	0	0	0	0	0	0	0	1	4	5	4	0	1	1	1	1	1	3	2	0	0	0	1	1	1	1	1	1	3	2	2
													Streptomyces_sp_LcepLS	SLCEP	1	1	1	1	0	0	0	0	0	0	0	1	14	19	20	0	1	0	0	0	1	3	2	0	0	0	1	1	1	1	1	1	4	3	3
													Streptomyces_sp_TverLS-915	STV915	1	1	1	1	0	0	0	0	0	0	0	1	15	20	21	0	1	0	0	0	1	3	2	0	0	0	0	1	1	1	1	1	4	3	3
													Streptomyces_sp_SPB78	SSLG	1	1	1	1	0	0	0	0	0	0	0	1	10	17	20	0	1	0	0	0	1	3	2	0	0	0	1	1	1	1	1	1	4	3	3
													Streptomyces_sp_SolWspMP-sol7th	SSOL7TH	2	2	2	1	0	0	0	0	0	0	0	1	12	17	19	0	1	0	0	0	1	3	2	0	0	0	0	1	1	1	1	1	4	3	3
													Streptomyces_sp_SA3-ActG	STREPG	1	1	1	1	0	0	0	0	0	0	0	1	13	22	21	0	1	0	0	0	1	3	2	0	0	0	1	1	1	1	1	1	4	3	3
													Streptomyces_sp_SA3-ActF	STREPF	1	1	1	1	0	0	0	0	0	0	0	1	10	20	21	0	1	0	0	0	1	3	2	0	0	0	1	1	1	1	1	1	4	3	3
													Streptomyces_sp_DfronAA-171	SDF171	1	1	1	1	0	0	0	0	0	0	0	1	13	22	22	0	1	0	0	0	1	2	2	0	0	0	1	1	1	1	1	1	4	3	3
													Streptomyces_sp_Tu6071	STTU	2	2	2	1	0	0	0	0	0	0	0	1	15	19	21	0	1	0	0	0	1	3	2	0	0	0	1	1	1	1	1	1	4	3	3
													Streptomyces_sp_HrubLS-53	SHR53	2	2	1	1	0	0	0	0	0	0	0	1	10	16	19	0	1	0	0	0	1	3	2	0	0	0	1	1	1	1	1	0	4	2	3
													Streptomyces_sp_SPB74	SSBG	0	1	1	1	0	0	0	0	0	0	0	1	9	15	16	0	1	0	0	0	1	3	3	0	0	0	1	1	1	1	1	1	4	2	3
													Streptomyces_sp_AmelKG-E11A	YW7	0	0	0	1	0	0	0	0	0	0	0	1	7	6	5	0	1	0	0	0	1	7	4	0	0	0	1	1	1	1	1	1	3	2	2
													Streptomyces_griseoaurantiacus_M045	SGM	1	1	1	1	0	0	0	0	0	0	0	1	9	10	9	0	1	1	1	1	2	3	2	0	0	0	3	1	1	1	1	1	2	2	2
													Streptomyces_coelicoflavus_ZG0656	SMCF	2	2	2	3	0	0	0	0	0	0	0	3	15	16	14	0	3	1	1	1	3	4	3	0	0	0	2	1	1	1	1	1	4	3	3
													Streptomyces_coelicolor_A3-2	SCO	2	2	2	2	0	0	0	0	0	0	0	2	19	23	20	0	2	1	1	1	3	4	3	0	0	0	2	1	1	1	1	1	4	3	3
													Streptomyces_lividans_TK24	SSPG	2	2	2	2	0	0	0	0	0	0	0	2	15	20	18	0	2	1	1	1	3	4	3	0	0	0	2	1	1	1	1	1	4	3	3
													Streptomyces_sp_TOR3209_prodigal	TOR3209	2	2	2	2	0	0	0	0	0	0	0	2	15	13	16	0	2	1	0	1	3	4	3	0	0	0	2	1	1	1	1	1	3	1	2
													Streptomyces_viridochromogenes_DSM40736	SSQG	2	2	2	4	0	0	0	0	0	0	0	4	17	18	18	0	4	1	1	1	2	3	2	0	0	0	4	2	2	1	1	1	2	2	2
													Streptomyces_chartreusis_NRRL12338	KIM	2	2	2	4	0	0	0	0	0	0	0	4	24	24	24	0	4	1	1	1	3	3	2	0	0	0	3	2	2	1	1	1	2	2	2
													Streptomyces_ghanaensis_ATCC14672	SSFG	2	2	2	3	0	0	0	0	0	0	0	3	8	10	10	0	3	1	1	1	4	4	3	0	0	0	3	1	1	1	1	1	3	2	2
													Streptomyces_viridosporus_T7A	STRVIR	2	2	2	3	0	0	0	0	0	0	0	3	8	9	10	0	3	1	1	1	4	4	3	0	0	0	3	1	1	1	1	1	3	2	2
													Streptomyces_griseoflavus_Tu4000	SSRG	3	3	3	3	0	0	0	0	0	0	0	3	12	12	14	0	3	1	1	1	3	4	3	0	0	0	3	1	1	1	1	1	2	1	2
													Streptomyces_sp_di188	SDI188	2	2	2	3	0	0	0	0	0	0	0	3	5	5	7	0	3	1	1	1	2	3	2	0	0	0	2	1	1	1	1	1	2	1	2
													Streptomyces_sp_di50b	SDI50B	2	2	2	3	0	0	0	0	0	0	0	3	5	5	7	0	3	1	1	1	2	3	2	0	0	0	2	1	1	1	1	1	2	1	2
													Streptomyces_sp_FxanaD5	B066	2	2	2	3	0	0	0	0	0	0	0	3	18	17	17	0	3	1	1	1	2	3	2	0	0	0	3	1	1	1	1	1	3	2	2
													Streptomyces_sp_LaPpAH-108	B079	1	1	1	1	0	0	0	0	0	0	0	1	4	4	4	0	1	1	1	1	2	4	3	0	0	0	2	1	1	1	1	1	1	1	1
													Streptomyces_hygroscopicus-subsp-jinggangensis_5008	SHJG	2	2	2	1	0	0	0	0	0	0	0	1	16	18	18	0	1	1	1	1	2	4	3	0	0	0	2	1	1	1	1	1	3	2	2
													Streptomyces_sp_DconLS	SDCON	1	1	1	1	0	0	0	0	0	0	0	1	8	8	8	0	1	0	0	0	2	4	3	0	0	0	2	1	1	1	1	1	2	1	1
													Streptomyces_sp_LamerLS-31b	STEMP5	1	1	1	1	0	0	0	0	0	0	0	1	8	8	8	0	1	0	0	0	2	4	3	0	0	0	2	1	1	1	1	1	2	1	1
													Streptomyces_scabiei_87-22	SCAB	4	4	4	1	0	0	0	0	0	0	0	1	20	20	17	0	1	2	1	1	4	6	5	0	0	0	3	2	2	1	1	1	2	2	2
													Streptomyces_ipomoeae_91-03	STRIP9103	3	3	3	2	0	0	0	0	0	0	0	2	29	31	29	0	2	2	1	1	4	5	4	0	0	0	4	2	2	2	2	2	2	2	2
													Streptomyces_sviceus_ATCC29083	SSEG	1	2	2	2	0	0	0	0	0	0	0	2	21	25	26	0	2	2	1	1	4	6	4	0	0	0	3	1	1	1	1	1	1	1	1
													Streptomyces_avermitilis_MA4680	SAV	2	2	2	1	0	0	0	0	0	0	0	1	14	15	16	0	1	1	1	1	3	6	4	0	0	0	2	1	1	1	1	1	3	2	2
													Cellulomonas_sp_DI166_ReformattedProts	CDI166	4	4	4	2	0	0	0	0	0	0	0	2	13	14	14	0	2	1	1	1	3	4	3	0	0	0	2	1	1	1	1	1	2	2	2
													Streptomyces_zinciresistens_K42	SZN	3	3	3	2	0	0	0	0	0	0	0	2	10	10	9	0	2	1	1	1	2	3	2	0	0	0	5	2	2	1	1	1	3	2	3
													Streptomyces_chartreusis_NRRL3882	KIK	1	1	2	3	0	0	0	0	0	0	0	3	10	6	8	0	3	2	1	1	3	5	1	0	0	0	2	1	2	1	1	1	2	2	2
													Streptomyces_acidiscabies_84-104_prodigal	B243	4	4	4	3	0	0	0	0	0	0	0	3	25	26	25	0	3	1	1	1	4	7	5	0	0	0	2	1	1	1	1	1	0	0	0
													Streptomyces_sp_SolWspMP-5a-2	STEMP6	3	3	3	4	0	0	0	0	0	0	0	4	20	20	21	0	4	1	1	1	4	4	3	0	0	0	3	1	1	1	1	1	3	1	2
													Streptomyces_sp_PsTaAH-124	B086	1	1	1	2	0	0	0	0	0	0	0	2	12	11	11	0	2	1	1	1	1	3	2	0	0	0	2	1	1	1	1	1	3	2	2
													Streptomyces_sp_e14	SSTG	1	1	1	1	0	0	0	0	0	0	0	1	6	6	6	0	1	1	1	1	1	2	1	0	0	0	2	1	1	1	1	1	2	2	2
													Streptomyces_sp_Ame12xE9	B065	1	1	1	2	0	0	0	0	0	0	0	2	7	5	7	0	2	1	1	1	1	3	2	0	0	0	2	1	1	1	1	1	4	3	3
													Streptomyces_clavuligerus_ATCC27064-1	SSCG	0	0	0	1	0	0	0	0	0	0	0	1	4	4	4	0	1	0	0	0	1	3	2	0	0	0	1	1	1	1	1	1	2	2	2
													Streptomyces_tsukubaensis_NRRL18488	STSU	0	0	0	1	0	0	0	0	0	0	0	1	2	2	2	0	1	0	0	0	1	3	2	0	0	0	1	1	1	1	1	1	4	3	3
													Streptomyces_sp_CNT372	C593	2	2	2	2	0	0	0	0	0	0	0	2	3	2	1	0	2	0	0	0	1	3	2	0	0	0	1	1	1	1	1	1	3	2	2
													Streptomyces_pristinaespiralis_ATCC25486	SSDG	4	4	4	2	0	0	0	0	0	0	0	2	12	14	14	0	2	1	1	1	2	3	2	0	0	0	1	1	1	1	1	1	4	3	3
													Streptomyces_somaliensis_DSM40738	O3Q	0	0	0	2	0	0	0	0	0	0	0	2	1	2	2	0	2	0	0	0	0	2	1	0	0	0	1	1	1	1	1	1	0	0	0
													Streptomyces_sp_CNS615	D583	1	1	1	1	0	0	0	0	0	0	0	1	6	4	4	0	1	0	0	0	2	3	2	0	0	0	2	2	2	1	1	1	1	1	1
													Streptomyces_sp_CNT302	D329	1	1	1	1	0	0	0	0	0	0	0	1	6	4	4	0	1	0	0	0	2	3	2	0	0	0	2	2	2	1	1	1	1	1	1
													Streptomyces_venezuelae_ATCC10712	SVEN	3	3	3	1	0	0	0	0	0	0	0	1	8	10	10	0	1	1	1	1	2	5	3	0	0	0	2	2	2	1	1	1	4	3	3
													Streptomyces_sp_SS	Y19	1	1	1	1	0	0	0	0	0	0	0	1	3	3	4	0	1	0	0	0	0	2	1	0	0	0	1	1	1	1	1	1	1	0	0
													Streptomyces_sp_C	SSNG	1	1	1	1	0	0	0	0	0	0	0	1	3	2	2	0	1	1	1	1	1	5	3	0	0	0	1	1	1	1	1	1	2	1	1
													Streptomyces_lysosuperificus_ATCC31396	KII	2	2	2	1	0	0	0	0	0	0	0	1	4	2	2	0	1	0	0	0	2	6	4	0	0	0	0	2	2	0	0	2	2	2	2
													Streptomyces_sp_Mg1	SSAG	1	1	1	0	0	0	0	0	0	0	0	0	6	4	4	0	0	0	0	0	1	3	2	0	0	0	1	1	1	1	1	1	2	1	1
													Streptomyces_sp_MnatMP-M17	SMN17	1	1	1	2	0	0	0	0	0	0	0	2	10	10	14	0	2	1	1	1	1	3	2	0	0	0	1	0	1	1	1	1	4	3	3
													Streptomyces_sp_LamerLS-316	B046	1	1	1	1	0	0	0	0	0	0	0	1	20	19	18	0	1	1	1	1	1	3	2	0	0	0	1	1	1	1	1	1	4	3	3
													Streptomyces_flavogriseus_ATCC33331	SFLA	1	1	1	1	0	0	0	0	0	0	0	1	17	17	16	0	1	1	1	1	1	5	3	0	0	0	1	1	1	1	1	1	4	3	3
													Streptomyces_sp_BpilaLS-43	STEMP1	1	1	1	1	0	0	0	0	0	0	0	1	12	16	15	0	1	1	1	1	1	3	2	0	0	0	1	1	1	1	1	1	3	2	2
													Streptomyces_sp_DvalAA-83	STEMP4	1	1	1	1	0	0	0	0	0	0	0	1	13	16	15	0	1	1	1	1	1	3	2	0	0	0	1	1	1	1	1	1	3	2	2
													Streptomyces_sp_DpondAA-F4a	SDPF4a	1	1	1	1	0	0	0	0	0	0	0	1	14	16	15	0	1	1	1	1	1	3	2	0	0	0	1	1	1	1	1	1	3	2	2
													Streptomyces_sp_DpondAA-F4	SDPF4	1	1	1	1	0	0	0	0	0	0	0	1	14	16	15	0	1	1	1	1	1	3	2	0	0	0	1	1	1	1	1	1	3	2	2
													Streptomyces_sp_SirexAA-E	SACTE	1	1	1	1	0	0	0	0	0	0	0	1	14	16	15	0	1	1	1	1	1	3	2	0	0	0	1	1	1	1	1	1	3	2	2
													Streptomyces_sp_AmelKG-A3	F558	1	1	1	2	0	0	0	0	0	0	0	2	11	9	9	0	2	1	1	1	2	5	3	0	0	0	1	1	1	1	1	1	3	2	2
													Streptomyces_sp_PalvLS-984	SPA984	1	1	1	2	0	0	0	0	0	0	0	2	10	9	9	0	2	1	1	1	2	5	3	0	0	0	1	1	1	1	1	1	3	2	2
													Streptomyces_sp_OspMP-M45	TUM	1	1	1	2	0	0	0	0	0	0	0	2	11	9	9	0	2	1	1	1	2	5	3	0	0	0	1	1	1	1	1	1	3	2	2
													Streptomyces_sp_DpondAA-D4	SDPD4	1	1	1	2	0	0	0	0	0	0	0	2	12	10	10	0	2	1	1	1	2	5	3	0	0	0	1	1	1	1	1	1	3	2	2
													Streptomyces_sp_DpondAA-B6	K379	1	1	1	2	0	0	0	0	0	0	0	2	12	10	10	0	2	1	1	1	2	5	3	0	0	0	1	1	1	1	1	1	3	2	2
													Streptomyces_sp_PpalLS-921	SPP921	1	1	1	2	0	0	0	0	0	0	0	2	11	10	10	0	2	1	1	1	2	5	3	0	0	0	1	1	1	1	1	1	3	2	2
													Streptomyces_sp_Wigar10	SWIGAR10	2	2	3	1	0	0	0	0	0	0	0	1	7	7	8	0	1	0	0	0	3	3	4	0	0	0	1	1	1	1	1	1	5	3	3
													Streptomyces_sp_DvalAA-19	SDV19	2	2	2	1	0	0	0	0	0	0	0	1	6	7	7	0	1	0	0	0	3	3	2	0	0	0	1	1	0	1	1	1	4	3	3
													Streptomyces_sp_CcalMP-8W	B053	2	2	2	1	0	0	0	0	0	0	0	1	5	6	6	0	1	1	1	1	2	3	2	0	0	0	1	1	1	1	1	1	4	3	3
													Streptomyces_sp_AmelKG-D3	YUW	2	2	2	1	0	0	0	0	0	0	0	1	4	5	5	0	1	1	1	1	2	3	2	0	0	0	1	1	1	1	1	1	4	3	3
													Streptomyces_sp_So1WspMP-so12th	B083	2	2	2	1	0	0	0	0	0	0	0	1	5	6	6	0	1	1	1	1	2	3	2	0	0	0	1	1	1	1	1	1	4	3	3
													Streptomyces_sp_ScaeMP-e48	YUY	2	2	2	2	0	0	0	0	0	0	0	2	7	9	9	0	2	0	0	0	1	3	2	0	0	0	1	1	1	1	1	1	4	3	3
													Streptomyces_sp_e83	SSC83	2	2	2	2	0	0	0	0	0	0	0	2	8	8	8	0	2	0	0	0	1	3	2	0	0	0	1	1	1	1	1	1	4	3	3
													Streptomyces_sp_ScaeMP-e10	B061	2	2	2	2	0	0	0	0	0	0	0	2	5	7	7	0	2	0	0	0	1	3	2	0	0	0	1	1	1	1	1	1	4	3	3
													Streptomyces_sp_W007	SPW	2	2	2	1	0	0	0	0	0	0	0	1	12	14	14	0	1	1	1	1	1	3	2	0	0	0	2	2	2	1	1	1	3	2	2
													Streptomyces_sp_CNB091	D581	2	2	2	2	0	0	0	0	0	0	0	2	6	7	7	0	2	0	0	0	1	3	2	0	0	0	2	2	2	1	1	1	4	3	3
													Streptomyces_griseus_XylebKG-1	SACT1	2	2	2	1	0	0	0	0	0	0	0	1	9	10	10	0	1	0	0	0	2	3	2	0	0	0	2	2	2	1	1	1	4	3	3
													Streptomyces_sp_MnatMP-M77	YW3	2	2	2	1	0	0	0	0	0	0	0	1	10	11	11	0	1	0	0	0	2	3	2	0	0	0	2	2	2	1	1	1	4	3	3
													Streptomyces_sp_OspMP-M43	SOSP43	2	2	2	1	0	0	0	0	0	0	0	1	9	9	9	0	1	0	0	0	2	3	1	0	0	0	2	2	2	1	1	1	4	3	3
													Streptomyces_griseus_NBRC13350	SGR	2	2	2	1	0	0	0	0	0	0	0	1	9	10	10	0	1	0	0	0	2	3	2	0	0	0	2	2	2	1	1	1	4	3	3
													Streptomyces_globisporus_C-1027	WQO	3	3	3	2	0	0	0	0	0	0	0	2	22	22	19	0	2	2	2	2	2	6	4	0	0	0	4	3	4	2	2	2	7	6	6
													Streptomyces_roseosporus_NRRL15998	SSGG	2	2	2	1	0	0	0	0	0	0	0	1	8	7	8	0	1	1	1	1	1	3	2	0	0	0	2	2	2	1	1	1	4	2	3
													Streptomyces_roseosporus_NRRL11379	SrosN1	2	1	2	1	0	0	0	0	0	0	0	1	8	8	9	0	1	1	1	1	1	3	2	0	0	0	3	3	3	1	1	1	4	2	3
													Streptomyces_sp_Ncost-T6T-2b	SNCT6T2B	1	2	2	1	0	0	0	0	0	0	0	1	6	6	6	0	1	0	1	0	1	1	2	0	0	0	2	2	0	1	1	1	3	3	3
													Streptomyces_sp_Termitarium-T10T-6	STT10T6	2	2	2	1	0	0	0	0	0	0	0	1	6	8	8	0	1	0	0	0	1	3	1	0	0	0	1	1	2	1	1	1	4	3	3
													Streptomyces_sp_Cmuel-A718b	SCMA718B	2	2	2	2	0	0	0	0	0	0	0	2	8	9	10	0	2	1	1	1	1	3	2	0	0	0	2	2	2	1	1	1	4	3	3
													Streptomyces_sp_Ncost-T6T-1	YW5	2	2	2	1	0	0	0	0	0	0	0	1	6	7	8	0	1	1	1	1	1	3	2	0	0	0	2	2	2	1	1	1	4	3	3
													Streptomyces_sp_LaPpAH-199	F610	2	2	2	1	0	0	0	0	0	0	0	1	5	5	5	0	1	0	0	0	1	3	2	0	0	0	2	2	2	1	1	1	3	2	2
													Streptomyces_sp_ATexAB-D23	B082	1	1	1	2	0	0	0	0	0	0	0	2	10	12	12	0	2	0	0	0	1	3	2	0	0	0	1	1	1	1	1	1	4	3	3
													Streptomyces_sp_KhCrAH-244	B069	2	2	2	2	0	0	0	0	0	0	0	2	12	14	14	0	2	1	1	1	2	5	3	0	0	0	1	1	1	1	1	1	4	3	3
													Streptomyces_sp_KhCrAH-340	B063	2	2	2	2	0	0	0	0	0	0	0	2	12	14	14	0	2	1	1	1	2	5	3	0	0	0	1	1	1	1	1	1	4	3	3
													Streptomyces_sp_LaPpAH-165	B070	3	3	3	2	0	0	0	0	0	0	0	2	13	15	14	0	2	1	1	1	2	5	3	0	0	0	1	1	1	1	1	1	4	3	3
													Streptomyces_sp_LaPpAH-95	B087	3	3	3	2	0	0	0	0	0	0	0	2	13	15	14	0	2	1	1	1	2	5	3	0	0	0	1	1	1	1	1	1	4	3	3
													Streptomyces_sp_Ncost-T10-10d	SNCT1010D	1	1	1	2	0	0	0	0	0	0	0	2	17	21	20	0	2	1	1	1	2	3	2	0	0	0	1	1	1	1	1	1	2	1	1
													Streptomyces_sp_DvalAA-43	SDV43	1	1	1	3	0	0	0	0	0	0	0	3	15	17	17	0	3	0	0	0	1	3	2	0	0	0	1	1	1	1	1	1	5	4	4
[truncated: 121 more columns]
