# Supplementary material for: Evolution of High Cellulolytic Activity in Symbiotic Streptomyces through Selection of Expanded Gene Content and Coordinated Gene Expression
Source: PLoS Biol. 2016 Jun 8;14(6):e1002475. doi: 10.1371/journal.pbio.1002475 (PMC4898821; doi:10.1371/journal.pbio.1002475)
Supplement: S2 Dataset — Provided as an Excel spreadsheet. (XLSX) [file pbio.1002475.s002.xlsx]

## Sheet: SirexAA-E
Dataset S2. Differential expression analysis of RNAseq data of cultures grown on glucose (baseMeanA) or AFEX-CS (baseMeanB)
	S. sp. SirexAA-E RNAseq Differential Expression (Deseq)							Annotation Data
Locus ID	baseMean	Glucose baseMeanA	AFEX-CS baseMeanB	Fold Change	log2 Fold Change	pvalue (pink ≥ 0.05)	Adjusted pvalue (False Discovery Rate)	CAZy Annotation	Function	ABC Transporter Annotation	CebR Site	CebR Position
SACTE_0237	5945.54	50.7411	11840.3	233.348	7.86634	1.91309e-72	1.21577e-68	GH6_CBM2	1, 4-beta cellobiohydrolase	--	TGGGAGCGCTCCCA	-876
SACTE_0238	1571.65	32.674	3110.63	95.2019	6.57292	1.30475e-09	2.96132e-07	--	VanZ family protein (Drug resistant membrane protein)	--	--	--
SACTE_2289	3060.17	93.4499	6026.88	64.4932	6.01107	1.2603e-16	5.00576e-14	--	family 1 extracellular solute-binding protein	cebE; cellobiose transport system substrate-binding protein	TGGGAGCGCTCCCA	-148
SACTE_4487	508.298	18.3124	998.283	54.5141	5.76856	1.45561e-11	4.02191e-09	--	hypothetical protein	--	--	--
SACTE_1322	667.159	26.5789	1307.74	49.2021	5.62065	1.3682e-27	1.24213e-24	--	GntR family transcriptional regulator	--	--	--
SACTE_1320	484.764	22.9164	946.611	41.3072	5.36832	7.75924e-39	1.64366e-35	--	dihydroxy-acid dehydratase	--	--	--
SACTE_3159	4741.41	235.179	9247.65	39.3218	5.29726	1.42975e-41	4.54303e-38	CBM2_AA10	chitin-binding domain 3 protein	--	TGGGAGCGCTCCCA	-161
SACTE_4488	68.5458	3.40795	133.684	39.2271	5.29378	3.9426e-22	2.50552e-19	--	GntR family transcriptional regulator	--	--	--
SACTE_1321	273.873	14.9721	532.774	35.5844	5.15317	7.28705e-33	7.7182e-30	--	dihydrodipicolinate synthetase	--	--	--
SACTE_0482	476.098	26.1757	926.02	35.3771	5.14474	4.56806e-11	1.20958e-08	CBM2_GH5_CBM35	glycoside hydrolase family protein	--	TGGGAGCGCTCCCA	-51
SACTE_1317	30.8006	1.70022	59.901	35.2313	5.13879	0.0024995	0.0662665	--	oxidoreductase domain-containing protein	--	--	--
SACTE_1316	22.3614	1.29485	43.4279	33.5389	5.06776	0.0139911	0.217925	--	hypothetical protein	--	--	--
SACTE_1740	30.2776	1.82232	58.7329	32.2297	5.01032	0.00032045	0.014443	--	transketolase central subunit	--	--	--
SACTE_2347	495.916	30.3818	961.451	31.6456	4.98393	1.82653e-35	2.9019e-32	CBM2_GH5_CBM37	cellulose-binding family protein	--	TGGGAGCGCTCCCA	-65
SACTE_0236	1105.72	85.3111	2126.13	24.9221	4.63935	1.32769e-33	1.6875e-30	GH48_GH74_CBM2	glycoside hydrolase family protein	--	TGGGAGCGCTCCCA	-167
SACTE_6317	2.97745	0.23455	5.72034	24.3886	4.60813	0.0379683	0.400147	--	regulatory protein MerR	--	--	--
SACTE_2349	8.64355	0.825751	16.4613	19.935	4.31723	5.37409e-06	0.000517026	--	TetR family transcriptional regulator	--	--	--
SACTE_3912	136.379	13.3016	259.457	19.5056	4.28582	1.79016e-21	1.03422e-18	--	Male sterility domain-containing protein	--	--	--
SACTE_1735	575.783	59.9627	1091.6	18.2047	4.18624	7.52576e-27	5.97828e-24	--	LysR family transcriptional regulator	--	--	--
SACTE_5601	2.1963	0.23455	4.15804	17.7277	4.14794	0.0473527	0.448474	--	hypothetical protein	--	--	--
SACTE_2222	35.1418	4.02351	66.2601	16.4682	4.04161	7.71726e-12	2.22924e-09	--	hypothetical protein	--	--	--
SACTE_1736	1220.92	141.863	2299.97	16.2126	4.01904	8.66896e-08	1.28119e-05	--	lysine biosynthesis protein LysW	--	--	--
SACTE_1737	481.167	56.4853	905.849	16.0369	4.00332	1.64366e-24	1.16061e-21	--	RimK family alpha-L-glutamate ligase	--	--	--
SACTE_3717	468.977	56.5374	881.418	15.59	3.96255	3.85046e-17	1.74783e-14	GH9_CBM4_CBM2	glycoside hydrolase family protein	--	TGGGAGCGCTCCCA	-13
SACTE_0396	1.91759	0.23455	3.60064	15.3513	3.94029	0.0726143	0.547407	--	PfkB domain-containing protein	--	--	--
SACTE_1734	93.44	11.7744	175.106	14.8718	3.8945	2.83443e-18	1.50106e-15	--	hypothetical protein	--	--	--
SACTE_2224	1.68426	0.23455	3.13397	13.3616	3.74003	0.0986968	0.624098	--	hypothetical protein	--	--	--
SACTE_2348	21.1448	3.0513	39.2384	12.8596	3.68477	0.000263955	0.0126123	--	bifunctional deaminase-reductase domain-containing protein	--	--	--
SACTE_3158	225.797	33.6114	417.982	12.4357	3.63642	8.87972e-16	3.31945e-13	--	multi-sensor signal transduction histidine kinase	--	--	--
SACTE_1739	94.6839	14.174	175.194	12.3603	3.62764	0.0010543	0.0356386	--	transketolase domain-containing protein	--	--	--
SACTE_4840	1.50705	0.23455	2.77955	11.8506	3.56689	0.300433	0.893542	--	group 1 glycosyl transferase	--	--	--
SACTE_1733	97.1824	15.6726	178.692	11.4016	3.51116	2.5333e-06	0.00028244	--	hypothetical protein	--	--	--
SACTE_1318	225.197	37.5806	412.813	10.9847	3.45743	1.49536e-07	2.04289e-05	--	binding-protein-dependent transport systems inner membrane component	ABC.MS.P1; multiple sugar transport system permease protein	--	--
SACTE_1732	12.7757	2.20333	23.348	10.5967	3.40554	0.145901	0.735292	--	short-chain dehydrogenase/reductase SDR	--	--	--
SACTE_4331	2.19419	0.412876	3.97551	9.62882	3.26736	0.0844448	0.590733	--	hypothetical protein	--	--	--
SACTE_0358	1348.48	261.09	2435.88	9.32967	3.22183	2.29614e-09	4.864e-07	GH11	endo-1,4-beta-xylanase	--	--	--
SACTE_0265	514.931	103.647	926.215	8.93622	3.15966	5.72303e-17	2.42466e-14	GH10_CBM2	glycoside hydrolase family protein	--	--	--
SACTE_1314	477.83	99.4812	856.178	8.60643	3.10542	1.48562e-06	0.000173542	--	family 1 extracellular solute-binding protein	ABC.MS.S; multiple sugar transport system substrate-binding protein	--	--
SACTE_6519	9279.53	1935.91	16623.1	8.58676	3.10211	0.000952664	0.0329031	--	binding-protein-dependent transport systems inner membrane component	--	--	--
SACTE_1798	1.81361	0.38101	3.24622	8.52004	3.09086	0.368126	0.927845	--	hypothetical protein	--	--	--
SACTE_0483	35.1424	7.40709	62.8778	8.48886	3.08557	2.52078e-09	5.1676e-07	CBM2	cellulose-binding family protein	--	GGGAGCGCTCCCA	-119
SACTE_1742	57.9449	12.2775	103.612	8.43921	3.07711	0.00454291	0.100923	--	acyl-CoA dehydrogenase domain-containing protein	--	--	--
SACTE_6520	5258.73	1115.98	9401.48	8.42444	3.07458	1.66955e-17	8.16154e-15	--	ABC transporter-like protein	--	--	--
SACTE_6518	15151.1	3225.48	27076.8	8.39466	3.06947	0.000917838	0.0320487	--	ABC transporter substrate-binding protein	--	--	--
SACTE_1315	66.5782	14.2771	118.879	8.32659	3.05773	1.46221e-05	0.00119132	GH43	glycoside hydrolase family protein	--	--	--
SACTE_5363	3.01136	0.647426	5.37529	8.30257	3.05356	0.0265779	0.325438	--	monooxygenase FAD-binding protein	--	--	--
SACTE_1741	122.137	26.7985	217.476	8.11524	3.02063	4.84544e-05	0.00311038	--	AMP-dependent synthetase and ligase	--	--	--
SACTE_6265	1.0505	0.23455	1.86645	7.9576	2.99233	0.570073	0.974923	--	transport system permease	--	--	--
SACTE_5860	81.6504	18.4406	144.86	7.8555	2.9737	0.00775672	0.143296	--	hypothetical protein	--	--	--
SACTE_4705	1.03453	0.23455	1.83451	7.82139	2.96742	0.579342	0.975672	--	hypothetical protein	--	--	--
SACTE_1313	11.5941	2.64056	20.5476	7.78152	2.96005	0.00207233	0.0590568	CE12	G-D-S-L family lipolytic protein	--	--	--
SACTE_1738	400.75	91.3547	710.145	7.7735	2.95856	1.01738e-07	1.43677e-05	--	N-acetyl-gamma-glutamyl-phosphate reductase	--	--	--
SACTE_1147	7.25327	1.67586	12.8307	7.65617	2.93662	0.00671524	0.129712	--	hypothetical protein	--	--	--
SACTE_2288	304.993	71.3503	538.635	7.54917	2.91632	1.25209e-13	4.42059e-11	--	binding-protein-dependent transport systems inner membrane component	cebF; cellobiose transport system permease protein	--	--
SACTE_0305	1.76278	0.412876	3.11267	7.53901	2.91438	0.139907	0.720214	--	lipopolysaccharide biosynthesis protein	--	--	--
SACTE_4107	2.72201	0.647426	4.79659	7.40872	2.88922	0.0576601	0.489761	--	hypothetical protein	--	--	--
SACTE_5085	3.87698	0.9382	6.81576	7.26472	2.86091	0.0342038	0.375414	--	hypothetical protein	--	--	--
SACTE_0627	5.97778	1.52404	10.4315	6.84466	2.77498	0.155919	0.746696	--	GCN5-like N-acetyltransferase	--	--	--
SACTE_0713	20.1434	5.14218	35.1446	6.83458	2.77285	7.12423e-05	0.00431186	--	fumarate reductase/succinate dehydrogenase flavoprotein domain-containing protein	--	--	--
SACTE_0233	338.061	88.7177	587.405	6.62106	2.72706	0.00314401	0.0785656	--	hypothetical protein	--	--	--
SACTE_6041	1.71027	0.4691	2.95144	6.2917	2.65345	0.26869	0.870297	--	family 2 glycosyl transferase	--	--	--
SACTE_2184	1.3822	0.38101	2.38339	6.25545	2.64511	0.300788	0.893542	--	hypothetical protein	--	--	--
SACTE_6517	543.945	150.93	936.96	6.20793	2.63411	7.15312e-06	0.000658813	GH35	glycoside hydrolase family protein	--	--	--
SACTE_2143	2.73926	0.762019	4.71651	6.18949	2.62982	0.0503591	0.466467	--	short-chain dehydrogenase/reductase SDR	--	--	--
SACTE_0980	4.84423	1.35108	8.33738	6.17092	2.62549	0.018695	0.261113	--	arginine repressor ArgR	--	--	--
SACTE_1487	4.50498	1.26299	7.74697	6.13385	2.61679	0.027439	0.331511	--	ybaK/ebsC protein	--	--	--
SACTE_6521	6630.24	1898.62	11361.9	5.98428	2.58118	7.05335e-13	2.35916e-10	--	signal transduction histidine kinase regulating citrate/malate metabolism	--	--	--
SACTE_1726	992.259	287.521	1697	5.90216	2.56124	6.66068e-12	2.01565e-09	--	hypothetical protein	--	--	--
SACTE_6522	1116.94	324.932	1908.94	5.8749	2.55456	1.89685e-12	6.02724e-10	--	response regulator receiver and unknown domain-containing protein	--	--	--
SACTE_5151	2.11342	0.61556	3.61129	5.86668	2.55254	0.131636	0.706841	--	Lycopene beta and epsilon cyclase	--	--	--
SACTE_1529	3.00691	0.881976	5.13184	5.81858	2.54067	0.0633597	0.510153	--	putative ABC transporter ATP-binding protein	--	--	--
SACTE_3455	7.99913	2.37951	13.6187	5.72334	2.51686	0.00352528	0.0835939	--	putative adenylate/guanylate cyclase	--	--	--
SACTE_1725	76.2161	23.0997	129.333	5.59888	2.48514	1.07009e-08	1.88901e-06	--	SagB-type dehydrogenase domain-containing protein	--	--	--
SACTE_2215	4.95373	1.5294	8.37806	5.478	2.45365	0.0255669	0.319838	--	peptidase M7 snapalysin	--	--	--
SACTE_0534	498.816	155.657	841.974	5.40915	2.4354	8.01852e-11	2.03831e-08	--	family 1 extracellular solute-binding protein	msmE; raffinose/stachyose/melibiose transport system substrate-binding protein	--	--
SACTE_3726	1.47694	0.4691	2.48477	5.29689	2.40515	0.320023	0.905496	--	hypothetical protein	--	--	--
SACTE_1744	167.165	53.4812	280.848	5.25134	2.39268	1.43661e-09	3.14815e-07	--	major facilitator superfamily protein	--	--	--
SACTE_4672	13.7248	4.46074	22.9889	5.15361	2.36558	0.0013228	0.042032	--	putative ATP/GTP-binding protein	--	--	--
SACTE_1727	456.647	150.23	763.064	5.07931	2.34463	4.49087e-08	6.79511e-06	--	hypothetical protein	--	--	--
SACTE_1731	32.6865	10.7663	54.6066	5.07198	2.34255	0.104286	0.640325	--	N-acetyl-ornithine/N-acetyl-lysine deacetylase	--	--	--
SACTE_3091	650.508	214.511	1086.51	5.06503	2.34057	4.11041e-09	7.46333e-07	--	hypothetical protein	--	--	--
SACTE_2326	5.58809	1.84668	9.3295	5.05204	2.33687	0.0333857	0.370272	--	LysR family transcriptional regulator	--	--	--
SACTE_1473	88.8278	29.4741	148.182	5.02752	2.32985	2.65922e-08	4.44719e-06	--	Triacylglycerol lipase	--	--	--
SACTE_0357	301.507	101.085	501.93	4.96542	2.31192	3.62173e-09	6.84282e-07	CE4_CBM36	polysaccharide deacetylase	--	--	--
SACTE_5226	76.5123	25.6801	127.344	4.95888	2.31001	3.71877e-08	5.90819e-06	GH1	beta-galactosidase	--	--	--
SACTE_2216	112.034	38.0435	186.025	4.8898	2.28978	2.85764e-08	4.65649e-06	--	Lanthionine synthetase C family protein	--	--	--
SACTE_0549	68.6477	23.3643	113.931	4.87628	2.28578	1.51087e-07	2.04289e-05	GH16_GH55	glucan endo-1,3-beta-D-glucosidase	--	--	--
SACTE_1774	0.680002	0.23455	1.12545	4.79835	2.26254	0.604812	0.985639	--	PAAR repeat-containing protein	--	--	--
SACTE_2286	229.109	79.7715	378.446	4.74413	2.24614	3.25434e-09	6.46292e-07	GH1	beta-galactosidase	--	GGGAGCGCTCCCA	-15
SACTE_0335	4.62886	1.61213	7.64558	4.74254	2.24566	0.0760143	0.558888	--	PTS system fructose subfamily IIA component	--	--	--
SACTE_6523	171.527	59.8316	283.222	4.73366	2.24296	4.36894e-08	6.77186e-06	--	hypothetical protein	--	--	--
SACTE_3453	74.0474	26.0525	122.042	4.68447	2.22789	0.00559415	0.116889	--	hypothetical protein	--	--	--
SACTE_6214	104.807	37.0162	172.597	4.66275	2.22118	9.16524e-08	1.32375e-05	--	succinate dehydrogenase and fumarate reductase iron-sulfur protein	--	--	--
SACTE_2266	1.07783	0.38101	1.77466	4.65777	2.21964	0.299323	0.893542	--	hypothetical protein	--	--	--
SACTE_4874	5.14396	1.82232	8.46561	4.64551	2.21584	0.0562993	0.484507	--	aminoglycoside/hydroxyurea antibiotic resistance kinase	--	--	--
SACTE_5408	9.85942	3.55441	16.1644	4.54772	2.18514	0.00343611	0.082714	--	hypothetical protein	--	--	--
SACTE_5432	25.9363	9.42674	42.4458	4.5027	2.17079	0.00232136	0.0644203	--	hypothetical protein	--	--	--
SACTE_4601	5.15812	1.87855	8.4377	4.49162	2.16723	0.0231642	0.296791	--	hypothetical protein	--	--	--
SACTE_1319	293.494	107.089	479.899	4.48131	2.16392	0.00185666	0.0541243	--	binding-protein-dependent transport systems inner membrane component	ABC.MS.P; multiple sugar transport system permease protein	--	--
SACTE_6315	3.36838	1.23112	5.50565	4.47207	2.16094	0.138954	0.719683	--	NAD-dependent epimerase/dehydratase	--	--	--
SACTE_2219	4.45736	1.644	7.27072	4.42259	2.14489	0.0532004	0.477526	--	SARP family transcriptional regulator	--	--	--
SACTE_3419	5.9948	2.23305	9.75655	4.36916	2.12735	0.0363942	0.389369	--	integral membrane sensor signal transduction histidine kinase	--	--	--
SACTE_2217	11.0253	4.1116	17.9391	4.36305	2.12534	0.00436593	0.0976953	--	hypothetical protein	--	--	--
SACTE_1819	2.51287	0.9382	4.08754	4.35679	2.12327	0.221638	0.828331	--	hypothetical protein	--	--	--
SACTE_0542	7.89012	2.9632	12.817	4.3254	2.11283	0.0480409	0.45364	--	hypothetical protein	--	--	--
SACTE_3741	32.3181	12.2997	52.3365	4.25511	2.08919	5.63511e-05	0.00348338	--	secretory lipase	--	--	--
SACTE_0170	2.08565	0.793885	3.37742	4.2543	2.08892	0.117169	0.670679	--	AraC family transcriptional regulator	--	--	--
SACTE_3090	892.586	340.08	1445.09	4.24927	2.08721	0.0128833	0.208329	--	hypothetical protein	--	--	--
SACTE_5978	666.624	254.923	1078.32	4.22999	2.08065	0.000424203	0.0170621	PL1	Pectate lyase/Amb allergen	--	--	--
SACTE_0130	3.44821	1.31921	5.57721	4.22769	2.07987	0.222916	0.828331	--	hypothetical protein	--	--	--
SACTE_0239	58.7619	22.5088	95.0149	4.22123	2.07766	3.40251e-06	0.000343222	--	hypothetical protein	--	--	--
SACTE_5971	3.13405	1.20676	5.06134	4.19416	2.06838	0.0513739	0.469757	--	oxidoreductase domain-containing protein	--	--	--
SACTE_5612	21.0785	8.19347	33.9636	4.1452	2.05144	0.000217035	0.0106097	--	hypothetical protein	--	--	--
SACTE_5190	65.7389	25.5752	105.903	4.14084	2.04992	6.45883e-07	7.89344e-05	--	major facilitator superfamily protein	--	--	--
SACTE_2543	13.2977	5.17404	21.4213	4.14015	2.04968	0.002875	0.0733761	--	G-D-S-L family lipolytic protein	--	--	--
SACTE_5239	63.2432	24.9181	101.568	4.07609	2.02719	3.362e-05	0.00232234	--	ROK family protein	--	--	--
SACTE_0169	56.1823	22.1669	90.1977	4.06903	2.02468	0.0532811	0.477576	--	glyceraldehyde-3-phosphate dehydrogenase, type I	--	--	--
SACTE_5829	6.83852	2.7043	10.9727	4.05752	2.0206	0.0137994	0.216334	--	ROK family protein	--	--	--
SACTE_5683	14.8099	5.8852	23.7346	4.03293	2.01183	0.261123	0.862541	--	Glyoxalase/bleomycin resistance protein/dioxygenase	--	--	--
SACTE_1138	744.505	297.174	1191.83	4.01056	2.0038	2.08939e-08	3.58867e-06	--	hypothetical protein	--	--	--
SACTE_2226	3.15684	1.26299	5.05069	3.99901	1.99964	0.102481	0.63802	--	adenylate/guanylate cyclase	--	--	--
SACTE_3075	22.7091	9.16783	36.2503	3.95407	1.98334	0.00146548	0.0458775	--	hypothetical protein	--	--	--
SACTE_5261	47.2973	19.1646	75.4301	3.9359	1.97669	9.27263e-06	0.000818438	--	hypothetical protein	--	--	--
SACTE_5168	1.50906	0.61556	2.40256	3.90305	1.9646	0.372384	0.929438	--	peptidase S8 and S53 subtilisin kexin sedolisin	--	--	--
SACTE_4491	17.3692	7.10881	27.6296	3.88667	1.95854	0.00735213	0.138233	--	NAD-dependent epimerase/dehydratase	--	--	--
SACTE_0664	0.920857	0.38101	1.4607	3.83377	1.93876	0.543732	0.968898	--	hypothetical protein	--	--	--
SACTE_0232	69.5547	28.9871	110.122	3.79901	1.92562	1.28054e-05	0.00109971	--	hypothetical protein	--	--	--
SACTE_6306	1.82627	0.762019	2.89052	3.79324	1.92343	0.186938	0.793583	--	phosphopantetheine-binding protein	--	--	--
SACTE_1385	12.8837	5.39358	20.3738	3.77742	1.9174	0.00760546	0.142155	--	Indigoidine synthase A family protein	--	--	--
SACTE_1411	3.12893	1.31921	4.93866	3.74365	1.90445	0.298697	0.893542	--	hypothetical protein	--	--	--
SACTE_1386	6.83901	2.90698	10.771	3.70523	1.88956	0.0353843	0.382428	--	PfkB domain-containing protein	--	--	--
SACTE_5091	8.89299	3.78896	13.997	3.69416	1.88525	0.1406	0.722323	--	hypothetical protein	--	--	--
SACTE_5084	10.2077	4.38016	16.0351	3.66086	1.87218	0.0091045	0.162983	--	pyridoxamine 5'-phosphate oxidase-like FMN-binding protein	--	--	--
SACTE_1471	66.3505	28.6211	104.08	3.63648	1.86254	3.8209e-05	0.00258854	--	LuxR family transcriptional regulator	--	--	--
SACTE_0150	2.45699	1.0603	3.85368	3.63451	1.86176	0.143654	0.730337	--	hypothetical protein	--	--	--
SACTE_3149	4.07686	1.76395	6.38978	3.62242	1.85695	0.121931	0.678678	--	NmrA family protein	--	--	--
SACTE_4731	80.3027	34.747	125.858	3.62214	1.85684	5.45094e-06	0.000517026	--	LacI family transcriptional regulator	--	--	--
SACTE_5875	4.39248	1.91041	6.87455	3.59847	1.84738	0.105424	0.644204	--	hypothetical protein	--	--	--
SACTE_0922	5.15598	2.25955	8.0524	3.56371	1.83338	0.088103	0.600745	--	Holliday junction DNA helicase RuvA	--	--	--
SACTE_3001	5.08128	2.23305	7.9295	3.55097	1.82821	0.097297	0.620452	--	TadE family protein	--	--	--
SACTE_3679	1.39798	0.61556	2.18041	3.54215	1.82463	0.32569	0.907206	--	major facilitator superfamily protein	--	--	--
SACTE_6388	21.4671	9.47147	33.4626	3.53299	1.82089	0.0227273	0.294159	--	oxidoreductase domain-containing protein	--	--	--
SACTE_2139	8.83121	3.89926	13.7632	3.52968	1.81954	0.306518	0.893542	--	regulatory protein GntR	--	--	--
SACTE_0531	12.0269	5.3205	18.7333	3.52097	1.81597	0.07702	0.563247	GH3	glycoside hydrolase family protein	--	--	--
SACTE_2539	7.63844	3.38359	11.8933	3.51499	1.81352	0.0402287	0.410359	--	RpiR family transcriptional regulator	--	--	--
SACTE_4527	82.5596	36.6044	128.515	3.51092	1.81185	8.54863e-06	0.000776094	--	hypothetical protein	--	--	--
SACTE_1729	30.5774	13.5573	47.5975	3.51083	1.81181	0.00104275	0.0354369	--	sulfate adenylyltransferase, small subunit	--	--	--
SACTE_3545	331.101	147.165	515.037	3.49972	1.80724	0.000389585	0.015973	--	TetR family transcriptional regulator	--	--	--
SACTE_5617	11.0288	4.90763	17.15	3.49455	1.80511	0.00380799	0.0883204	--	hypothetical protein	--	--	--
SACTE_5859	178.602	79.5662	277.637	3.48938	1.80297	1.50194e-06	0.000173542	--	hypothetical protein	--	--	--
SACTE_1229	39.472	17.7233	61.2207	3.45425	1.78837	0.000105026	0.00606763	--	GAF sensor signal transduction histidine kinase	--	--	--
SACTE_3509	293.995	133.095	454.895	3.41782	1.77308	2.25422e-07	2.98449e-05	--	hypothetical protein	--	--	--
SACTE_5722	1.34729	0.61556	2.07902	3.37745	1.75593	0.429862	0.954158	--	hypothetical protein	--	--	--
SACTE_1046	2.2483	1.02844	3.46816	3.37227	1.75372	0.204637	0.813041	--	transport system permease	--	--	--
SACTE_1747	4.88586	2.2352	7.53653	3.37175	1.7535	0.0624597	0.505168	--	alpha/beta hydrolase fold protein	--	--	--
SACTE_1331	6.15961	2.81889	9.50032	3.37024	1.75285	0.0623223	0.505168	--	phosphoglycerate mutase	--	--	--
SACTE_4867	3.00114	1.37758	4.62471	3.35713	1.74723	0.189917	0.797173	--	hypothetical protein	--	--	--
SACTE_4149	4.35166	2.00065	6.70266	3.35025	1.74427	0.0806301	0.579643	--	cytidine deaminase	--	--	--
SACTE_3523	2.69301	1.23863	4.14739	3.34838	1.74346	0.177514	0.781373	--	hypothetical protein	--	--	--
SACTE_6078	1.72527	0.793885	2.65666	3.3464	1.74261	0.216522	0.825432	--	ABC transporter-like protein	--	--	--
SACTE_4742	11.7144	5.40859	18.0202	3.33178	1.73629	0.00645281	0.126959	--	transport system permease	--	--	--
SACTE_6072	2.52494	1.1749	3.87498	3.29815	1.72166	0.322404	0.906045	--	Isochorismatase	--	--	--
SACTE_1912	16.0888	7.48982	24.6878	3.29618	1.72079	0.0765793	0.56067	--	carboxyl transferase	--	--	--
SACTE_5899	428.763	199.854	657.672	3.29076	1.71842	0.0134825	0.21474	--	hypothetical protein	--	--	--
SACTE_0743	5.29196	2.46975	8.11417	3.28543	1.71608	0.0634179	0.510153	--	ABC transporter-like protein	--	--	--
SACTE_5227	57.618	27.0992	88.1368	3.25238	1.70149	4.07602e-05	0.00267042	--	binding-protein-dependent transport systems inner membrane component	ABC.MS.P1; multiple sugar transport system permease protein	--	--
SACTE_0586	1.6847	0.793885	2.57551	3.24418	1.69785	0.233021	0.835646	--	binding-protein-dependent transport systems inner membrane component	--	--	--
SACTE_2076	2.98129	1.40945	4.55314	3.23045	1.69174	0.18345	0.789225	--	LysR family transcriptional regulator	--	--	--
SACTE_0457	5.12288	2.43788	7.80788	3.20273	1.6793	0.129098	0.699557	--	HSP18 transcriptional regulator	--	--	--
SACTE_5229	194.545	92.6681	296.422	3.19875	1.67751	4.0359e-05	0.00267042	--	family 1 extracellular solute-binding protein	ABC.MS.S; multiple sugar transport system substrate-binding protein	TGGGAACGCTCCCA	-50
SACTE_3233	320.737	153.139	488.335	3.18883	1.67303	3.30883e-05	0.00231072	--	major facilitator superfamily protein	--	--	--
SACTE_1880	2.26682	1.08466	3.44899	3.17979	1.66893	0.29162	0.88946	--	polyprenyl synthetase	--	--	--
SACTE_5865	50.3585	24.1188	76.5981	3.17586	1.66715	0.000156984	0.00824489	--	virulence factor Mce family protein	--	--	--
SACTE_5614	145.625	69.9938	221.257	3.1611	1.66042	1.43909e-05	0.00118772	--	5,10-methylenetetrahydromethanopterin reductase	--	--	--
SACTE_3911	102.035	49.3667	154.703	3.13375	1.64789	0.000292569	0.013768	--	RarD protein, DMT superfamily transporter	--	--	--
SACTE_5862	130.062	62.9412	197.182	3.1328	1.64745	0.0895919	0.604412	--	ABC transporter-like protein	mlaF, linL, mkl; phospholipid/cholesterol/gamma-HCH transport system ATP-binding protein	--	--
SACTE_6387	19.6438	9.52019	29.7674	3.12677	1.64467	0.00537836	0.115471	--	hypothetical protein	--	--	--
SACTE_3277	2.60423	1.26299	3.94548	3.12393	1.64336	0.178824	0.782661	--	ABC transporter-like protein	--	--	--
SACTE_1433	769.893	373.514	1166.27	3.12243	1.64267	0.000140872	0.00778471	--	pyruvate kinase	--	--	--
SACTE_2567	4.10392	1.99314	6.2147	3.11805	1.64064	0.329493	0.908899	--	hypothetical protein	--	--	--
SACTE_0105	2.17829	1.0603	3.29627	3.10881	1.63636	0.198638	0.807361	--	hypothetical protein	--	--	--
SACTE_5407	101.044	49.2891	152.8	3.10008	1.6323	4.22012e-05	0.00273662	--	Xanthine/uracil/vitamin C permease	--	--	--
SACTE_1237	104.335	51.0817	157.588	3.08502	1.62528	0.030425	0.351495	--	GntR domain-containing protein	--	--	--
SACTE_4214	243.824	120.076	367.572	3.06116	1.61408	5.02681e-06	0.000491467	--	hypothetical protein	--	--	--
SACTE_4490	28.6805	14.1392	43.2217	3.05688	1.61206	0.000645108	0.0241156	--	LysR family transcriptional regulator	--	--	--
SACTE_4707	16.1289	7.98328	24.2746	3.04067	1.60439	0.0204447	0.274106	--	collagen adhesion protein	--	--	--
SACTE_0984	4.57666	2.26706	6.88626	3.03753	1.6029	0.0635854	0.510325	--	hypothetical protein	--	--	--
SACTE_2409	256.58	127.193	385.967	3.0345	1.60146	0.0382643	0.401933	--	IclR family transcriptional regulator	--	--	--
SACTE_0653	8.99281	4.46825	13.5174	3.0252	1.59703	0.0371892	0.393895	--	hypothetical protein	--	--	--
SACTE_3234	206.124	102.574	309.675	3.01905	1.5941	5.28664e-05	0.0033264	--	GntR family transcriptional regulator	--	--	--
SACTE_3737	3.47148	1.73209	5.21087	3.00843	1.58901	0.346826	0.918127	--	Allophanate hydrolase subunit 1	--	--	--
SACTE_0879	8.5833	4.28992	12.8767	3.00161	1.58574	0.0633412	0.510153	--	primosome assembly protein PriA	--	--	--
SACTE_5707	6.75322	3.37608	10.1304	3.00063	1.58526	0.118828	0.673041	--	type 11 methyltransferase	--	--	--
SACTE_6362	61.7495	30.9315	92.5674	2.99266	1.58143	0.000222216	0.01078	--	hypothetical protein	--	--	--
SACTE_1919	587.021	294.493	879.549	2.98665	1.57853	1.6001e-05	0.00128717	--	RpoD subfamily RNA polymerase sigma-70 subunit	--	--	--
SACTE_2225	1.2874	0.647426	1.92737	2.97697	1.57385	0.406332	0.947834	--	hypothetical protein	--	--	--
SACTE_4040	6.61609	3.34421	9.88797	2.95674	1.56401	0.121959	0.678678	--	hypothetical protein	--	--	--
SACTE_3744	4.81905	2.43788	7.20022	2.95347	1.56241	0.0901936	0.605896	--	hypothetical protein	--	--	--
SACTE_0639	109.085	55.3694	162.801	2.94027	1.55595	0.000526228	0.0206431	--	formyl transferase domain-containing protein	--	--	--
SACTE_0532	48.7937	24.7949	72.7926	2.93579	1.55375	0.000342695	0.0148152	--	binding-protein-dependent transport systems inner membrane component	--	--	--
SACTE_5593	4.03961	2.05473	6.0245	2.93202	1.55189	0.210498	0.820028	--	hypothetical protein	--	--	--
SACTE_6428	468.224	238.755	697.694	2.92222	1.54707	0.00964683	0.169352	AA10	chitin-binding domain 3 protein	--	GGGAGCGCTCCCA	-53
SACTE_0983	26.2577	13.3972	39.1182	2.91987	1.54591	0.00458921	0.100923	--	arginine biosynthesis bifunctional protein ArgJ	--	--	--
SACTE_1768	5.97954	3.05344	8.90564	2.91659	1.54428	0.237736	0.840275	--	hypothetical protein	--	--	--
SACTE_3637	8.67579	4.43102	12.9206	2.91593	1.54396	0.0472498	0.448167	--	hypothetical protein	--	--	--
SACTE_1071	167.328	85.4734	249.182	2.91532	1.54365	0.0249104	0.314098	--	major facilitator superfamily protein	--	--	--
SACTE_1743	62.0226	31.682	92.3632	2.91532	1.54365	0.0487172	0.457985	--	hypothetical protein	--	--	--
SACTE_5087	10.6833	5.46482	15.9018	2.90985	1.54095	0.0302223	0.35112	--	Oxidoreductase FAD-binding domain-containing protein	--	--	--
SACTE_3422	32.6251	16.6949	48.5553	2.90839	1.54022	0.000912239	0.0320292	--	endonuclease/exonuclease/phosphatase	--	--	--
SACTE_4649	57.371	29.4128	85.3291	2.90109	1.53659	0.000350524	0.0149502	GH13	glycogen debranching protein GlgX	--	--	--
SACTE_1730	3.75642	1.93477	5.57807	2.88306	1.5276	0.475264	0.964766	--	adenylylsulfate kinase	--	--	--
SACTE_1822	1.99526	1.02844	2.96209	2.88019	1.52616	0.279063	0.878333	--	cobalt transport protein	--	--	--
SACTE_2156	2.16582	1.11653	3.21512	2.87958	1.52586	0.326819	0.907206	--	GCN5-like N-acetyltransferase	--	--	--
SACTE_0996	36.1333	18.6425	53.6241	2.87644	1.52428	0.000886838	0.0314852	--	beta-lactamase	--	--	--
SACTE_4196	3.63171	1.87855	5.38488	2.86652	1.5193	0.149931	0.740733	--	ABC transporter-like protein	--	--	--
SACTE_5295	53.7081	27.8143	79.6019	2.8619	1.51698	0.000563768	0.021846	--	MarR family transcriptional regulator	--	--	--
SACTE_5871	4.18446	2.17146	6.19745	2.85404	1.51301	0.198948	0.807361	--	hypothetical protein	--	--	--
SACTE_2422	8.63982	4.49475	12.7849	2.8444	1.50813	0.0979724	0.620752	--	molybdopterin dehydrogenase FAD-binding protein	--	--	--
SACTE_2611	4.22977	2.20119	6.25836	2.84318	1.5075	0.19124	0.799959	--	hypothetical protein	--	--	--
SACTE_1657	5.98574	3.11717	8.85431	2.8405	1.50614	0.0872195	0.596	--	major facilitator superfamily protein	--	--	--
SACTE_4629	10.3136	5.40645	15.2207	2.81528	1.49328	0.110429	0.657097	--	precorrin-3B C17-methyltransferase	--	--	--
SACTE_0175	7.94239	4.16997	11.7148	2.80933	1.49023	0.0577232	0.489761	--	regulatory protein TetR	--	--	--
SACTE_5728	5.53517	2.90698	8.16337	2.8082	1.48964	0.103099	0.63802	--	NmrA family protein	--	--	--
SACTE_4235	6.62257	3.49818	9.74697	2.78629	1.47835	0.0596054	0.494611	--	dienelactone hydrolase	--	--	--
SACTE_4364	7.824	4.1381	11.5099	2.78145	1.47584	0.07306	0.548257	--	hypothetical protein	--	--	--
SACTE_5854	52.6619	27.9378	77.386	2.76994	1.46985	0.000307505	0.0140589	--	hypothetical protein	--	--	--
SACTE_0351	58.899	31.2566	86.5415	2.76874	1.46923	0.00013193	0.0074196	--	hypothetical protein	--	--	--
SACTE_4736	22.5769	11.9824	33.1715	2.76834	1.46902	0.00821774	0.150501	--	oligopeptide/dipeptide ABC transporter ATPase	--	--	--
SACTE_2947	0.883752	0.4691	1.2984	2.76786	1.46877	0.753775	1	--	putative esterase	--	--	--
SACTE_0340	5.5313	2.93885	8.12375	2.76427	1.4669	0.109738	0.656053	--	FR47 domain-containing protein	--	--	--
SACTE_3320	1763.53	937.426	2589.63	2.76249	1.46597	0.0269891	0.327946	--	hypothetical protein	--	--	--
SACTE_2351	4.356	2.32329	6.38871	2.74986	1.45936	0.177775	0.781373	--	G-D-S-L family lipolytic protein	--	--	--
SACTE_5927	232.023	123.912	340.134	2.74496	1.45679	0.143521	0.730244	--	purine or other phosphorylase family 1	--	--	--
SACTE_5870	16.3257	8.7263	23.925	2.74171	1.45508	0.0574636	0.489519	--	virulence factor Mce family protein	mlaD, linM; phospholipid/cholesterol/gamma-HCH transport system substrate-binding protein	--	--
SACTE_4732	278.424	148.854	407.995	2.74091	1.45466	0.00718289	0.135855	--	family 5 extracellular solute-binding protein	--	--	--
SACTE_0562	67.6153	36.1553	99.0752	2.74027	1.45432	0.000194536	0.00965843	GH74_CBM2	cellulose-binding family protein	--	TGGGAGCGCTCCCA	-15
SACTE_4755	884.5	473.05	1295.95	2.73956	1.45394	0.000172743	0.00881416	--	hypothetical protein	--	--	--
SACTE_1979	22.6832	12.1343	33.2322	2.73871	1.4535	0.00659907	0.128641	--	putative pyridoxamine 5'-phosphate oxidase-like protein	--	--	--
SACTE_5642	1.6428	0.881976	2.40362	2.72527	1.4464	0.446286	0.95926	--	ABC transporter-like protein	--	--	--
SACTE_4739	55.8947	30.0334	81.7559	2.72216	1.44475	0.0584569	0.490885	CBM11_GH3	glycoside hydrolase family protein	--	--	--
SACTE_2764	1.5815	0.85011	2.31289	2.72069	1.44397	0.520932	0.967076	--	polyprenyl synthetase	--	--	--
SACTE_5144	0.707864	0.38101	1.03472	2.71573	1.44134	0.664169	0.994593	--	acetyltransferase	--	--	--
SACTE_4583	45.6362	24.6294	66.643	2.70583	1.43607	0.00130064	0.0416562	--	putative ATP/GTP-binding protein	--	--	--
SACTE_0350	50.2597	27.1859	73.3336	2.69749	1.43162	0.0307107	0.352777	--	50S ribosomal protein L31	--	--	--
SACTE_6074	3.03819	1.644	4.43238	2.6961	1.43087	0.242732	0.845037	--	isochorismate synthase	--	--	--
SACTE_4229	5.59676	3.02908	8.16443	2.69535	1.43047	0.0582762	0.490885	--	NAD-binding protein 6-phosphogluconate dehydrogenase	--	--	--
SACTE_1044	148.423	80.3587	216.487	2.694	1.42975	0.000311642	0.0141463	--	Siderophore-interacting protein	--	--	--
SACTE_2191	8.39721	4.55098	12.2435	2.69029	1.42776	0.146911	0.735714	--	Inorganic diphosphatase	--	--	--
SACTE_1037	5.90379	3.1999	8.60767	2.68998	1.4276	0.217037	0.825866	--	LysR family transcriptional regulator	--	--	--
SACTE_2078	27.4157	14.9066	39.9248	2.67834	1.42134	0.0517982	0.471977	GH77	4-alpha-glucanotransferase	--	--	--
SACTE_0364	329.823	179.448	480.199	2.67598	1.42007	0.0137109	0.216211	GH87_CBM32	APHP domain-containing protein	--	--	--
SACTE_1449	145.59	79.311	211.869	2.67137	1.41758	0.000229746	0.0110609	--	glutamate synthase, NADH/NADPH, small subunit	--	--	--
SACTE_4091	2.41935	1.31921	3.51949	2.66788	1.41569	0.425756	0.954091	--	short-chain dehydrogenase/reductase SDR	--	--	--
SACTE_1072	5.92024	3.22962	8.61086	2.66622	1.41479	0.197711	0.807361	--	LacI family transcriptional regulator	--	--	--
SACTE_5828	354.615	193.534	515.696	2.66462	1.41393	0.000179414	0.00897775	--	xylose isomerase	--	--	--
SACTE_5330	468.348	255.813	680.883	2.66164	1.41232	7.02352e-05	0.00429177	--	peptidase alpha-lytic pro domain-containing protein	--	--	--
SACTE_0266	103.964	56.7934	151.134	2.66112	1.41203	0.000168357	0.00876972	--	FAD dependent oxidoreductase	--	--	--
SACTE_6373	3.70547	2.025	5.38594	2.65972	1.41127	0.149886	0.740733	--	Arsenical pump membrane protein	--	--	--
SACTE_2197	13.636	7.45581	19.8162	2.65782	1.41024	0.0256409	0.320037	--	hypothetical protein	--	--	--
SACTE_4398	47.8588	26.2158	69.5018	2.65114	1.40661	0.0340759	0.375307	--	hypothetical protein	--	--	--
SACTE_2218	192.604	105.518	279.691	2.65064	1.40634	0.000332186	0.0147022	--	LuxR family transcriptional regulator	--	--	--
SACTE_5730	1.8165	0.996569	2.63642	2.6455	1.40354	0.441615	0.958898	--	TetR family transcriptional regulator	--	--	--
SACTE_1911	43.0786	23.6837	62.4735	2.63782	1.39935	0.00373499	0.0872641	--	AMP-dependent synthetase and ligase	--	--	--
SACTE_0981	20.7244	11.3987	30.0501	2.63626	1.39849	0.00725366	0.136786	--	acetylornithine and succinylornithine aminotransferase	--	--	--
SACTE_4133	1.60222	0.881976	2.32247	2.63326	1.39685	0.476603	0.964766	--	hypothetical protein	--	--	--
SACTE_4633	60.5988	33.3669	87.8307	2.63227	1.39631	0.0145901	0.223962	--	aminoglycoside phosphotransferase	--	--	--
SACTE_5331	6.59389	3.64464	9.54313	2.6184	1.38869	0.157434	0.749435	--	hypothetical protein	--	--	--
SACTE_3454	28.8151	15.9368	41.6933	2.61616	1.38745	0.0182799	0.259305	--	molybdenum ABC transporter periplasmic molybdate-binding protein	--	--	--
SACTE_3718	3.82055	2.1131	5.52801	2.61607	1.3874	0.200558	0.808711	--	hypothetical protein	--	--	--
SACTE_5160	157.232	86.9974	227.466	2.61463	1.38661	0.000401931	0.0162692	--	secreted hydrolase	--	--	--
SACTE_2748	4.45372	2.4676	6.43983	2.60975	1.38391	0.297162	0.893033	--	Helix-turn-helix, AraC domain-containing protein	--	--	--
SACTE_3548	42.1412	23.379	60.9033	2.60504	1.38131	0.00457747	0.100923	--	major facilitator superfamily protein	--	--	--
SACTE_4733	44.9785	24.9561	65.0009	2.60461	1.38107	0.0039842	0.0914064	--	oligopeptide/dipeptide ABC transporter ATPase	--	--	--
SACTE_4526	30.8913	17.179	44.6036	2.59641	1.37652	0.0398536	0.410359	--	TetR family transcriptional regulator	--	--	--
SACTE_1489	4.01781	2.2352	5.80043	2.59504	1.37576	0.351863	0.919085	--	ABC-2 type transporter	--	--	--
SACTE_1106	32.6303	18.1573	47.1033	2.59418	1.37528	0.00335055	0.0812699	--	hypothetical protein	--	--	--
SACTE_0467	44.4762	24.7515	64.2009	2.59381	1.37507	0.00130442	0.0416562	--	hypothetical protein	--	--	--
SACTE_1628	1.16035	0.647426	1.67327	2.5845	1.36988	0.648798	0.991317	--	oxidoreductase domain-containing protein	--	--	--
SACTE_0488	47.3647	26.4421	68.2874	2.58252	1.36878	0.0021494	0.0609797	--	major facilitator superfamily protein	--	--	--
SACTE_3614	5.59529	3.14904	8.04154	2.55365	1.35256	0.129352	0.7002	--	daunorubicin resistance ABC transporter ATPase subunit	--	--	--
SACTE_2192	27.7726	15.6962	39.849	2.53877	1.34413	0.113802	0.667169	--	type I phosphodiesterase/nucleotide pyrophosphatase	--	--	--
SACTE_3738	5.40768	3.0588	7.75655	2.53581	1.34245	0.209879	0.820028	--	urea amidolyase-like protein	--	--	--
SACTE_4611	507.418	287.76	727.076	2.52667	1.33724	0.0765173	0.56067	--	hypothetical protein	--	--	--
SACTE_6040	1.81262	1.02844	2.59681	2.52501	1.33629	0.573716	0.975672	GT9	glycosyl transferase family protein	--	--	--
SACTE_3383	28.8619	16.3794	41.3444	2.52417	1.33581	0.0108352	0.184111	--	copper resistance protein CopC	--	--	--
SACTE_2194	10.4042	5.90956	14.8988	2.52114	1.33408	0.21802	0.82683	--	hypothetical protein	--	--	--
SACTE_1704	4.64648	2.64056	6.6524	2.51931	1.33303	0.14674	0.735714	--	transport system permease	--	--	--
SACTE_5694	1.8073	1.02844	2.58616	2.51465	1.33036	0.347555	0.918795	--	homoserine O-acetyltransferase	--	--	--
SACTE_0099	9.81851	5.59228	14.0447	2.51145	1.32852	0.0918065	0.60774	--	integral membrane sensor signal transduction histidine kinase	--	--	--
SACTE_2455	431.82	246.033	617.607	2.51026	1.32784	0.0214542	0.282281	--	binding-protein-dependent transport systems inner membrane component	aglF, ggtC; alpha-glucoside transport system permease protein	--	--
SACTE_2364	0.667289	0.38101	0.953568	2.50274	1.32351	0.739431	1	--	hypothetical protein	--	--	--
SACTE_0630	4.42262	2.52597	6.31928	2.50172	1.32292	0.17989	0.783552	--	putative esterase	--	--	--
SACTE_6524	6.83423	3.91106	9.75741	2.49483	1.31894	0.277935	0.878146	--	Camphor resistance CrcB protein	--	--	--
SACTE_6313	6.65788	3.81331	9.50245	2.49191	1.31725	0.193947	0.804001	--	EmrB/QacA subfamily drug resistance transporter	--	--	--
SACTE_0693	4.05217	2.32329	5.78105	2.4883	1.31516	0.149788	0.740733	--	hypothetical protein	--	--	--
SACTE_1856	380.452	218.13	542.774	2.4883	1.31516	0.000990727	0.0340328	--	Tellurium resistance	--	--	--
SACTE_5898	29.8746	17.1353	42.6139	2.4869	1.31435	0.00665282	0.129028	--	TetR family transcriptional regulator	--	--	--
SACTE_5273	4.44814	2.55784	6.33845	2.47805	1.30921	0.159192	0.751405	--	integral membrane sensor signal transduction histidine kinase	--	--	--
SACTE_5863	35.2072	20.2776	50.1368	2.47252	1.30598	0.00685597	0.132029	--	hypothetical protein	mlaE, linK; phospholipid/cholesterol/gamma-HCH transport system permease protein	--	--
SACTE_4440	150.476	86.7037	214.248	2.47104	1.30512	0.00250801	0.0662665	--	putative signal transduction protein with CBS domains	--	--	--
SACTE_1131	226.156	130.495	321.818	2.46613	1.30225	0.0161135	0.237014	--	N-acetylmuramoyl-L-alanine amidase family protein	--	--	--
SACTE_5019	17.2689	9.96493	24.573	2.46594	1.30214	0.244969	0.849315	--	inositol monophosphatase	--	--	--
SACTE_5928	809.335	467.797	1150.87	2.4602	1.29877	0.0683347	0.529303	--	hopanoid biosynthesis associated radical SAM protein HpnH	--	--	--
SACTE_4541	1.46989	0.85011	2.08967	2.45812	1.29755	0.496797	0.965167	--	TetR family transcriptional regulator	--	--	--
SACTE_5240	390.777	226.368	555.187	2.45258	1.2943	0.000842462	0.0304196	--	putative ABC transporter solute-binding protein	xylF; D-xylose transport system substrate-binding protein	--	--
SACTE_2164	87.7941	50.8764	124.712	2.45127	1.29353	0.00199427	0.0576073	--	thiamine pyrophosphate protein domain-containing protein TPP-binding protein	--	--	--
SACTE_0234	199.103	115.59	282.615	2.44497	1.28982	0.0569902	0.487447	--	hypothetical protein	--	--	--
SACTE_5437	12.5363	7.28499	17.7877	2.44168	1.28788	0.102436	0.63802	--	LuxR family transcriptional regulator	--	--	--
SACTE_3766	14.0296	8.16161	19.8976	2.43795	1.28567	0.0486466	0.457985	--	major facilitator superfamily protein	--	--	--
SACTE_5242	74.1152	43.1313	105.099	2.43672	1.28494	0.00279109	0.0726942	--	inner-membrane translocator	xylH; D-xylose transport system permease protein	--	--
SACTE_2141	12.048	7.01858	17.0773	2.43316	1.28283	0.0488697	0.45874	--	ABC transporter-like protein	--	--	--
SACTE_1655	6.03943	3.52039	8.55847	2.43111	1.28162	0.271044	0.871058	--	modification methylase, HemK family	--	--	--
SACTE_5597	1.36063	0.793885	1.92737	2.42777	1.27963	0.373969	0.929438	--	hypothetical protein	--	--	--
SACTE_3195	2.92277	1.70773	4.13781	2.42299	1.27679	0.419444	0.952669	--	MarR family transcriptional regulator	--	--	--
SACTE_1612	16.0322	9.36837	22.6961	2.42263	1.27657	0.0183286	0.259417	--	amine oxidase	--	--	--
SACTE_1586	311.095	181.798	440.392	2.42242	1.27645	0.00015004	0.00808053	--	hypothetical protein	--	--	--
SACTE_5873	8.99518	5.26213	12.7282	2.41883	1.27431	0.0609302	0.50092	--	hypothetical protein	--	--	--
SACTE_2747	4.31581	2.52597	6.10565	2.41715	1.27331	0.163362	0.758485	--	hypothetical protein	--	--	--
SACTE_4737	62.892	36.8228	88.9613	2.41593	1.27258	0.00218224	0.0613635	GH1	beta-galactosidase	--	--	--
SACTE_1749	3.31385	1.94228	4.68541	2.41233	1.27043	0.407982	0.947834	--	phospho-2-dehydro-3-deoxyheptonate aldolase	--	--	--
SACTE_3494	35.9674	21.094	50.8407	2.41019	1.26915	0.0116247	0.19261	--	hypothetical protein	--	--	--
SACTE_2571	216.633	127.175	306.091	2.40685	1.26715	0.00125395	0.0408659	--	hypothetical protein	--	--	--
SACTE_2181	5.15415	3.02694	7.28137	2.40552	1.26635	0.209743	0.820028	--	putative GntR family transcriptional regulator	--	--	--
SACTE_1703	8.0102	4.70494	11.3154	2.40501	1.26604	0.126038	0.693482	--	periplasmic binding protein	--	--	--
SACTE_5588	4.54441	2.67029	6.41853	2.40369	1.26525	0.300282	0.893542	--	Oleoyl-(acyl-carrier-protein) hydrolase	--	--	--
SACTE_1826	17.4519	10.26	24.6439	2.40194	1.2642	0.0114628	0.19163	--	hypothetical protein	--	--	--
SACTE_4492	19.5506	11.4943	27.6068	2.40178	1.2641	0.0718073	0.54263	--	hypothetical protein	--	--	--
SACTE_3068	40.8454	24.02	57.6707	2.40095	1.2636	0.0156892	0.233806	--	hypothetical protein	--	--	--
SACTE_0982	46.6694	27.4577	65.8812	2.39937	1.26266	0.0325983	0.364081	--	acetylglutamate kinase	--	--	--
SACTE_1821	2.09128	1.23112	2.95144	2.39736	1.26145	0.487729	0.965167	--	hypothetical protein	--	--	--
SACTE_2223	5.38915	3.1734	7.6049	2.39646	1.2609	0.184818	0.791782	--	Radical SAM domain-containing protein	--	--	--
SACTE_5864	50.0226	29.4658	70.5794	2.3953	1.2602	0.00769914	0.143065	--	hypothetical protein	mlaE, linK; phospholipid/cholesterol/gamma-HCH transport system permease protein	--	--
SACTE_2058	35.573	20.9676	50.1783	2.39313	1.2589	0.00921874	0.164119	--	GCN5-like N-acetyltransferase	--	--	--
SACTE_5161	18.0971	10.6686	25.5257	2.3926	1.25858	0.0555445	0.484507	--	hypothetical protein	--	--	--
SACTE_3584	4.23749	2.50161	5.97338	2.38781	1.25569	0.264119	0.863857	--	CHAD domain containing protein	--	--	--
SACTE_5094	4.37439	2.58434	6.16443	2.3853	1.25417	0.168737	0.769242	--	hypothetical protein	--	--	--
SACTE_5782	4.82261	2.85076	6.79446	2.38339	1.25302	0.160255	0.752528	--	hypothetical protein	--	--	--
SACTE_2454	846.934	501.608	1192.26	2.37688	1.24907	0.00127604	0.0413738	--	family 1 extracellular solute-binding protein	aglE, ggtB; alpha-glucoside transport system substrate-binding protein	--	--
SACTE_6318	59.2142	35.094	83.3344	2.37461	1.24769	0.00890801	0.160825	--	hypothetical protein	--	--	--
SACTE_5401	7.36843	4.37265	10.3642	2.37024	1.24503	0.207912	0.817129	--	GntR family transcriptional regulator	--	--	--
SACTE_4628	51.5647	30.6121	72.5174	2.36891	1.24423	0.00921961	0.164119	--	hypothetical protein	--	--	--
SACTE_3176	33.9653	20.1666	47.764	2.36848	1.24396	0.0058146	0.118735	--	alcohol dehydrogenase zinc-binding domain-containing protein	--	--	--
SACTE_4776	9.84453	5.84583	13.8432	2.36805	1.2437	0.184049	0.789225	--	hypothetical protein	--	--	--
SACTE_3393	63.6359	37.814	89.4577	2.36573	1.24228	0.00622999	0.123338	--	putative signal transduction histidine kinase	--	--	--
SACTE_0955	3.56052	2.1206	5.00043	2.35802	1.23758	0.346	0.917326	--	aminoglycoside phosphotransferase	--	--	--
SACTE_4363	352.812	210.399	495.226	2.35374	1.23496	0.0114887	0.19163	GH55	hypothetical protein	--	--	--
SACTE_1682	4.87149	2.90698	6.836	2.35158	1.23363	0.15094	0.740733	--	Rieske (2Fe-2S) iron-sulfur domain-containing protein	--	--	--
SACTE_1153	6.70011	3.99915	9.40107	2.35077	1.23313	0.202957	0.812213	--	hypothetical protein	--	--	--
SACTE_6310	9.00178	5.37458	12.629	2.34976	1.23251	0.261897	0.862712	--	transport system permease	--	--	--
SACTE_2572	128.666	76.8413	180.49	2.34887	1.23197	0.00619427	0.123014	--	ABC transporter-like protein	--	--	--
SACTE_5696	2.16798	1.29485	3.04111	2.34862	1.23181	0.528767	0.967744	--	XRE family transcriptional regulator	--	--	--
SACTE_3849	1.08399	0.647426	1.52055	2.34862	1.23181	0.679431	0.997791	--	hypothetical protein	--	--	--
SACTE_5241	101.656	60.7644	142.547	2.34589	1.23014	0.00553213	0.1168	--	ABC transporter-like protein	xylG; D-xylose transport system ATP-binding protein [EC:3.6.3.17]	--	--
SACTE_3418	23.399	13.9999	32.7981	2.34273	1.22819	0.106711	0.6485	--	winged helix family two component transcriptional regulator	--	--	--
SACTE_5618	3.82803	2.29142	5.36465	2.34119	1.22724	0.236404	0.838479	--	amidase	--	--	--
SACTE_2619	12.2229	7.319	17.1267	2.34004	1.22653	0.132296	0.707812	--	YbaK/prolyl-tRNA synthetase associated protein	--	--	--
SACTE_5755	9.81393	5.87769	13.7502	2.33938	1.22613	0.0925826	0.609011	--	major facilitator superfamily protein	--	--	--
SACTE_5020	3369.47	2018.46	4720.48	2.33866	1.22568	0.000499334	0.0198329	--	hypothetical protein	--	--	--
SACTE_5866	44.8254	26.8571	62.7936	2.33806	1.22531	0.0054362	0.11593	--	virulence factor Mce family protein	mlaD, linM; phospholipid/cholesterol/gamma-HCH transport system substrate-binding protein	--	--
SACTE_5228	109.434	65.6294	153.239	2.33491	1.22337	0.006425	0.126804	--	binding-protein-dependent transport systems inner membrane component	ABC.MS.P; multiple sugar transport system permease protein	--	--
SACTE_5367	0.688014	0.412876	0.963153	2.33279	1.22206	0.638839	0.990443	--	ROK family protein	--	--	--
SACTE_5792	6.73075	4.04786	9.41363	2.32558	1.21759	0.422366	0.954091	--	hypothetical protein	--	--	--
SACTE_6395	1.32005	0.793885	1.84622	2.32555	1.21757	0.400901	0.946279	--	hypothetical protein	--	--	--
SACTE_5406	268.053	161.233	374.872	2.32503	1.21725	0.00247134	0.0662665	--	aldehyde oxidase and xanthine dehydrogenase molybdopterin binding protein	--	--	--
SACTE_5234	2.93054	1.76395	4.09713	2.3227	1.2158	0.326475	0.907206	--	hypothetical protein	--	--	--
SACTE_0517	4.67963	2.81889	6.54036	2.32019	1.21424	0.255554	0.858333	--	putative integral membrane protein	--	--	--
SACTE_0556	19.3319	11.6483	27.0156	2.31927	1.21367	0.0252176	0.316715	--	ROK family protein	--	--	--
SACTE_3525	41.0346	24.7301	57.3391	2.3186	1.21325	0.0121081	0.19883	--	amino acid permease-associated protein	--	--	--
SACTE_0341	76.0953	45.8771	106.314	2.31735	1.21248	0.00584799	0.118735	--	FliA/WhiG subfamily RNA polymerase sigma-28 subunit	--	--	--
SACTE_1528	46.2984	27.9381	64.6586	2.31435	1.21061	0.292092	0.88946	--	hypothetical protein	--	--	--
SACTE_3583	3.88181	2.34765	5.41598	2.30698	1.20601	0.436839	0.958412	--	NUDIX hydrolase	--	--	--
SACTE_0137	6.01987	3.6425	8.39723	2.30535	1.20499	0.199797	0.80806	--	alcohol dehydrogenase zinc-binding domain-containing protein	--	--	--
SACTE_2718	41.8282	25.3277	58.3287	2.30296	1.20349	0.0261046	0.322752	--	Rhomboid family protein	--	--	--
SACTE_4619	1007.48	610.444	1404.52	2.30082	1.20215	0.000908311	0.0320292	--	XRE family transcriptional regulator	--	--	--
SACTE_2195	16.4772	9.99143	22.9629	2.29826	1.20054	0.109505	0.656053	--	cyclase/dehydrase	--	--	--
SACTE_3213	36.3484	22.0566	50.6403	2.29592	1.19908	0.0584736	0.490885	--	RNA-binding S4 domain-containing protein	--	--	--
SACTE_5869	70.7126	42.9193	98.5059	2.29514	1.19858	0.0092998	0.164625	--	virulence factor Mce family protein	mlaD, linM; phospholipid/cholesterol/gamma-HCH transport system substrate-binding protein	--	--
SACTE_2920	3755.92	2283.12	5228.71	2.29016	1.19545	0.397279	0.945921	--	hypothetical protein	--	--	--
SACTE_4406	1.6909	1.02844	2.35336	2.28829	1.19427	0.586612	0.978272	--	NAD-dependent epimerase/dehydratase	--	--	--
SACTE_3321	1228.61	747.525	1709.7	2.28714	1.19355	0.115787	0.669921	--	ECF subfamily RNA polymerase sigma-24 subunit	--	--	--
SACTE_2664	16.513	10.0477	22.9783	2.28693	1.19341	0.0714577	0.541902	--	MarR family transcriptional regulator	--	--	--
SACTE_6177	266.68	162.404	370.956	2.28416	1.19166	0.00165815	0.0497054	--	putative integral membrane protein	--	--	--
SACTE_3740	5.59876	3.41009	7.78744	2.28364	1.19134	0.0854373	0.591453	--	hypothetical protein	--	--	--
SACTE_6062	15.8574	9.65914	22.0556	2.28339	1.19118	0.0681977	0.529303	--	alpha/beta hydrolase fold protein	--	--	--
SACTE_0533	127.878	78.0057	177.751	2.27869	1.1882	0.00241177	0.0651548	--	binding-protein-dependent transport systems inner membrane component	--	--	--
SACTE_1718	5.48042	3.34421	7.61662	2.27755	1.18748	0.181157	0.78537	--	major facilitator superfamily protein	--	--	--
SACTE_3888	227.038	138.598	315.478	2.2762	1.18663	0.07041	0.537807	--	proton-translocating NADH-quinone oxidoreductase subunit L	--	--	--
SACTE_1450	694.02	423.883	964.157	2.27458	1.1856	0.00144872	0.0455772	--	glutamate synthase (ferredoxin)	--	--	--
SACTE_3544	19.1303	11.6895	26.571	2.27307	1.18464	0.0722137	0.545033	--	ECF subfamily RNA polymerase sigma-24 subunit	--	--	--
SACTE_4808	992.316	606.362	1378.27	2.27301	1.18461	0.0925978	0.609011	--	type 11 methyltransferase	--	--	--
SACTE_3759	5.32476	3.25612	7.3934	2.27061	1.18308	0.130818	0.704531	--	transport system permease	--	--	--
SACTE_3861	119.299	72.9778	165.621	2.26947	1.18236	0.00250594	0.0662665	--	hypothetical protein	--	--	--
SACTE_3041	1.62906	0.996569	2.26156	2.26934	1.18227	0.400831	0.946279	--	NADPH-dependent FMN reductase	--	--	--
SACTE_5977	19.8278	12.1629	27.4927	2.26037	1.17656	0.0139557	0.217908	--	type 11 methyltransferase	--	--	--
SACTE_3386	70.6408	43.3361	97.9455	2.26013	1.17641	0.0199533	0.27026	--	nuclear export factor GLE1	--	--	--
SACTE_1905	1.67492	1.02844	2.32141	2.25722	1.17455	0.539314	0.968061	--	hypothetical protein	--	--	--
SACTE_4497	4.69115	2.88262	6.49968	2.25478	1.17299	0.142459	0.727753	--	ECF subfamily RNA polymerase sigma-24 subunit	--	--	--
SACTE_5198	7.12277	4.37801	9.86752	2.25388	1.17241	0.158076	0.749681	--	daunorubicin resistance ABC transporter ATPase subunit	--	--	--
SACTE_3061	55.4038	34.0594	76.7483	2.25337	1.17208	0.0555699	0.484507	--	transcriptional regulator CdaR	--	--	--
SACTE_1745	64.6663	39.7839	89.5487	2.25088	1.17049	0.00764866	0.142543	--	FAD dependent oxidoreductase	--	--	--
SACTE_0578	2.71887	1.67586	3.76188	2.24474	1.16655	0.362859	0.92419	--	TetR family transcriptional regulator	--	--	--
SACTE_2287	1970.16	1215.19	2725.14	2.24256	1.16515	0.224512	0.828349	--	binding-protein-dependent transport systems inner membrane component	cebG; cellobiose transport system permease protein	--	--
SACTE_6195	16.1516	9.97244	22.3308	2.23925	1.16302	0.115269	0.669453	--	hypothetical protein	--	--	--
SACTE_0711	6.2791	3.87705	8.68115	2.23912	1.16293	0.152552	0.740733	--	apolipoprotein N-acyltransferase	--	--	--
SACTE_4738	138.795	85.7419	191.849	2.23752	1.1619	0.00451957	0.100779	GH16_CBM32	glycoside hydrolase family protein	--	--	--
SACTE_1444	4.13898	2.55784	5.72013	2.23632	1.16112	0.269588	0.870958	--	hypothetical protein	--	--	--
SACTE_2533	62.9935	38.9499	87.0371	2.23459	1.16001	0.00836868	0.152825	--	urocanate hydratase	--	--	--
SACTE_2299	5.27197	3.26363	7.2803	2.23074	1.15752	0.163757	0.758744	--	hypothetical protein	--	--	--
SACTE_4632	106.563	66.0147	147.111	2.22846	1.15605	0.00604559	0.120817	GH13	1,4-alpha-glucan branching protein	--	--	--
SACTE_0141	7.95769	4.93199	10.9834	2.22697	1.15508	0.0898566	0.604914	--	4-carboxy-4-hydroxy-2-oxoadipate aldolase/oxaloacetate decarboxylase	--	--	--
SACTE_0465	6.96867	4.32179	9.61555	2.2249	1.15374	0.149975	0.740733	--	NUDIX hydrolase	--	--	--
SACTE_1228	44.9466	27.93	61.9632	2.21852	1.1496	0.0298989	0.349921	--	LuxR family two component transcriptional regulator	--	--	--
SACTE_1152	13.3654	8.30592	18.4249	2.21829	1.14945	0.0907981	0.605935	--	GntR family transcriptional regulator	--	--	--
SACTE_6070	18.8537	11.7235	25.9838	2.21638	1.14821	0.0309328	0.353193	--	Malate/L-lactate dehydrogenase	--	--	--
SACTE_4175	8.86989	5.5189	12.2209	2.21437	1.1469	0.304459	0.893542	--	phosphoglucomutase/phosphomannomutase alpha/beta/alpha domain I	--	--	--
SACTE_0835	8.635	5.37458	11.8954	2.21327	1.14618	0.214416	0.821843	--	glycerophosphoryl diester phosphodiesterase	--	--	--
SACTE_3147	3.44564	2.14496	4.74633	2.21278	1.14586	0.263235	0.862712	--	zinc-binding CMP/dCMP deaminase protein	--	--	--
SACTE_0419	5.04382	3.14153	6.94612	2.21106	1.14474	0.311251	0.897206	--	CopY family transcriptional repressor	--	--	--
SACTE_1599	13.1539	8.19562	18.1123	2.20999	1.14404	0.0740473	0.552962	--	nicotinate-nucleotide/dimethylbenzimidazole phosphoribosyltransferase	--	--	--
SACTE_5609	3.44032	2.14496	4.73568	2.20782	1.14262	0.303248	0.893542	--	transport system permease	--	--	--
SACTE_0263	285.287	177.926	392.648	2.2068	1.14196	0.0071741	0.135855	--	beta-lactamase	--	--	--
SACTE_1867	386.782	241.282	532.283	2.20606	1.14147	0.0126485	0.206106	--	hypothetical protein	--	--	--
SACTE_0458	5.69179	3.55441	7.82918	2.20267	1.13925	0.220188	0.828331	--	hypothetical protein	--	--	--
SACTE_4564	372.04	232.492	511.588	2.20046	1.1378	0.0751038	0.555219	--	ATP synthase F0 subunit B	--	--	--
SACTE_4321	40.0577	25.0327	55.0827	2.20043	1.13779	0.0198501	0.27026	--	LuxR family two component transcriptional regulator	--	--	--
SACTE_2774	2.43582	1.52404	3.3476	2.19653	1.13523	0.430218	0.954287	--	hypothetical protein	--	--	--
SACTE_3691	396.248	248.399	544.098	2.19042	1.13121	0.106802	0.6485	--	hypothetical protein	--	--	--
SACTE_1651	278.431	174.577	382.286	2.18978	1.13079	0.143334	0.730027	--	LacI family transcriptional regulator	--	--	--
SACTE_5391	6.17825	3.87705	8.47945	2.18709	1.12901	0.211513	0.820431	--	hypothetical protein	--	--	--
SACTE_3456	76.5986	48.0769	105.12	2.1865	1.12863	0.0540373	0.481039	--	hypothetical protein	--	--	--
SACTE_6103	32.769	20.5963	44.9417	2.18203	1.12567	0.0137526	0.21633	--	TetR family transcriptional regulator	--	--	--
SACTE_2098	8.13494	5.11567	11.1542	2.1804	1.12459	0.108603	0.653571	--	hypothetical protein	--	--	--
SACTE_5615	266.037	167.298	364.776	2.18039	1.12459	0.00689463	0.132373	--	NCS1 nucleoside transporter family	--	--	--
SACTE_5961	1.58316	0.996569	2.16976	2.17723	1.12249	0.484106	0.965167	--	hypothetical protein	--	--	--
SACTE_3705	3.03423	1.91041	4.15804	2.17652	1.12202	0.373705	0.929438	--	1-phosphofructokinase	--	--	--
SACTE_6359	9.98618	6.29057	13.6818	2.17497	1.12099	0.0796015	0.574197	--	molybdate ABC transporter inner membrane subunit	--	--	--
SACTE_2848	16.4968	10.4022	22.5915	2.17181	1.1189	0.0622703	0.505168	--	hypothetical protein	--	--	--
SACTE_3758	3.86601	2.43788	5.29414	2.17162	1.11877	0.199244	0.807522	--	transport system permease	--	--	--
SACTE_4743	9.36426	5.90956	12.819	2.16919	1.11716	0.0835364	0.590733	--	transport system permease	--	--	--
SACTE_6111	14.9035	9.4056	20.4015	2.16908	1.11708	0.0813418	0.582589	--	alcohol dehydrogenase GroES domain-containing protein	--	--	--
SACTE_0165	13.1243	8.28907	17.9595	2.16665	1.11547	0.11535	0.669453	--	ABC transporter-like protein	--	--	--
SACTE_5314	6.93066	4.38016	9.48115	2.16457	1.11408	0.276024	0.875754	--	MarR family transcriptional regulator	--	--	--
SACTE_3756	61.0348	38.5793	83.4903	2.16412	1.11378	0.0561417	0.484507	--	periplasmic binding protein	--	--	--
SACTE_4623	252.525	159.641	345.41	2.16367	1.11348	0.00791302	0.145339	--	hypothetical protein	--	--	--
SACTE_1161	9.75858	6.17061	13.3465	2.16292	1.11298	0.0870717	0.596	AA10	LPXTG-motif cell wall anchor domain-containing protein	--	--	--
SACTE_5173	467.161	295.466	638.856	2.16219	1.1125	0.333813	0.910446	--	hypothetical protein	--	--	--
SACTE_5700	23.5959	14.9266	32.2652	2.16158	1.11209	0.141135	0.723316	--	integral membrane sensor signal transduction histidine kinase	--	--	--
SACTE_0176	4.6445	2.93885	6.35016	2.16077	1.11154	0.317101	0.903261	--	fumarate reductase/succinate dehydrogenase flavoprotein domain-containing	--	--	--
SACTE_5805	12.7155	8.04916	17.3819	2.15947	1.11068	0.112171	0.661266	--	hypothetical protein	--	--	--
SACTE_4980	3.518	2.22769	4.80831	2.15843	1.10998	0.349941	0.919085	--	short-chain dehydrogenase/reductase SDR	--	--	--
SACTE_3208	4.21608	2.67029	5.76188	2.15778	1.10954	0.489233	0.965167	--	protein serine/threonine phosphatase	--	--	--
SACTE_5272	24.8947	15.7735	34.0158	2.15651	1.1087	0.0387662	0.403867	--	hypothetical protein	--	--	--
SACTE_2696	17.6472	11.1885	24.1059	2.15451	1.10736	0.0892688	0.604412	--	hypothetical protein	--	--	--
SACTE_4624	4553.99	2888.84	6219.14	2.15281	1.10622	0.00326465	0.0799933	GH16	glycoside hydrolase family protein	--	--	--
SACTE_1611	3.75035	2.37951	5.12119	2.1522	1.10582	0.371201	0.929438	--	hypothetical protein	--	--	--
SACTE_2797	18.5217	11.7554	25.288	2.15118	1.10513	0.102586	0.63802	--	type 11 methyltransferase	--	--	--
SACTE_4666	4.2065	2.67243	5.74058	2.14807	1.10304	0.318068	0.903589	--	regulatory protein TetR	--	--	--
SACTE_1096	19.4925	12.3846	26.6004	2.14787	1.1029	0.0889959	0.604412	--	Mandelate racemase/muconate lactonizing protein	--	--	--
SACTE_6145	100.475	63.8471	137.102	2.14735	1.10256	0.0851505	0.590755	--	TetR family transcriptional regulator	--	--	--
SACTE_4528	240.941	153.262	328.619	2.14416	1.10041	0.00976308	0.170921	--	hypothetical protein	--	--	--
SACTE_6176	253.687	161.414	345.96	2.1433	1.09983	0.089753	0.604857	--	peptidase M23	--	--	--
SACTE_6206	6.00275	3.82082	8.18467	2.14212	1.09904	0.153742	0.740733	--	hypothetical protein	--	--	--
SACTE_4655	2602.22	1658.6	3545.84	2.13784	1.09616	0.140938	0.722889	--	Terpene synthase metal-binding domain-containing protein	--	--	--
SACTE_5606	194.439	124.077	264.801	2.13416	1.09367	0.0034174	0.0825764	--	dihydropyrimidinase	--	--	--
SACTE_5153	6.85108	4.37265	9.3295	2.1336	1.09329	0.30281	0.893542	--	amine oxidase	--	--	--
SACTE_2188	39.3704	25.1365	53.6043	2.13252	1.09256	0.0271134	0.328828	--	hypothetical protein	--	--	--
SACTE_5819	5.41484	3.46632	7.36337	2.12426	1.08696	0.455032	0.961778	--	glycine betaine/L-proline ABC transporter ATPase	--	--	--
SACTE_1412	99.5199	63.7282	135.312	2.12326	1.08628	0.00251302	0.0662665	--	methyltransferase type 12	--	--	--
SACTE_0449	170.112	108.975	231.25	2.12205	1.08546	0.0054916	0.116374	--	dihydroxyacetone kinase, L subunit	--	--	--
SACTE_5281	2.19588	1.40945	2.98232	2.11596	1.08131	0.359209	0.922508	--	Thioesterase	--	--	--
SACTE_2471	0.642647	0.412876	0.872417	2.11303	1.07931	0.83348	1	--	hypothetical protein	--	--	--
SACTE_4730	75.5228	48.5817	102.464	2.1091	1.07663	0.0158404	0.234165	GH30_CBM13	Ricin B lectin	--	--	--
SACTE_5587	11.1756	7.18939	15.1619	2.10892	1.07651	0.192457	0.801162	--	LuxR family two component transcriptional regulator	--	--	--
SACTE_4825	124.755	80.2871	169.224	2.10773	1.07569	0.019579	0.268447	--	TetR family transcriptional regulator	--	--	--
SACTE_1607	986.387	634.817	1337.96	2.10762	1.07562	0.005999	0.120696	--	2-oxo-acid dehydrogenase E1 subunit, homodimeric type	--	--	--
SACTE_6089	7.59584	4.89583	10.2958	2.10298	1.07244	0.580797	0.975672	--	hypothetical protein	--	--	--
SACTE_0174	2.96373	1.91041	4.01704	2.10271	1.07225	0.312423	0.898394	--	hypothetical protein	--	--	--
SACTE_5962	1.00337	0.647426	1.35932	2.09957	1.0701	0.653016	0.991317	--	type 11 methyltransferase	--	--	--
SACTE_5472	113.291	73.1396	153.443	2.09794	1.06897	0.0123406	0.202126	--	malate synthase A	--	--	--
SACTE_0404	18.5561	11.9824	25.1297	2.09721	1.06847	0.0546332	0.48122	--	type 11 methyltransferase	--	--	--
SACTE_5172	298.242	192.677	403.807	2.09578	1.06748	0.306106	0.893542	--	hypothetical protein	--	--	--
SACTE_2196	43.9554	28.398	59.5127	2.09566	1.06741	0.0432024	0.428317	--	hypothetical protein	--	--	--
SACTE_5448	22.6494	14.6345	30.6643	2.09535	1.06719	0.08284	0.588813	--	Hydroxypyruvate isomerase	--	--	--
SACTE_5531	26.7619	17.2936	36.2303	2.09501	1.06696	0.18212	0.786259	--	NmrA family protein	--	--	--
SACTE_4567	528.014	341.248	714.779	2.0946	1.06668	0.0100303	0.175118	--	ATP synthase F1 subunit gamma	--	--	--
SACTE_5274	8.68179	5.61128	11.7523	2.09441	1.06654	0.157897	0.749681	--	winged helix family two component transcriptional regulator	--	--	--
SACTE_3883	91.6539	59.3478	123.96	2.08871	1.06261	0.00898627	0.161321	--	NADH-quinone oxidoreductase subunit G	--	--	--
SACTE_3248	8.15581	5.28649	11.0251	2.08553	1.06041	0.179686	0.78351	--	PadR-like family transcriptional regulator	--	--	--
SACTE_1954	6.30358	4.08724	8.51992	2.08452	1.05971	0.246443	0.851431	--	major facilitator superfamily protein	--	--	--
SACTE_2360	12.9434	8.39616	17.4907	2.08318	1.05879	0.17325	0.774392	--	ketose-bisphosphate aldolase	--	--	--
SACTE_4211	42.4363	27.5332	57.3393	2.08255	1.05835	0.0116384	0.19261	--	hypothetical protein	--	--	--
SACTE_0994	7.14487	4.63692	9.65283	2.08173	1.05778	0.475667	0.964766	--	acyltransferase 3	--	--	--
SACTE_5867	52.3379	33.9753	70.7006	2.08094	1.05724	0.0146749	0.22418	--	virulence factor Mce family protein	mlaD, linM; phospholipid/cholesterol/gamma-HCH transport system substrate-binding protein	--	--
SACTE_3643	1.7195	1.11653	2.32247	2.08009	1.05664	0.6161	0.98632	--	hypothetical protein	--	--	--
SACTE_0315	2.26779	1.47318	3.06241	2.07878	1.05574	0.332082	0.909049	--	integral membrane protein	--	--	--
SACTE_2930	0.360726	0.23455	0.486901	2.0759	1.05373	0.931233	1	--	hypothetical protein	--	--	--
SACTE_6139	31.7098	20.6471	42.7725	2.0716	1.05074	0.0962487	0.618399	--	alcohol dehydrogenase zinc-binding domain-containing protein	--	--	--
SACTE_4109	34.87	22.7072	47.0328	2.07127	1.05052	0.0504269	0.466467	--	LysR family transcriptional regulator	--	--	--
SACTE_5497	12.2154	7.95892	16.4718	2.0696	1.04935	0.194801	0.804024	--	hypothetical protein	--	--	--
SACTE_5620	5.45367	3.55441	7.35293	2.06868	1.04871	0.2467	0.851431	--	alpha/beta hydrolase fold protein	--	--	--
SACTE_5824	2.61893	1.70773	3.53014	2.06716	1.04765	0.330854	0.908899	--	UspA domain-containing protein	--	--	--
SACTE_2768	7.47049	4.88112	10.0599	2.06097	1.04332	0.221592	0.828331	--	LPXTG-motif cell wall anchor domain-containing protein	--	--	--
SACTE_1189	15.6644	10.2375	21.0914	2.06021	1.04279	0.110291	0.657097	--	Prephenate dehydrogenase	--	--	--
SACTE_1482	194.135	126.88	261.39	2.06013	1.04274	0.00315322	0.0785656	--	hypothetical protein	--	--	--
SACTE_5955	5.21377	3.40795	7.0196	2.05977	1.04249	0.482804	0.965011	--	transketolase central subunit	--	--	--
SACTE_0638	114.538	74.9262	154.15	2.05735	1.04079	0.0457521	0.441877	--	L-lysine 6-monooxygenase (NADPH)	--	--	--
SACTE_3272	20.7499	13.5777	27.9221	2.05646	1.04017	0.0315309	0.355281	--	hypothetical protein	--	--	--
SACTE_2314	2.51071	1.644	3.37742	2.0544	1.03872	0.340641	0.914813	--	hypothetical protein	--	--	--
SACTE_3387	24.7483	16.2183	33.2784	2.05191	1.03697	0.0743365	0.55351	--	putative integral membrane protein	--	--	--
SACTE_4489	75.2233	49.3263	101.12	2.05003	1.03565	0.0124082	0.202711	--	Snapalysin	--	--	--
SACTE_4822	14.1937	9.31	19.0773	2.04912	1.03501	0.0708072	0.539544	--	Mg chelatase subunit ChlI	--	--	--
SACTE_4047	170.346	111.813	228.879	2.04698	1.0335	0.00943841	0.166614	--	aldehyde dehydrogenase	--	--	--
SACTE_1728	36.4516	23.9448	48.9585	2.04464	1.03185	0.120747	0.67815	--	sulfate adenylyltransferase, large subunit	--	--	--
SACTE_3621	8.5781	5.63564	11.5206	2.04423	1.03156	0.172058	0.771728	--	NAD-binding protein 6-phosphogluconate dehydrogenase	--	--	--
SACTE_2980	634.592	417.05	852.133	2.04324	1.03086	0.06798	0.52878	--	hypothetical protein	--	--	--
SACTE_4182	48.6454	31.9768	65.314	2.04254	1.03037	0.0458982	0.442412	--	putative integral membrane protein	--	--	--
SACTE_0337	11.4224	7.52169	15.3231	2.03719	1.02658	0.154388	0.742508	--	NUDIX hydrolase	--	--	--
SACTE_5993	4.00793	2.64056	5.37529	2.03566	1.0255	0.24792	0.852305	--	NAD-binding D-isomer specific 2-hydroxyacid dehydrogenase protein	--	--	--
SACTE_1251	7.58117	5.00323	10.1591	2.03051	1.02184	0.227977	0.831621	--	YhhN family protein	--	--	--
SACTE_5926	371.168	245.186	497.15	2.02764	1.0198	0.00291294	0.0734592	--	squalene-hopene cyclase	--	--	--
SACTE_0410	26.2696	17.3592	35.18	2.0266	1.01906	0.0419923	0.420254	--	4Fe-4S ferredoxin iron-sulfur binding domain-containing protein	--	--	--
SACTE_1014	3.11225	2.05687	4.16763	2.0262	1.01878	0.332338	0.909049	--	hypothetical protein	--	--	--
SACTE_6215	27.5594	18.2146	36.9042	2.02607	1.01869	0.0537213	0.479493	--	excinuclease ABC subunit A	--	--	--
SACTE_5162	8.84752	5.84797	11.8471	2.02584	1.01852	0.300261	0.893542	--	hypothetical protein	--	--	--
SACTE_6316	7.7265	5.10817	10.3448	2.02516	1.01803	0.177684	0.781373	--	TetR family transcriptional regulator	--	--	--
SACTE_0712	24.6897	16.3232	33.0562	2.02511	1.018	0.0956468	0.615842	--	oxidoreductase domain-containing protein	--	--	--
SACTE_6305	11.8256	7.81997	15.8313	2.02447	1.01755	0.104649	0.641254	--	short-chain dehydrogenase/reductase SDR	--	--	--
SACTE_0362	485.635	321.353	649.918	2.02244	1.0161	0.223378	0.828331	--	family 1 extracellular solute-binding protein	--	--	--
SACTE_5604	306.435	202.783	410.087	2.0223	1.016	0.0199246	0.27026	--	Nitrilase/cyanide hydratase and apolipoprotein N-acyltransferase	--	--	--
SACTE_6356	1.99326	1.31921	2.66731	2.0219	1.01571	0.618643	0.987064	--	thioesterase	--	--	--
SACTE_0188	15.9129	10.5486	21.2771	2.01705	1.01225	0.0772214	0.564071	--	Erythromycin esterase	--	--	--
SACTE_5435	4.12676	2.73616	5.51736	2.01646	1.01182	0.274588	0.87455	--	putative integral membrane protein	--	--	--
SACTE_5083	4.61268	3.0588	6.16656	2.01601	1.0115	0.296652	0.892759	--	putative ECF subfamily RNA polymerase sigma-24 subunit	--	--	--
SACTE_1078	7259.03	4815.87	9702.19	2.01463	1.01051	0.29414	0.89191	--	AAA ATPase central domain-containing protein	--	--	--
SACTE_1259	18.7224	12.4272	25.0177	2.01314	1.00945	0.0814983	0.582589	--	hypothetical protein	--	--	--
SACTE_5100	3.18094	2.1131	4.24878	2.01069	1.00769	0.419885	0.952988	--	ATP-binding region ATPase domain-containing protein	--	--	--
SACTE_6304	5.2546	3.49067	7.01853	2.01065	1.00766	0.407253	0.947834	--	isochorismate synthase	--	--	--
SACTE_1276	11.3225	7.52383	15.1212	2.00977	1.00703	0.0644682	0.511223	--	cobaltochelatase subunit	--	--	--
SACTE_5721	15.9037	10.573	21.2345	2.00837	1.00603	0.152334	0.740733	--	hypothetical protein	--	--	--
SACTE_0956	64.0107	42.5558	85.4656	2.00832	1.00599	0.0498282	0.463554	--	hypothetical protein	--	--	--
SACTE_5462	5.65107	3.75709	7.54505	2.00822	1.00591	0.213395	0.820431	--	LacI family transcriptional regulator	--	--	--
SACTE_5727	100.36	66.7734	133.947	2.00599	1.00431	0.0526233	0.47503	--	LysR family transcriptional regulator	--	--	--
SACTE_4437	584.416	388.929	779.902	2.00526	1.00379	0.0521803	0.473047	--	hypothetical protein	--	--	--
SACTE_5260	38.459	25.607	51.311	2.00379	1.00273	0.0463152	0.443965	--	FAD-dependent pyridine nucleotide-disulfide oxidoreductase	--	--	--
SACTE_5370	32.3881	21.5706	43.2056	2.00298	1.00215	0.0298224	0.349671	--	monooxygenase FAD-binding protein	--	--	--
SACTE_4247	4.49434	2.99507	5.99361	2.00116	1.00084	0.395313	0.945915	--	hypothetical protein	--	--	--
SACTE_1757	7.4035	4.93735	9.86965	1.99898	0.999263	0.292101	0.88946	--	3-Oxoacyl-(acyl-carrier-protein (ACP)) synthase III domain-containing protein	--	--	--
SACTE_2563	54.5682	36.4092	72.7272	1.9975	0.998192	0.0145802	0.223962	--	putative integral membrane protein	--	--	--
SACTE_5746	1.9405	1.29485	2.58616	1.99726	0.998023	0.469253	0.964766	--	xylose isomerase domain-containing protein	--	--	--
SACTE_3604	6.55951	4.37801	8.74101	1.99657	0.997523	0.266988	0.866552	--	hypothetical protein	--	--	--
SACTE_4114	12.8393	8.57984	17.0988	1.99291	0.994874	0.156379	0.747773	--	4-hydroxy-2-oxovalerate aldolase	--	--	--
SACTE_5245	7.02252	4.69744	9.34761	1.98994	0.992724	0.324747	0.907206	--	hypothetical protein	--	--	--
SACTE_0225	46.5816	31.1621	62.0011	1.98963	0.992502	0.0137051	0.216211	--	hypothetical protein	--	--	--
SACTE_2394	133.447	89.2758	177.618	1.98954	0.992437	0.018523	0.260323	--	isochorismatase hydrolase	--	--	--
SACTE_1029	7.68109	5.14003	10.2222	1.98873	0.99185	0.298787	0.893542	--	hypothetical protein	--	--	--
SACTE_0923	5.87751	3.93542	7.8196	1.98698	0.990578	0.28285	0.884935	--	crossover junction endodeoxyribonuclease RuvC	--	--	--
SACTE_6076	8.37316	5.61128	11.135	1.9844	0.988706	0.137683	0.717193	--	transport system permease	--	--	--
SACTE_5184	2.89798	1.94228	3.85368	1.9841	0.988486	0.359779	0.922508	--	LysR family transcriptional regulator	--	--	--
SACTE_1504	87.7218	58.7932	116.651	1.98408	0.988473	0.0266352	0.325513	--	TraR/DksA family transcriptional regulator	--	--	--
SACTE_4296	1423.92	954.628	1893.22	1.9832	0.987829	0.351224	0.919085	--	hypothetical protein	--	--	--
SACTE_1038	41.6994	27.9737	55.4251	1.98133	0.986472	0.141451	0.72435	--	C4-dicarboxylate transporter/malic acid transport protein	--	--	--
SACTE_2616	9.40142	6.30742	12.4954	1.98107	0.986278	0.167767	0.766669	--	Uroporphyrin-III C/tetrapyrrole (Corrin/Porphyrin) methyltransferase	--	--	--
SACTE_0171	1.26701	0.85011	1.68392	1.98083	0.986102	0.662721	0.994593	--	hypothetical protein	--	--	--
SACTE_1838	2.5335	1.70022	3.36677	1.9802	0.985646	0.53416	0.967744	--	hypothetical protein	--	--	--
SACTE_6169	570.951	384.155	757.746	1.9725	0.980026	0.00378144	0.0880259	--	peptidase S1 and S6 chymotrypsin/Hap	--	--	--
SACTE_6144	6116.72	4119.39	8114.04	1.96972	0.977988	0.0141235	0.218914	--	secreted protein (latex clearing protein)	--	--	--
SACTE_3884	217.614	146.601	288.628	1.9688	0.97732	0.0399617	0.410359	--	respiratory-chain NADH dehydrogenase subunit 1	--	--	--
SACTE_2107	1755.94	1184.11	2327.77	1.96585	0.975154	0.107371	0.649231	--	integrase family protein	--	--	--
SACTE_5187	7.88773	5.3205	10.455	1.96503	0.974552	0.196133	0.805887	--	PfkB domain-containing protein	--	--	--
SACTE_6192	20.7759	14.0203	27.5314	1.96368	0.973562	0.125153	0.690406	--	amidohydrolase 2	--	--	--
SACTE_2220	19.7846	13.3632	26.206	1.96105	0.971628	0.0838339	0.590733	--	serine/threonine protein kinase	--	--	--
SACTE_5676	24.6835	16.6727	32.6944	1.96096	0.971557	0.0542834	0.48122	--	LysR family transcriptional regulator	--	--	--
SACTE_0685	41.4123	27.9737	54.8509	1.96081	0.971447	0.0182517	0.259305	--	Cys/Met metabolism pyridoxal-phosphate-dependent protein	--	--	--
SACTE_1162	97.7699	66.1848	129.355	1.95445	0.966765	0.026964	0.327946	--	alpha/beta hydrolase fold protein	--	--	--
SACTE_0166	9.7157	6.58134	12.8501	1.9525	0.965321	0.219062	0.828161	--	hypothetical protein	--	--	--
SACTE_6458	279.453	189.311	369.595	1.95231	0.965186	0.258206	0.86001	--	glycoside hydrolase family protein	--	--	--
SACTE_2274	43.4833	29.4615	57.505	1.95187	0.964855	0.0846262	0.590733	--	hypothetical protein	--	--	--
SACTE_5844	29.252	19.8364	38.6675	1.94932	0.962972	0.0470143	0.446976	--	hypothetical protein	--	--	--
SACTE_5086	12.5954	8.55012	16.6407	1.94625	0.960698	0.115497	0.669693	--	Vitamin K epoxide reductase	--	--	--
SACTE_2503	66.2465	44.9858	87.5072	1.94522	0.959931	0.021365	0.281689	--	F420 biosynthesis protein FbiB, C-terminal domain-containing protein	--	--	--
SACTE_6046	2.41944	1.644	3.19489	1.94337	0.95856	0.489611	0.965167	--	phosphoesterase PA-phosphatase-like protein	--	--	--
SACTE_6063	6.14582	4.17747	8.11417	1.94236	0.957812	0.187327	0.793588	--	hypothetical protein	--	--	--
SACTE_5088	9.41888	6.40516	12.4326	1.94103	0.95682	0.257786	0.859663	--	LuxR family two component transcriptional regulator	--	--	--
SACTE_4057	86.8154	59.0484	114.582	1.94048	0.956415	0.0112673	0.189428	--	phage shock protein PspC	--	--	--
SACTE_0866	131.652	89.5564	173.747	1.94009	0.956121	0.31947	0.904585	--	cold-shock DNA-binding domain-containing protein	--	--	--
SACTE_0464	122.363	83.2532	161.472	1.93953	0.955705	0.0103479	0.179185	GH16_CBM35_GH55_CBM13	glycoside hydrolase family protein	--	--	--
SACTE_5872	10.8258	7.36987	14.2818	1.93786	0.954467	0.210596	0.820028	--	hypothetical protein	--	--	--
SACTE_2093	75.2455	51.2392	99.2518	1.93703	0.953847	0.0174652	0.25168	--	protein serine/threonine phosphatase	--	--	--
SACTE_0634	216.731	147.606	285.855	1.9366	0.953527	0.130382	0.703517	--	periplasmic binding protein	--	--	--
SACTE_2691	3.96876	2.7043	5.23323	1.93515	0.952448	0.222894	0.828331	--	monooxygenase FAD-binding protein	--	--	--
SACTE_4157	183.399	124.97	241.828	1.93509	0.952402	0.0175119	0.251783	--	hypothetical protein	--	--	--
SACTE_5278	15.9851	10.8924	21.0777	1.93509	0.952398	1	1	--	phosphopantetheine-binding protein	--	--	--
SACTE_4272	10.2383	6.97737	13.4993	1.93472	0.952125	0.149067	0.740733	--	putative integral membrane protein	--	--	--
SACTE_2393	14.1367	9.63478	18.6386	1.93451	0.951966	0.118434	0.672348	--	nicotinate phosphoribosyltransferase	--	--	--
SACTE_0098	6.67913	4.55634	8.80192	1.9318	0.949944	0.301485	0.893542	--	LuxR family two component transcriptional regulator	--	--	--
SACTE_3812	35.4381	24.1807	46.6954	1.9311	0.949424	0.059695	0.494611	--	beta-lactamase	--	--	--
SACTE_5311	16.0133	10.9318	21.0948	1.92968	0.948358	0.167353	0.766232	--	putative fructose transport system kinase	--	--	--
SACTE_1510	31.0183	21.18	40.8567	1.92902	0.947871	0.447332	0.95926	--	hypothetical protein	--	--	--
SACTE_2632	33.7137	23.0288	44.3985	1.92796	0.947072	0.0468993	0.446976	--	alpha/beta hydrolase fold protein	--	--	--
SACTE_1827	11.3048	7.72973	14.8799	1.92502	0.944872	0.203836	0.813041	--	proteinase inhibitor I4 serpin	--	--	--
SACTE_1398	2.45082	1.67586	3.22577	1.92485	0.944743	0.422707	0.954091	--	Camphor resistance CrcB protein	--	--	--
SACTE_1538	20.2749	13.8685	26.6814	1.92389	0.944023	0.0936124	0.610161	--	FAD-dependent pyridine nucleotide-disulfide oxidoreductase	--	--	--
SACTE_6100	8.14795	5.57727	10.7186	1.92185	0.942492	0.303434	0.893542	--	sulfate transporter	--	--	--
SACTE_0684	21.5018	14.7186	28.285	1.92172	0.942397	0.0506451	0.467126	--	GCN5-like N-acetyltransferase	--	--	--
SACTE_5667	61.0891	41.8282	80.35	1.92095	0.941822	0.0467056	0.446337	--	PBS lyase HEAT domain-containing protein repeat-containing protein	--	--	--
SACTE_6208	3.21594	2.20333	4.22854	1.91916	0.940474	0.423883	0.954091	--	hypothetical protein	--	--	--
SACTE_5804	609.549	417.67	801.429	1.91881	0.940212	0.0153719	0.230942	--	NB-ARC domain-containing protein	--	--	--
SACTE_0485	373.321	255.84	490.802	1.91839	0.939897	0.0528031	0.475592	--	hypothetical protein	--	--	--
SACTE_1952	7.6759	5.26213	10.0897	1.91741	0.93916	0.192622	0.801162	--	hypothetical protein	--	--	--
SACTE_1591	6.73773	4.62222	8.85325	1.91537	0.937623	0.249197	0.852742	--	integral membrane sensor signal transduction histidine kinase	--	--	--
SACTE_5069	11.7991	8.10324	15.495	1.9122	0.935233	0.257444	0.859663	--	short-chain dehydrogenase/reductase SDR	--	--	--
SACTE_5718	2.68841	1.84668	3.53014	1.91161	0.934792	0.415191	0.947834	--	hypothetical protein	--	--	--
SACTE_6383	2.86586	1.96878	3.76294	1.91131	0.934558	0.283343	0.885274	--	hypothetical protein	--	--	--
SACTE_0487	5.25431	3.61278	6.89585	1.90874	0.932621	0.182019	0.786259	--	ROK family protein	--	--	--
SACTE_1312	80.5269	55.4131	105.641	1.90642	0.930867	0.0289198	0.344168	PL1	Pectate lyase	--	--	--
SACTE_6294	2.38898	1.644	3.13397	1.90632	0.930787	0.40124	0.946279	--	ABC transporter-like protein	--	--	--
SACTE_5181	17.8134	12.2606	23.3661	1.90578	0.930385	0.32471	0.907206	--	hypothetical protein	--	--	--
SACTE_5924	53.5899	36.893	70.2867	1.90515	0.929905	0.0665172	0.520587	--	squalene-associated FAD-dependent desaturase	--	--	--
SACTE_4360	79.7586	54.9114	104.606	1.90499	0.929786	0.179601	0.78351	--	ABC-2 type transporter	--	--	--
SACTE_2328	120.485	83.0122	157.958	1.90282	0.928143	0.0370035	0.392668	--	SEC-C motif domain-containing protein	--	--	--
SACTE_0861	5.41631	3.73273	7.09989	1.90206	0.927566	0.296507	0.892759	--	ROK family protein	--	--	--
SACTE_0469	24.0019	16.5484	31.4554	1.90081	0.926614	0.0525892	0.47503	--	hopene-associated glycosyltransferase HpnB	--	--	--
SACTE_1524	52.0953	35.9232	68.2673	1.90037	0.926278	0.0309047	0.353193	--	hypothetical protein	--	--	--
SACTE_4070	9.45477	6.51976	12.3898	1.90034	0.926261	0.200484	0.808711	--	hypothetical protein	--	--	--
SACTE_2979	2648.61	1826.58	3470.64	1.90007	0.926053	0.452082	0.95926	--	XRE family transcriptional regulator	--	--	--
SACTE_6075	11.7878	8.12974	15.4458	1.89991	0.925933	0.149602	0.740733	--	periplasmic binding protein	--	--	--
SACTE_4362	4.38855	3.02694	5.75016	1.89966	0.925744	0.456771	0.96237	--	LuxR family two component transcriptional regulator	--	--	--
SACTE_1690	141.1	97.358	184.841	1.89857	0.924916	0.054454	0.48122	--	ABC-2 type transporter	--	--	--
SACTE_1993	81.6199	56.328	106.912	1.89802	0.924497	0.0199877	0.27026	--	hypothetical protein	--	--	--
SACTE_4682	6.73597	4.64872	8.82322	1.89799	0.924472	0.0958343	0.616424	--	Helix-turn-helix type 11 domain-containing protein	--	--	--
SACTE_5868	52.8579	36.4927	69.223	1.8969	0.923645	0.0321702	0.360892	--	virulence factor Mce family protein	--	--	--
SACTE_0935	89.8028	62.0346	117.571	1.89525	0.922389	0.0345975	0.377131	--	Exonuclease RNase T and DNA polymerase III	--	--	--
SACTE_1601	1.90732	1.31921	2.49542	1.8916	0.91961	0.598948	0.983633	--	cobalamin-5-phosphate synthase CobS	--	--	--
SACTE_5416	21.0688	14.5764	27.5612	1.89081	0.919004	0.0694017	0.533336	--	hypothetical protein	--	--	--
SACTE_6526	27.2239	18.8492	35.5985	1.8886	0.917315	0.0600522	0.496096	--	restriction endonuclease	--	--	--
SACTE_6054	16.6265	11.5283	21.7246	1.88445	0.914145	0.083827	0.590733	--	ABC transporter-like protein	rbsA; ribose transport system ATP-binding protein [EC:3.6.3.17]	--	--
SACTE_3874	8.29421	5.75774	10.8307	1.88106	0.91155	0.130519	0.703517	--	hypothetical protein	--	--	--
SACTE_5603	2.02719	1.4073	2.64707	1.88096	0.911468	0.766216	1	--	hypothetical protein	--	--	--
SACTE_3837	3.81413	2.64807	4.98019	1.88069	0.911259	0.196642	0.805975	--	bifunctional DNA primase/polymerase	--	--	--
SACTE_6213	592.194	411.245	773.143	1.88	0.910735	0.0230344	0.296323	--	succinate dehydrogenase or fumarate reductase, flavoprotein subunit	--	--	--
SACTE_1105	28.8877	20.071	37.7044	1.87855	0.909622	0.0638724	0.510325	--	aldo/keto reductase	--	--	--
SACTE_0264	44.0541	30.6193	57.4888	1.87754	0.908842	0.0894179	0.604412	--	hypothetical protein	--	--	--
SACTE_2456	314.582	218.728	410.437	1.87647	0.908021	0.076072	0.558888	--	binding-protein-dependent transport systems inner membrane component	aglG, ggtD; alpha-glucoside transport system permease protein	--	--
SACTE_1214	38.5382	26.8135	50.2628	1.87454	0.906535	0.0601091	0.496096	--	ABC transporter-like protein	--	--	--
SACTE_0803	1357.22	944.938	1769.5	1.87261	0.905048	0.287447	0.888053	--	MerR family transcriptional regulator	--	--	--
SACTE_3546	1532.54	1067.12	1997.96	1.87228	0.904799	0.0338828	0.373829	--	FAD-dependent pyridine nucleotide-disulfide oxidoreductase	--	--	--
SACTE_4856	27.7788	19.3544	36.2032	1.87054	0.903453	0.0974897	0.620452	--	FAD dependent oxidoreductase	--	--	--
SACTE_3719	8.84876	6.16632	11.5312	1.87003	0.903061	0.303118	0.893542	--	PadR-like family transcriptional regulator	--	--	--
SACTE_5987	54.4227	37.9394	70.9061	1.86893	0.902214	0.0520782	0.472796	--	hypothetical protein	--	--	--
SACTE_5421	11.8003	8.22748	15.3732	1.86851	0.901892	0.105638	0.644273	--	beta-ketoacyl synthase	--	--	--
SACTE_4200	135.753	94.6887	176.817	1.86735	0.900994	0.0104696	0.180799	--	XRE family transcriptional regulator	--	--	--
SACTE_5647	231.279	161.368	301.19	1.86648	0.900323	0.228746	0.832416	GH87_CBM32	coagulation factor 5/8 type domain-containing protein	--	--	--
SACTE_5925	164.513	114.79	214.237	1.86634	0.900214	0.016149	0.237014	--	polyprenyl synthetase	--	--	--
SACTE_2079	27.3169	19.0637	35.5702	1.86586	0.899843	0.268081	0.869213	--	hypothetical protein	--	--	--
SACTE_4301	6.02083	4.20183	7.83983	1.86581	0.899804	0.265886	0.865994	--	exodeoxyribonuclease VII, small subunit	--	--	--
SACTE_5800	14.8035	10.3481	19.259	1.86112	0.896169	0.0917607	0.60774	CE8	Pectinesterase	--	--	--
SACTE_1968	4.99893	3.49818	6.49968	1.85802	0.893764	0.228221	0.831621	--	putative metallo-beta-lactamase	--	--	--
SACTE_2772	30.2899	21.2011	39.3787	1.85739	0.893276	0.0594841	0.494611	--	FAD dependent oxidoreductase	--	--	--
SACTE_0435	11.7902	8.2572	15.3231	1.85573	0.891984	0.24167	0.843835	--	TetR family transcriptional regulator	--	--	--
SACTE_1283	22.6623	15.8881	29.4364	1.85273	0.889654	0.146301	0.735421	--	class V aminotransferase	--	--	--
SACTE_0505	23.1428	16.2258	30.0599	1.8526	0.88955	0.0556151	0.484507	--	hypothetical protein	--	--	--
SACTE_2546	11.3549	7.96428	14.7455	1.85145	0.888656	0.344012	0.915503	--	hypothetical protein	--	--	--
SACTE_0780	47.9696	33.6519	62.2873	1.85093	0.888252	0.0400477	0.410359	--	hypothetical protein	--	--	--
SACTE_5806	22.2656	15.6249	28.9063	1.85001	0.887534	0.210717	0.820028	--	hypothetical protein	--	--	--
SACTE_4818	41.2361	28.9384	53.5338	1.84992	0.887466	0.0705604	0.538309	--	signal peptidase I	--	--	--
SACTE_6480	7.5775	5.31836	9.83664	1.84956	0.887185	0.285176	0.886641	--	TetR family transcriptional regulator	--	--	--
SACTE_5182	20.0691	14.0998	26.0384	1.84672	0.884962	0.117403	0.670679	--	hypothetical protein	--	--	--
SACTE_1457	2.12832	1.49754	2.75911	1.84243	0.881611	0.689159	0.999062	--	Formyl-CoA transferase	--	--	--
SACTE_4838	15.2412	10.727	19.7555	1.84167	0.881014	0.117778	0.670679	--	integral membrane sensor signal transduction histidine kinase	--	--	--
SACTE_2640	9.56947	6.73531	12.4036	1.84158	0.880945	0.146058	0.735421	--	molybdenum cofactor synthesis domain-containing protein	--	--	--
SACTE_3887	79.3527	55.8765	102.829	1.84029	0.87993	0.279074	0.878333	--	NADH-ubiquinone oxidoreductase chain 4L	--	--	--
SACTE_6490	8.71111	6.13446	11.2878	1.84006	0.879751	0.336336	0.91134	--	aldo/keto reductase	--	TGGGAGCGCTCCCA	55
SACTE_1759	7.04519	4.96385	9.12652	1.8386	0.878605	0.233074	0.835646	--	Glyoxalase/bleomycin resistance protein/dioxygenase	--	--	--
SACTE_3483	3.9892	2.81675	5.16166	1.83249	0.873807	0.522244	0.967076	--	hypothetical protein	--	--	--
SACTE_1275	6.48461	4.58284	8.38637	1.82995	0.871805	0.369127	0.928662	--	cobyric acid synthase CobQ	--	--	--
SACTE_3862	210.957	149.119	272.795	1.82937	0.87135	0.0129811	0.208847	--	SARP family transcriptional regulator	--	--	--
SACTE_1855	35.9702	25.4265	46.5138	1.82934	0.871322	0.0738177	0.551896	--	stress protein	--	--	--
SACTE_2620	8.84798	6.25656	11.4394	1.82839	0.870571	0.293207	0.891232	--	hypothetical protein	--	--	--
SACTE_2574	0.870507	0.61556	1.12545	1.82834	0.870536	0.754164	1	--	hypothetical protein	--	--	--
SACTE_0481	7.56297	5.35022	9.77572	1.82716	0.869604	0.241055	0.843835	--	hypothetical protein	--	--	--
SACTE_4563	400.764	283.569	517.958	1.82657	0.869133	0.326457	0.907206	--	ATP synthase F0 subunit C	--	--	--
SACTE_6047	4.51933	3.19775	5.8409	1.82656	0.869131	0.489984	0.965167	--	hypothetical protein	--	--	--
SACTE_6094	16.777	11.8721	21.6818	1.82628	0.868906	0.0693845	0.533336	--	MarR family transcriptional regulator	--	--	--
SACTE_4088	68.1934	48.2599	88.127	1.82609	0.86876	0.0300217	0.35007	--	ornithine aminotransferase	--	--	--
SACTE_3388	42.9235	30.3858	55.4611	1.82523	0.86808	0.0654422	0.514709	--	putative anti-sigma regulatory factor, serine/threonine protein kinase	--	--	--
SACTE_0566	3.02498	2.14496	3.90501	1.82055	0.864373	0.602061	0.983964	--	SARP family transcriptional regulator	--	--	--
SACTE_0490	38.5897	27.3635	49.816	1.82053	0.864358	0.0832976	0.590141	--	hypothetical protein	--	--	--
SACTE_4612	1807.91	1282.84	2332.98	1.81861	0.862834	0.213543	0.820431	--	putative cholesterol esterase	--	--	--
SACTE_4461	7.65782	5.44046	9.87519	1.81514	0.86008	0.535561	0.967744	--	hypothetical protein	--	--	--
SACTE_2942	3.21994	2.29142	4.14846	1.81043	0.856332	0.489057	0.965167	--	protein kinase	--	--	--
SACTE_3736	13.3709	9.52233	17.2194	1.80832	0.854647	0.0999024	0.629217	--	LamB/YcsF family protein	--	--	--
SACTE_1137	74.4832	53.0465	95.9199	1.80823	0.854574	0.0188965	0.263349	--	peptidase S45 penicillin amidase	--	--	--
SACTE_0679	5.04194	3.59378	6.4901	1.80593	0.852738	0.236362	0.838479	--	hypothetical protein	--	--	--
SACTE_6122	48.1478	34.3205	61.9751	1.80578	0.85262	0.195319	0.804974	--	hypothetical protein	--	--	--
SACTE_1108	307.924	219.517	396.332	1.80547	0.852377	0.0203203	0.273593	--	hypothetical protein	--	--	--
SACTE_0417	6.83884	4.87576	8.80192	1.80524	0.852191	0.224413	0.828349	--	FAD-dependent pyridine nucleotide-disulfide oxidoreductase	--	--	--
SACTE_6217	8.03804	5.73123	10.3448	1.80499	0.851994	0.19377	0.803791	--	hypothetical protein	--	--	--
SACTE_2190	144.679	103.166	186.191	1.80476	0.85181	0.0544515	0.48122	--	hypothetical protein	--	--	--
SACTE_5452	405.364	289.072	521.656	1.80459	0.851669	0.373627	0.929438	--	hydroxyisourate hydrolase	--	--	--
SACTE_3998	51.7814	36.9399	66.623	1.80355	0.850842	0.0922163	0.609011	--	hypothetical protein	--	--	--
SACTE_3817	11.8141	8.42802	15.2002	1.80353	0.850826	0.223565	0.828331	--	hypothetical protein	--	--	--
SACTE_2872	6.51221	4.64657	8.37785	1.80302	0.850413	0.356134	0.921136	--	peptidase alpha-lytic pro domain-containing protein	--	--	--
SACTE_2083	307.571	219.461	395.681	1.80297	0.850374	0.0784094	0.569257	--	ROK family protein	--	--	--
SACTE_2199	33.8883	24.1826	43.5941	1.80271	0.850165	0.0466451	0.446337	--	hypothetical protein	--	--	--
SACTE_6084	8.27831	5.90741	10.6492	1.80268	0.850147	0.286266	0.887747	--	hypothetical protein	--	--	--
SACTE_5931	8.43177	6.02201	10.8415	1.80032	0.848253	0.432648	0.956631	--	hypothetical protein	--	--	--
SACTE_4085	33.075	23.6315	42.5184	1.79923	0.847378	0.224688	0.828349	--	GntR family transcriptional regulator with aminotransferase domain	--	--	--
SACTE_6150	1125.29	804.491	1446.09	1.79752	0.846011	0.0229939	0.296323	--	AMP-dependent synthetase and ligase	--	--	--
SACTE_1464	9.73379	6.9645	12.5031	1.79526	0.844194	0.345476	0.916318	--	hypothetical protein	--	--	--
SACTE_3047	35.1948	25.192	45.1977	1.79413	0.843283	0.153346	0.740733	CE10	peptidase S9 prolyl oligopeptidase active site domain-containing protein	--	--	--
SACTE_3357	962.689	689.33	1236.05	1.79312	0.842469	0.296519	0.892759	--	membrane spanning protein	--	--	--
SACTE_3025	558.777	400.618	716.937	1.78957	0.839617	0.0277731	0.333644	--	Anion-transporting ATPase	--	--	--
SACTE_3384	25.0713	17.9769	32.1657	1.78928	0.839383	0.121596	0.67815	--	hypothetical protein	--	--	--
SACTE_2357	2.95668	2.1206	3.79276	1.78853	0.838774	0.439102	0.958716	--	DNA polymerase LigD, ligase domain-containing protein	--	--	--
SACTE_0915	1845.64	1324.52	2366.75	1.78688	0.837446	0.0209608	0.278092	--	hypothetical protein	--	--	--
SACTE_4191	10.2668	7.36987	13.1638	1.78617	0.836865	0.115915	0.669921	--	histidine ammonia-lyase	--	--	--
SACTE_2633	107.513	77.2047	137.822	1.78515	0.836048	0.0297566	0.349544	--	fumarate reductase/succinate dehydrogenase flavoprotein domain-containing	--	--	--
SACTE_4359	38.5879	27.7115	49.4643	1.78497	0.835902	0.0716872	0.54263	--	ABC transporter-like protein	--	--	--
SACTE_3365	282.98	203.234	362.725	1.78477	0.835738	0.0727248	0.54759	--	histidinol-phosphate aminotransferase	--	--	--
SACTE_3035	12.0095	8.63607	15.383	1.78125	0.832887	0.474596	0.964766	--	ArsR family transcriptional regulator	--	--	--
SACTE_5078	87.8117	63.1503	112.473	1.78104	0.832717	0.096736	0.619546	--	hypothetical protein	--	--	--
SACTE_2566	1.55241	1.11653	1.98829	1.78078	0.832508	0.862078	1	--	TetR family transcriptional regulator	--	--	--
SACTE_6045	8.69634	6.2587	11.134	1.77896	0.831033	0.209624	0.820028	--	ribonuclease BN	--	--	--
SACTE_5393	213.027	153.402	272.652	1.77737	0.829742	0.140569	0.722323	--	hypothetical protein	--	--	--
SACTE_3217	87.4267	62.9834	111.87	1.77619	0.828782	0.0165149	0.240716	--	integral membrane sensor signal transduction histidine kinase	--	--	--
SACTE_1139	56.8248	40.9422	72.7074	1.77585	0.828512	0.174305	0.776793	--	MerR family transcriptional regulator	--	--	--
SACTE_0394	4.77273	3.43981	6.10565	1.77499	0.827814	0.301252	0.893542	--	hypothetical protein	--	--	--
SACTE_6166	55.3991	39.9363	70.8618	1.77437	0.827306	0.0782177	0.569257	--	hypothetical protein	--	--	--
SACTE_1298	43.4152	31.3071	55.5233	1.7735	0.826602	0.117046	0.670679	--	class V aminotransferase	--	--	--
SACTE_0511	4.43285	3.19775	5.66795	1.77248	0.825767	0.659679	0.99348	--	transglutaminase domain-containing protein	--	--	--
SACTE_3541	272.047	196.449	347.644	1.76964	0.823459	0.103883	0.639435	--	sporulation associated protein ORF1590	--	--	--
SACTE_0020	5.03637	3.6425	6.43025	1.76534	0.819947	0.30941	0.896162	--	XRE family transcriptional regulator	--	--	--
SACTE_1033	7.42936	5.37458	9.48414	1.76463	0.819364	0.415088	0.947834	--	aldehyde dehydrogenase	--	--	--
SACTE_6133	11.5309	8.34529	14.7165	1.76345	0.818401	0.21553	0.823198	--	short-chain dehydrogenase/reductase SDR	--	--	--
SACTE_3531	527.832	382.097	673.566	1.76281	0.817881	0.0683805	0.529303	--	hypothetical protein	--	--	--
SACTE_5089	25.8756	18.74	33.0113	1.76155	0.816843	0.134975	0.711607	--	GAF sensor signal transduction histidine kinase	--	--	--
SACTE_5474	135.287	97.9967	172.577	1.76105	0.816435	0.0447699	0.437043	--	hypothetical protein	--	--	--
SACTE_3016	309.619	224.436	394.801	1.75908	0.814821	0.0361564	0.387477	--	peptidase S1 and S6 chymotrypsin/Hap	--	--	--
SACTE_2321	17.3823	12.6076	22.157	1.75743	0.813463	0.106944	0.6485	--	oxidoreductase domain-containing protein	--	--	--
SACTE_0208	7.81298	5.6675	9.95847	1.75712	0.813211	0.489266	0.965167	--	hypothetical protein	--	--	--
SACTE_0952	24.84	18.0202	31.6599	1.75691	0.813039	0.395158	0.945915	--	hypothetical protein	--	--	--
SACTE_1469	137.788	100.025	175.551	1.75506	0.811524	0.117618	0.670679	--	hypothetical protein	--	--	--
SACTE_3262	17.9633	13.0481	22.8786	1.75341	0.81016	0.171136	0.771368	--	tRNA/rRNA methyltransferase SpoU	--	--	--
SACTE_4665	12.7134	9.24305	16.1838	1.75092	0.808111	0.275469	0.875741	--	NmrA family protein	--	--	--
SACTE_2874	56.5475	41.1131	71.9819	1.75083	0.808038	0.061622	0.50465	--	aminoglycoside phosphotransferase	--	--	--
SACTE_6059	12.0789	8.78253	15.3753	1.75067	0.807906	0.210662	0.820028	--	aldehyde dehydrogenase	--	--	--
SACTE_2703	321.596	233.845	409.348	1.75051	0.807776	1	1	--	hypothetical protein	--	--	--
SACTE_2909	3396.61	2470.6	4322.61	1.74962	0.807041	1	1	--	hypothetical protein	--	--	--
SACTE_5390	36.4153	26.4951	46.3355	1.74883	0.806391	0.070341	0.537807	--	pyridoxamine 5'-phosphate oxidase-like FMN-binding protein	--	--	--
SACTE_6115	11.5575	8.41117	14.7037	1.74812	0.805804	0.205935	0.814892	--	short-chain dehydrogenase/reductase SDR	--	--	--
SACTE_5189	9.92621	7.22877	12.6236	1.74631	0.804307	0.354858	0.919332	--	AsnC family transcriptional regulator	--	--	--
SACTE_6269	3.58946	2.61406	4.56486	1.74627	0.804277	0.480389	0.96495	--	hypothetical protein	--	--	--
SACTE_6030	30.1787	21.9824	38.3749	1.74571	0.80381	0.133695	0.710424	--	polysaccharide pyruvyl transferase	--	--	--
SACTE_3753	40.9015	29.7981	52.0049	1.74524	0.803426	0.348902	0.919085	--	putative integral membrane protein	--	--	--
SACTE_0113	7.14545	5.20591	9.08499	1.74513	0.803334	0.452685	0.95993	--	hypothetical protein	--	--	--
SACTE_0814	17.5243	12.7688	22.2799	1.74487	0.803118	0.226076	0.828379	--	hypothetical protein	--	--	--
SACTE_3540	20.5306	14.9606	26.1005	1.74461	0.802907	0.203097	0.812262	--	FAD dependent oxidoreductase	--	--	--
SACTE_6077	4.84351	3.53005	6.15698	1.74416	0.802534	0.278025	0.878146	--	transport system permease	--	--	--
SACTE_5232	2.09835	1.5294	2.66731	1.74402	0.802417	0.55226	0.971384	--	phosphoglycerate mutase	--	--	--
SACTE_1280	26.0835	19.016	33.151	1.74332	0.801838	0.0810614	0.582085	--	L-threonine-O-3-phosphate decarboxylase	--	--	--
SACTE_0997	18.3119	13.3507	23.2731	1.74321	0.801749	0.204166	0.813041	--	phosphoglycerate mutase	--	--	--
SACTE_3702	130.651	95.2555	166.047	1.74317	0.801716	0.0423054	0.422721	--	flavin reductase domain-containing protein FMN-binding protein	--	--	--
SACTE_5174	219.26	159.86	278.66	1.74315	0.801697	0.475622	0.964766	--	hypothetical protein	--	--	--
SACTE_5188	4691.67	3421.64	5961.7	1.74235	0.801037	0.382163	0.936616	--	TPR repeat-containing protein	--	--	--
SACTE_1624	331.365	241.707	421.023	1.74187	0.800637	0.50968	0.965909	--	hypothetical protein	--	--	--
SACTE_5118	14.1847	10.3481	18.0213	1.74151	0.80034	0.0954584	0.615647	--	monooxygenase FAD-binding protein	--	--	--
SACTE_3714	41.0609	29.9836	52.1382	1.73889	0.798166	0.128444	0.699452	--	sulfur carrier protein ThiS	--	--	--
SACTE_0231	26.6444	19.4575	33.8313	1.73873	0.79803	0.0619497	0.505168	--	hypothetical protein	--	--	--
SACTE_1020	61.6968	45.0718	78.3219	1.73771	0.797191	0.0895883	0.604412	--	alanine racemase domain-containing protein	--	--	--
SACTE_5598	9.22283	6.75216	11.6935	1.73182	0.792287	0.25552	0.858333	--	group 1 glycosyl transferase	--	--	--
SACTE_2229	16.4572	12.0537	20.8607	1.73065	0.791316	0.160338	0.752528	--	xylose isomerase domain-containing protein	--	--	--
SACTE_2214	26.4774	19.397	33.5578	1.73005	0.790814	0.0751359	0.555219	--	LacI family transcriptional regulator	--	--	--
SACTE_3528	0.320151	0.23455	0.405751	1.72991	0.790699	0.974652	1	--	hypothetical protein	--	--	--
SACTE_0132	77.2028	56.5776	97.8279	1.72909	0.790016	0.112837	0.664577	--	hypothetical protein	--	--	--
SACTE_1353	5.49868	4.03101	6.96635	1.72819	0.78926	0.321321	0.906045	--	hypothetical protein	--	--	--
SACTE_5071	6.44579	4.72716	8.16443	1.72713	0.78838	0.384756	0.938344	--	aldo/keto reductase	--	--	--
SACTE_1555	119.693	87.7919	151.595	1.72675	0.78806	0.0358287	0.385918	--	hypothetical protein	--	--	--
SACTE_4697	292.92	214.972	370.868	1.72519	0.786756	0.0135807	0.215226	--	diguanylate cyclase/phosphodiesterase	--	--	--
SACTE_6034	2.28319	1.67586	2.89052	1.7248	0.786428	0.467342	0.964271	--	hydrolase, HAD-superfamily, subfamily IIIA	--	--	--
SACTE_2732	85.9056	63.0555	108.756	1.72476	0.786397	0.135119	0.711607	--	hypothetical protein	--	--	--
SACTE_0747	4.68786	3.44196	5.93376	1.72395	0.785717	0.195982	0.805887	--	hypothetical protein	--	--	--
SACTE_1365	307.996	226.144	389.847	1.72389	0.785665	0.0912695	0.605935	--	electron transport protein	--	--	--
SACTE_5754	0.881647	0.647426	1.11587	1.72355	0.78538	0.816155	1	--	hypothetical protein	--	--	--
SACTE_6024	13.5996	9.99143	17.2077	1.72224	0.784288	0.165394	0.762756	--	LuxR family transcriptional regulator	--	--	--
SACTE_5343	9.87482	7.25527	12.4944	1.72211	0.784175	0.185559	0.792106	--	GCN5-like N-acetyltransferase	--	--	--
SACTE_3811	11.0852	8.14476	14.0256	1.72204	0.784116	0.135282	0.711607	--	FAD linked oxidase domain-containing protein	--	--	--
SACTE_1092	2.3572	1.73209	2.98232	1.72181	0.783926	0.551786	0.971384	--	putative FMNH2-utilizing oxygenase	--	--	--
SACTE_1391	10.4629	7.69036	13.2354	1.72103	0.783274	0.238269	0.841221	--	Urease accessory protein UreF	--	--	--
SACTE_5074	2.59855	1.91041	3.28669	1.72041	0.782752	0.473494	0.964766	--	putative anti-sigma regulatory factor, serine/threonine protein kinase	--	--	--
SACTE_5077	77.6693	57.1115	98.2271	1.71992	0.78234	0.109439	0.656053	--	hypothetical protein	--	--	--
SACTE_2095	68.5223	50.3926	86.652	1.71954	0.782022	0.0583642	0.490885	--	FHA domain containing protein	--	--	--
SACTE_2532	16.2982	11.9921	20.6043	1.71816	0.780861	0.116645	0.670679	--	hydantoinase/carbamoylase family amidase	--	--	--
SACTE_5123	4.18973	3.08531	5.29414	1.71592	0.778984	0.307233	0.894806	--	multiple resistance and pH regulation protein F	--	--	--
SACTE_2342	57.7081	42.4992	72.917	1.71572	0.778818	0.0259738	0.321856	--	hypothetical protein	--	--	--
SACTE_0356	13.7183	10.106	17.3306	1.71487	0.778103	0.201023	0.808711	--	hypothetical protein	--	--	--
SACTE_3889	157.256	115.884	198.629	1.71404	0.777401	0.0683438	0.529303	--	proton-translocating NADH-quinone oxidoreductase subunit M	--	--	--
SACTE_6212	1028.62	758.494	1298.75	1.71227	0.77591	0.112958	0.664671	--	succinate dehydrogenase (or fumarate reductase) cytochrome b subunit,	--	--	--
SACTE_3783	6.09147	4.49475	7.68818	1.71048	0.774401	0.231851	0.835646	--	TetR family transcriptional regulator	--	--	--
SACTE_3157	24.8523	18.3504	31.3542	1.70864	0.772851	0.192909	0.801789	--	response regulator receiver protein	--	--	--
SACTE_5400	15.7089	11.6014	19.8164	1.7081	0.772394	0.221473	0.828331	--	hypothetical protein	--	--	--
SACTE_4457	74.5078	55.0375	93.9781	1.70753	0.771911	0.0848499	0.590733	--	hypothetical protein	--	--	--
SACTE_5117	6.12721	4.52662	7.7278	1.70719	0.771624	0.423992	0.954091	--	GCN5-like N-acetyltransferase	--	--	--
SACTE_3532	39.1461	28.9215	49.3706	1.70706	0.77151	0.134688	0.711505	--	hypothetical protein	--	--	--
SACTE_2497	5.00901	3.70087	6.31715	1.70694	0.771411	0.403816	0.947834	--	hypothetical protein	--	--	--
SACTE_1656	6.33497	4.68058	7.98935	1.70691	0.77139	0.33827	0.912857	--	AraC family transcriptional regulator	--	--	--
SACTE_4620	9.69946	7.16718	12.2317	1.70663	0.771152	0.189296	0.797173	--	response regulator receiver and unknown domain-containing protein	--	--	--
SACTE_5933	10.7042	7.91021	13.4982	1.70643	0.770979	0.210503	0.820028	--	peptidase M23	--	--	--
SACTE_3516	94.095	69.5405	118.649	1.70619	0.77078	0.152329	0.740733	--	hypothetical protein	--	--	--
SACTE_0352	47.1296	34.8311	59.4281	1.70618	0.770771	0.0878175	0.599441	--	GCN5-like N-acetyltransferase	--	TGGGAGCGCTCCCA	-33
SACTE_6360	31.6151	23.3661	39.8641	1.70606	0.770671	0.126428	0.694423	--	molybdenum ABC transporter periplasmic molybdate-binding protein	--	--	--
SACTE_2621	29.4032	21.734	37.0724	1.70574	0.770396	0.212047	0.820431	--	short-chain dehydrogenase/reductase SDR	--	--	--
SACTE_4951	10.5465	7.79776	13.2952	1.705	0.769776	0.105191	0.643395	--	hypothetical protein	--	--	--
SACTE_6345	4.75754	3.52039	5.99468	1.70284	0.767945	0.590079	0.978272	--	polyketide synthesis cyclase	--	--	--
SACTE_0477	113.842	84.2447	143.439	1.70265	0.767778	0.0461012	0.443227	--	hypothetical protein	--	--	--
SACTE_3603	29.5933	21.9101	37.2765	1.70134	0.766667	0.290922	0.88946	--	hypothetical protein	--	--	--
SACTE_1981	0.950334	0.70365	1.19702	1.70116	0.766515	0.983331	1	--	Soluble ligand binding domain-containing protein	--	--	--
SACTE_1746	169.073	125.204	212.943	1.70076	0.766179	0.469863	0.964766	--	hypothetical protein	--	--	--
SACTE_3764	7.17439	5.313	9.03579	1.7007	0.766125	0.300142	0.893542	--	futalosine nucleosidase	--	--	--
SACTE_4727	145.188	107.539	182.836	1.70018	0.765688	0.0691395	0.533336	--	3-isopropylmalate dehydrogenase	--	--	--
SACTE_1008	188.344	139.568	237.12	1.69897	0.764656	0.054595	0.48122	--	PAS/PAC sensor signal transduction histidine kinase	--	--	--
SACTE_0608	6.57398	4.87362	8.27434	1.69778	0.763652	0.315097	0.901119	--	ABC transporter-like protein	--	--	--
SACTE_3072	6.18088	4.58284	7.77892	1.6974	0.763327	0.263941	0.863722	--	hypothetical protein	--	--	--
SACTE_5797	6.57826	4.88112	8.2754	1.69539	0.761616	0.233539	0.835646	--	hypothetical protein	--	--	--
SACTE_3278	2.25806	1.67586	2.84026	1.6948	0.761119	0.643843	0.990918	--	hypothetical protein	--	--	--
SACTE_3649	4.71011	3.49604	5.92418	1.69454	0.760894	0.5172	0.965909	--	nitroreductase	--	--	--
SACTE_5206	40.9566	30.423	51.4901	1.69247	0.759132	0.219297	0.828331	--	type 11 methyltransferase	--	--	--
SACTE_2323	33.7575	25.0782	42.4369	1.69218	0.758886	0.117963	0.671134	--	Ureidoglycolate lyase	--	--	--
SACTE_5900	41.599	30.9125	52.2854	1.6914	0.758218	0.113178	0.66535	--	hypothetical protein	--	--	--
SACTE_2939	8.65203	6.42952	10.8745	1.69135	0.758172	0.409494	0.947834	--	HxlR family transcriptional regulator	--	--	--
SACTE_3880	211.348	157.064	265.633	1.69125	0.758088	0.0658066	0.516297	--	NADH dehydrogenase I, D subunit	--	--	--
SACTE_5185	6.12384	4.55098	7.6967	1.69122	0.758065	0.304438	0.893542	--	inositol monophosphatase	--	--	--
SACTE_2835	15.6853	11.6576	19.7129	1.69098	0.757863	0.355609	0.920408	--	hypothetical protein	--	--	--
SACTE_1379	77.8172	57.8516	97.7828	1.69023	0.757224	0.0840818	0.590733	--	stress protein	--	--	--
SACTE_2477	35.139	26.1259	44.1521	1.68997	0.757001	0.507303	0.965822	--	phosphoribosyltransferase	--	--	--
SACTE_5025	26.9449	20.0337	33.856	1.68995	0.756981	0.121246	0.67815	--	hypothetical protein	--	--	--
SACTE_2239	1.33971	0.996569	1.68286	1.68865	0.755869	0.729861	1	--	GntR family transcriptional regulator with aminotransferase domain	--	--	--
SACTE_1225	820.715	610.52	1030.91	1.68858	0.755807	0.0644154	0.511223	--	hypothetical protein	--	--	--
SACTE_4269	2.25273	1.67586	2.82961	1.68845	0.7557	0.47211	0.964766	--	binding-protein-dependent transport systems inner membrane component	--	--	--
SACTE_5444	6.2016	4.61471	7.7885	1.68776	0.755107	0.250219	0.854454	--	UspA domain-containing protein	--	--	--
SACTE_0260	378.452	281.635	475.27	1.68754	0.754921	0.157067	0.748572	--	phenylacetate-CoA ligase	--	--	--
SACTE_2434	12.7842	9.51697	16.0513	1.6866	0.754119	0.21356	0.820431	--	GCN5-like N-acetyltransferase	--	--	--
SACTE_1227	15.7011	11.6895	19.7127	1.68636	0.75391	0.200225	0.808406	--	hypothetical protein	--	--	--
SACTE_3886	84.5349	62.9388	106.131	1.68626	0.753826	0.0955198	0.615647	--	NADH-ubiquinone/plastoquinone oxidoreductase chain 6	--	--	--
SACTE_3556	395.135	294.255	496.015	1.68566	0.753317	0.14243	0.727753	--	hypothetical protein	--	--	--
SACTE_5205	20.1822	15.0327	25.3318	1.68512	0.752853	0.247947	0.852305	--	phosphopantetheine-binding protein	--	--	--
SACTE_5122	10.0205	7.46546	12.5755	1.68449	0.752313	0.172015	0.771728	--	cation antiporter	--	--	--
SACTE_2100	6.8686	5.11782	8.61939	1.68419	0.752056	0.312735	0.898477	--	hypothetical protein	--	--	--
SACTE_5219	8.5098	6.34143	10.6782	1.68387	0.751784	0.437258	0.958412	--	hypothetical protein	--	--	--
SACTE_4529	32.822	24.4701	41.1738	1.68262	0.750706	0.129124	0.699557	--	lipoprotein	--	--	--
SACTE_1019	4.7303	3.5279	5.9327	1.68165	0.749877	0.460036	0.963047	--	hypothetical protein	--	--	--
SACTE_4801	150.144	111.992	188.297	1.68134	0.74961	0.0400242	0.410359	--	signal recognition particle-docking protein FtsY	--	--	--
SACTE_5489	97.984	73.0949	122.873	1.68101	0.749326	0.127459	0.697074	--	cytochrome P450	--	--	--
SACTE_2993	2.63732	1.96878	3.30586	1.67914	0.747723	0.316535	0.902055	--	hypothetical protein	--	--	--
SACTE_5923	34.1209	25.4814	42.7604	1.6781	0.746832	0.162003	0.757304	--	squalene synthase HpnD	--	--	--
SACTE_5299	4.21627	3.14904	5.2835	1.67781	0.746581	0.360683	0.922508	--	serine/threonine protein kinase	--	--	--
SACTE_2145	9.16765	6.84776	11.4875	1.67756	0.746367	0.551904	0.971384	--	GCN5-like N-acetyltransferase	--	--	--
SACTE_5211	13.1367	9.81525	16.4582	1.67679	0.745705	0.181124	0.78537	--	trans-2-enoyl-CoA reductase (NAD(+))	--	--	--
SACTE_0409	68.8564	51.4716	86.2413	1.67551	0.744604	0.16688	0.76608	--	hypothetical protein	--	--	--
SACTE_5798	3.15031	2.35515	3.94548	1.67525	0.744379	0.408281	0.947834	--	ECF subfamily RNA polymerase sigma-24 subunit	--	--	--
SACTE_5445	9.02901	6.75216	11.3059	1.67441	0.74365	0.302205	0.893542	--	adenylate/guanylate cyclase	--	--	--
SACTE_0772	16.3541	12.232	20.4763	1.67399	0.743292	0.144679	0.732855	--	protein serine/threonine phosphatase	--	--	--
SACTE_6372	5.606	4.19432	7.01768	1.67314	0.742556	0.614964	0.98632	--	cyclase/dehydrase	--	--	--
SACTE_0819	37.6053	28.1445	47.066	1.6723	0.741835	0.138874	0.719683	--	hypothetical protein	--	--	--
SACTE_0418	9.79871	7.33585	12.2616	1.67146	0.741105	0.261004	0.862541	--	cytochrome P450	--	--	--
SACTE_5832	3.68729	2.76052	4.61406	1.67144	0.741096	0.842529	1	--	hypothetical protein	--	--	--
SACTE_5858	327.748	245.628	409.869	1.66866	0.738688	0.223669	0.828331	--	putative PucR family transcriptional regulator	--	--	--
SACTE_5756	18.9237	14.1879	23.6594	1.66758	0.737754	0.135943	0.711607	--	ArsR family transcriptional regulator	--	--	--
SACTE_0564	51.7153	38.7908	64.6398	1.66637	0.736708	0.0702028	0.537517	--	serine/threonine protein kinase	--	--	--
SACTE_3021	24.7486	18.5659	30.9312	1.66602	0.736407	0.133739	0.710424	--	NUDIX hydrolase	--	--	--
SACTE_1976	1.80099	1.35108	2.25091	1.66601	0.736398	0.744646	1	--	hypothetical protein	--	--	--
SACTE_2903	4.2199	3.16589	5.27391	1.66585	0.736262	0.599983	0.983633	--	protein kinase	--	--	--
SACTE_5861	290.372	217.899	362.845	1.6652	0.735692	0.0745166	0.553863	--	hypothetical protein	--	--	--
SACTE_4388	100.159	75.1729	125.145	1.66476	0.735317	0.153539	0.740733	--	Mg2 transporter protein CorA family protein	--	--	--
SACTE_0104	19.6333	14.7358	24.5308	1.66471	0.735273	0.116676	0.670679	--	phenylalanine/histidine ammonia-lyase	--	--	--
SACTE_6268	9.39285	7.05044	11.7353	1.66447	0.735063	0.362697	0.92419	--	short-chain dehydrogenase/reductase SDR	--	--	--
SACTE_3711	41.5919	31.2233	51.9604	1.66415	0.734788	0.110534	0.657105	GT20	alpha,alpha-trehalose-phosphate synthase	--	--	--
SACTE_2595	173.308	130.107	216.509	1.66409	0.734733	0.0463176	0.443965	--	LuxR family two component transcriptional regulator	--	--	--
SACTE_2112	2393.78	1797.21	2990.35	1.66388	0.734553	0.0310214	0.353193	--	IS630 family transposase	--	--	--
SACTE_5351	3.91362	2.93885	4.88839	1.66337	0.73411	0.406823	0.947834	--	ABC transporter-like protein	--	--	--
SACTE_6468	6.14079	4.61256	7.66901	1.66264	0.733472	0.604832	0.985639	--	Ohr subfamily peroxiredoxin	--	--	--
SACTE_5320	790.341	594.056	986.627	1.66083	0.731906	0.11924	0.674173	GH13	glycogen debranching protein GlgX	--	--	--
SACTE_3590	251.82	189.347	314.294	1.65988	0.73108	0.0666083	0.520659	--	phosphatidylinositol-specific phospholipase C X region	--	--	--
SACTE_6461	6.13494	4.61471	7.65517	1.65886	0.730195	0.577558	0.975672	--	hypothetical protein	--	--	--
SACTE_4636	211.461	159.062	263.86	1.65885	0.730185	0.0655641	0.515031	GT35_GT3	alpha-glucan phosphorylase	--	--	--
SACTE_6437	150.236	113.071	187.402	1.65738	0.728903	0.421582	0.953526	--	hypothetical protein	--	--	--
SACTE_5353	16.6623	12.5439	20.7806	1.65663	0.728252	0.143363	0.730027	--	NAD-binding protein 3-hydroxyacyl-CoA dehydrogenase	--	--	--
SACTE_1691	29.5904	22.2775	36.9033	1.65653	0.728163	0.11155	0.659899	--	winged helix family transcriptional regulator	--	--	--
SACTE_2898	3.35266	2.52597	4.17934	1.65455	0.726438	0.401443	0.946279	--	secreted protein	--	--	--
SACTE_5823	10.596	7.98543	13.2066	1.65384	0.725818	0.248557	0.852742	--	ABC transporter-like protein	--	--	--
SACTE_2791	27.9698	21.0855	34.8541	1.65299	0.725081	0.17185	0.771728	--	Histone deacetylase	--	--	--
SACTE_1112	8.6038	6.48789	10.7197	1.65226	0.724444	0.233658	0.835646	--	pseudouridine synthase	--	--	--
SACTE_3300	16.1508	12.1851	20.1165	1.65091	0.723261	0.389879	0.939848	--	hypothetical protein	--	--	--
SACTE_3724	48.3304	36.4654	60.1953	1.65075	0.723123	0.0991853	0.626413	--	major facilitator superfamily protein	--	--	--
SACTE_1488	13.8171	10.4287	17.2055	1.64983	0.722319	0.336942	0.91134	--	hypothetical protein	--	--	--
SACTE_6361	26.5661	20.0613	33.0709	1.64849	0.721148	0.127817	0.698433	--	TOBE domain-containing protein	--	--	--
SACTE_0486	619.163	467.642	770.683	1.64802	0.720732	0.532651	0.967744	--	putative anti-sigma regulatory factor, serine/threonine protein kinase	--	--	--
SACTE_3264	67.364	50.8822	83.8458	1.64784	0.720578	0.193734	0.803791	--	hypothetical protein	--	--	--
SACTE_1687	52.7679	39.8637	65.672	1.64741	0.720203	0.128065	0.698747	--	EmrB/QacA subfamily drug resistance transporter	--	--	--
SACTE_2717	11.2149	8.4749	13.9549	1.64661	0.719498	0.446918	0.95926	--	3-octaprenyl-4-hydroxybenzoate carboxy-lyase	--	--	--
SACTE_1598	3.84646	2.90698	4.78594	1.64636	0.719282	0.665253	0.994593	--	cobalbumin biosynthesis protein	--	--	--
SACTE_3261	139.823	105.69	173.955	1.6459	0.718874	0.0889172	0.604412	--	phenylacetic acid degradation protein paaN	--	--	--
SACTE_0572	13.9545	10.5486	17.3604	1.64575	0.718744	0.241021	0.843835	--	TetR family transcriptional regulator	--	--	--
SACTE_4477	201.83	152.608	251.052	1.64507	0.71815	0.0573094	0.489517	--	FliA/WhiG subfamily RNA polymerase sigma-28 subunit	--	--	--
SACTE_2177	17.5074	13.2422	21.7725	1.64418	0.717367	0.12483	0.68982	--	hypothetical protein	--	--	--
SACTE_2951	4.93463	3.73273	6.13653	1.64398	0.717192	0.463029	0.963291	--	Relaxase/mobilization nuclease family protein	--	--	--
SACTE_5717	45.1083	34.1328	56.0837	1.6431	0.716424	0.103845	0.639435	--	LacI family transcriptional regulator	--	--	--
SACTE_2417	2190.96	1658.29	2723.63	1.64243	0.715835	1	1	--	peptidase S8 and S53 subtilisin kexin sedolisin	--	--	--
SACTE_0849	223.917	169.488	278.347	1.64228	0.715702	0.0978547	0.620626	--	AAA ATPase central domain-containing protein	--	--	--
SACTE_1182	74.7121	56.5535	92.8707	1.64217	0.715607	0.12376	0.686296	--	hypothetical protein	--	--	--
SACTE_6069	60.3093	45.664	74.9547	1.64144	0.71496	0.0845444	0.590733	--	thiamine pyrophosphate protein domain-containing protein TPP-binding protein	--	--	--
SACTE_3085	28.0081	21.214	34.8021	1.64053	0.71416	0.178154	0.781373	--	class I and II aminotransferase	--	--	--
SACTE_3437	5.27934	3.99915	6.55954	1.64023	0.713901	0.471042	0.964766	--	hypothetical protein	--	--	--
SACTE_6138	8.2197	6.22684	10.2126	1.64009	0.713774	0.388499	0.939184	--	MerR family transcriptional regulator	--	--	--
SACTE_1270	61.8597	46.8772	76.8422	1.63922	0.713011	0.17967	0.78351	--	hypothetical protein	--	--	--
SACTE_5947	6.78462	5.14218	8.42705	1.63881	0.712649	0.230654	0.835646	--	short-chain dehydrogenase/reductase SDR	--	--	--
SACTE_4494	45.3027	34.3512	56.2541	1.63762	0.711596	0.121078	0.67815	--	putative phage repressor	--	--	--
SACTE_2871	8.45393	6.41053	10.4973	1.63752	0.71151	0.516677	0.965909	CBM12	intradiol ring-cleavage dioxygenase	--	--	--
SACTE_0189	1.42966	1.08466	1.77466	1.63614	0.710296	0.735097	1	--	MerR family transcriptional regulator	--	--	--
SACTE_4115	20.8722	15.8416	25.9029	1.63512	0.709399	0.0753774	0.556357	--	acetaldehyde dehydrogenase	--	--	--
SACTE_4395	13.4558	10.2206	16.691	1.63307	0.707583	0.249304	0.852742	--	alpha/beta hydrolase fold protein	--	--	--
SACTE_1724	186.573	141.739	231.408	1.63263	0.707202	0.41845	0.950751	--	integral membrane sensor signal transduction histidine kinase	--	--	--
SACTE_5316	50.8637	38.6462	63.0812	1.63227	0.706882	0.232731	0.835646	GH1	beta-galactosidase	--	--	--
SACTE_5191	8.62012	6.55162	10.6886	1.63144	0.70615	0.160452	0.752528	--	short-chain dehydrogenase/reductase SDR	--	--	--
SACTE_5596	10.2671	7.80495	12.7293	1.63092	0.70569	0.30005	0.893542	--	NAD-dependent epimerase/dehydratase	--	--	--
SACTE_1279	4.98255	3.78896	6.17615	1.63004	0.704907	0.383319	0.93696	--	zinc/iron permease	--	--	--
SACTE_1578	315.172	239.742	390.601	1.62925	0.704212	0.0557845	0.484507	--	response regulator receiver protein	--	--	--
SACTE_0103	90.7372	69.0299	112.445	1.62893	0.703921	0.324615	0.907206	--	ABC transporter-like protein	--	--	--
SACTE_2531	15.9481	12.1332	19.7629	1.62884	0.703841	0.128788	0.699557	--	formiminoglutamate deiminase	--	--	--
SACTE_0009	1052.12	800.561	1303.68	1.62846	0.703504	1	1	--	hypothetical protein	--	--	--
SACTE_0680	4.55211	3.46417	5.64004	1.62811	0.703197	0.597979	0.983504	--	GntR family transcriptional regulator with aminotransferase domain	--	--	--
SACTE_3896	96.3417	73.3219	119.361	1.62791	0.703021	0.0928663	0.609011	--	hypothetical protein	--	--	--
SACTE_0626	12.3595	9.40774	15.3112	1.62751	0.702666	0.178283	0.781373	--	acetylglutamate kinase	--	--	--
SACTE_1170	3.70947	2.82425	4.59468	1.62686	0.702094	0.506289	0.965822	--	hypothetical protein	--	--	--
SACTE_0834	10.1403	7.72437	12.5561	1.62552	0.700902	0.332239	0.909049	--	hypothetical protein	--	--	--
SACTE_1130	162.95	124.191	201.709	1.62418	0.699709	0.0469586	0.446976	--	Aminopeptidase S	--	--	--
SACTE_0450	567.463	432.591	702.335	1.62355	0.699156	0.0513314	0.469757	--	glycerone kinase	--	--	--
SACTE_5364	8.87102	6.76718	10.9749	1.62178	0.697578	0.300098	0.893542	--	TetR family transcriptional regulator	--	--	--
SACTE_3343	22.772	17.372	28.1719	1.62168	0.697491	0.147975	0.738711	--	amidase	--	--	--
SACTE_2688	5.99513	4.57748	7.41278	1.6194	0.695462	0.479321	0.964766	--	HAD-superfamily hydrolase	--	--	--
SACTE_0957	29.5086	22.5311	36.4861	1.61937	0.695431	0.225781	0.828379	--	serine/threonine protein kinase	--	--	--
SACTE_6225	157.115	119.984	194.247	1.61895	0.695055	0.222859	0.828331	--	glutamate/cysteine ligase family protein	--	--	--
SACTE_5830	5.42306	4.14346	6.70266	1.61765	0.693898	0.690202	0.999062	--	hypothetical protein	--	--	--
SACTE_4772	94.8519	72.5019	117.202	1.61654	0.692907	0.0333722	0.370272	--	3-isopropylmalate dehydratase, large subunit	--	--	--
SACTE_1264	6.03398	4.61471	7.45325	1.61511	0.691631	0.341025	0.914813	--	hypothetical protein	--	--	--
SACTE_4511	37.5478	28.7167	46.3789	1.61505	0.69158	0.0623376	0.505168	--	winged helix family two component transcriptional regulator	--	--	--
SACTE_6207	10.9046	8.34208	13.4671	1.61436	0.690961	0.160076	0.752528	--	putative integral membrane protein	--	--	--
SACTE_5291	49.1829	37.6299	60.7359	1.61403	0.690671	0.128887	0.699557	--	alpha/beta hydrolase fold protein	--	--	--
SACTE_3500	6.48778	4.96385	8.01172	1.61401	0.690652	0.309313	0.896162	--	ABC transporter-like protein	--	--	--
SACTE_5827	50.5108	38.6484	62.3732	1.61386	0.690519	0.197303	0.806974	--	xylulokinase	--	--	--
SACTE_0100	73.967	56.5966	91.3374	1.61383	0.690491	0.124957	0.689921	--	glycine betaine ABC transporter substrate-binding protein	--	--	--
SACTE_5451	274.369	209.999	338.739	1.61306	0.689796	0.0624802	0.505168	--	OHCU decarboxylase	--	--	--
SACTE_4021	20.0985	15.385	24.8119	1.61273	0.689509	1	1	--	peptidase M22 glycoprotease	--	--	--
SACTE_6102	17.1783	13.1498	21.2068	1.61271	0.689486	0.351961	0.919085	--	putative cytoplasmic protein	--	--	--
SACTE_1752	12.7742	9.7791	15.7693	1.61256	0.689349	0.29584	0.892759	--	Isochorismatase	--	--	--
SACTE_2861	9.32583	7.14068	11.511	1.61203	0.688877	0.306411	0.893542	--	ABC-2 type transporter	--	--	--
SACTE_1025	2.72776	2.08874	3.36677	1.61187	0.688736	0.478042	0.964766	--	ABC transporter-like protein	--	--	--
SACTE_1250	277.441	212.476	342.406	1.6115	0.688405	0.0331041	0.369081	--	peptidase S8 and S53 subtilisin kexin sedolisin	--	--	--
SACTE_0359	14.9278	11.436	18.4196	1.61067	0.687664	0.345026	0.915888	GH13	alpha amylase catalytic subunit	--	--	--
SACTE_6464	83.1157	63.6993	102.532	1.60963	0.686727	0.0951666	0.615647	--	FAD linked oxidase domain-containing protein	--	--	--
SACTE_0769	36.5638	28.0277	45.0999	1.60912	0.686269	0.124011	0.68649	--	ABC transporter-like protein	--	--	--
SACTE_3881	90.4594	69.3478	111.571	1.60886	0.686042	0.0856734	0.592281	--	NADH-quinone oxidoreductase subunit E	--	--	--
SACTE_0947	179.641	137.744	221.537	1.60833	0.685559	0.0854368	0.591453	--	hypothetical protein	--	--	--
SACTE_5910	8.04688	6.17598	9.91779	1.60587	0.683352	0.34688	0.918127	--	enoyl-CoA hydratase/isomerase	--	--	--
SACTE_0631	30.7998	23.6401	37.9595	1.60573	0.683228	0.191251	0.799959	--	ABC transporter-like protein	--	--	--
SACTE_5453	1567.06	1202.95	1931.17	1.60537	0.682901	1	1	--	urate oxidase	--	--	--
SACTE_0131	48.2081	37.0116	59.4047	1.60503	0.682601	0.276679	0.876247	--	methionine aminopeptidase, type I	--	--	--
SACTE_3447	8.83782	6.78617	10.8895	1.60465	0.682263	0.290602	0.88946	--	cobalamin biosynthesis protein CbiD	--	--	--
SACTE_4947	106.204	81.5543	130.854	1.60451	0.682129	0.0453195	0.439703	--	winged helix family two component transcriptional regulator	--	--	--
SACTE_6135	8.94052	6.86675	11.0143	1.604	0.681674	0.314864	0.901099	--	cytochrome P450	--	--	--
SACTE_5460	2.83314	2.17683	3.48946	1.603	0.680777	0.713757	1	GH3	glycoside hydrolase family protein	--	--	--
SACTE_4637	59.5391	45.7661	73.3121	1.60189	0.679772	0.0541556	0.48122	--	protein serine phosphatase with GAF(s) sensor(s)	--	--	--
SACTE_0155	7.48696	5.75559	9.21832	1.60163	0.67954	0.37419	0.929624	--	aminoglycoside phosphotransferase	--	--	--
SACTE_2221	26.4335	20.3245	32.5425	1.60115	0.679105	0.146889	0.735714	--	major facilitator superfamily protein	--	--	--
SACTE_0276	184.832	142.163	227.5	1.60028	0.678325	0.525809	0.967516	--	ATP-binding region ATPase domain-containing protein	--	--	--
SACTE_0507	187.969	144.615	231.323	1.59958	0.677694	0.0349638	0.379172	--	Electron transfer flavoprotein alpha/beta-subunit	--	--	--
SACTE_2537	249.941	192.342	307.539	1.59892	0.677099	0.15849	0.751084	--	hypothetical protein	--	--	--
SACTE_4302	23.2105	17.8623	28.5587	1.59883	0.677014	0.217748	0.82683	--	exodeoxyribonuclease VII, large subunit	--	--	--
SACTE_2361	2.74526	2.1131	3.37742	1.59833	0.676566	0.528112	0.967744	--	DeoR family transcriptional regulator	--	--	--
SACTE_5959	1.64055	1.26299	2.01811	1.59789	0.676164	0.590734	0.978272	--	NAD-dependent epimerase/dehydratase	--	--	--
SACTE_5224	17.4705	13.4502	21.4907	1.5978	0.676083	0.204686	0.813041	--	ribonuclease BN	--	--	--
SACTE_2044	19.1973	14.7845	23.6102	1.59696	0.67533	0.126686	0.694687	--	hypothetical protein	--	--	--
SACTE_5415	3.05104	2.34979	3.75229	1.59686	0.67524	0.457295	0.96237	--	Urease accessory protein UreD	--	--	--
SACTE_3428	243.477	187.542	299.412	1.5965	0.674913	0.0970173	0.619643	--	EmrB/QacA subfamily drug resistance transporter	--	--	--
SACTE_1490	8.46062	6.51761	10.4036	1.59623	0.674671	0.407819	0.947834	--	ABC transporter-like protein	--	--	--
SACTE_4530	25.6835	19.7895	31.5774	1.59566	0.674157	0.333622	0.910334	--	hypothetical protein	--	--	--
SACTE_2867	93.1597	71.8105	114.509	1.5946	0.673194	1	1	--	hypothetical protein	--	--	--
SACTE_1756	15.4473	11.9094	18.9853	1.59415	0.672789	0.290506	0.88946	--	AMP-dependent synthetase and ligase	--	--	--
SACTE_6266	23.1949	17.8845	28.5052	1.59385	0.672518	0.292077	0.88946	--	short-chain dehydrogenase/reductase SDR	--	--	--
SACTE_4017	14.1371	10.9031	17.371	1.59322	0.671942	0.272641	0.871938	--	alpha/beta hydrolase fold protein	--	--	--
SACTE_6146	15.8214	12.2023	19.4405	1.59318	0.671914	0.144726	0.732855	--	alcohol dehydrogenase zinc-binding domain-containing protein	--	--	--
SACTE_3202	40.8704	31.5219	50.2188	1.59314	0.67187	0.0953818	0.615647	--	TrkA-N domain-containing protein	--	--	--
SACTE_2743	29.9681	23.1169	36.8194	1.59275	0.671518	0.331453	0.908899	--	hypothetical protein	--	--	--
SACTE_6349	7.92578	6.11439	9.73717	1.5925	0.671295	0.30503	0.893542	--	short-chain dehydrogenase/reductase SDR	--	--	--
SACTE_5438	135.06	104.277	165.842	1.5904	0.669392	0.043303	0.428356	--	AMP-dependent synthetase and ligase	--	--	--
SACTE_1626	3.46114	2.67243	4.24984	1.59025	0.669257	0.421622	0.953526	--	alpha/beta hydrolase fold protein	--	--	--
SACTE_4442	3.00733	2.32329	3.69138	1.58886	0.667991	0.476462	0.964766	--	TetR family transcriptional regulator	--	--	--
SACTE_5906	6.99	5.40109	8.57891	1.58837	0.667546	1	1	--	hypothetical protein	--	--	--
SACTE_0581	6.99951	5.40859	8.59042	1.58829	0.667475	0.231554	0.835646	--	alpha/beta hydrolase fold protein	--	--	--
SACTE_0707	23.2161	17.9504	28.4818	1.5867	0.666027	0.328876	0.908304	--	F420-dependent oxidoreductase	--	--	--
SACTE_2493	28.939	22.3753	35.5027	1.58669	0.666024	0.230853	0.835646	--	hypothetical protein	--	--	--
SACTE_0342	6.53183	5.05194	8.01172	1.58587	0.665274	0.372338	0.929438	--	oxidoreductase molybdopterin binding protein	--	--	--
SACTE_6386	18.1927	14.0744	22.311	1.58522	0.664682	0.52595	0.967516	--	glycine betaine ABC transporter substrate-binding protein	--	--	--
SACTE_2778	75.1009	58.1123	92.0895	1.58468	0.664192	0.0730207	0.548257	--	Uroporphyrin-III C/tetrapyrrole (Corrin/Porphyrin) methyltransferase	--	--	--
SACTE_0806	268.27	207.643	328.896	1.58395	0.663526	0.18841	0.795526	--	FHA domain containing protein	--	--	--
SACTE_1634	46.2979	35.8488	56.747	1.58295	0.66262	0.183968	0.789225	--	hypothetical protein	--	--	--
SACTE_5605	162.506	125.863	199.15	1.58228	0.662006	0.0733391	0.548964	--	class III aminotransferase	--	--	--
SACTE_2707	5.94854	4.6072	7.28989	1.58228	0.662006	0.501185	0.965822	--	short-chain dehydrogenase/reductase SDR	--	--	--
SACTE_6182	467.157	361.842	572.472	1.58211	0.661845	0.166161	0.765183	--	FliA/WhiG subfamily RNA polymerase sigma-28 subunit	--	--	--
SACTE_4484	4.66967	3.61814	5.7212	1.58125	0.661069	0.514632	0.965909	--	polyprenyl synthetase	--	--	--
SACTE_5659	241.413	187.08	295.746	1.58086	0.660706	0.186877	0.793583	--	methylmalonyl-CoA mutase, large subunit	--	--	--
SACTE_1816	11.2926	8.75281	13.8324	1.58034	0.660232	0.302796	0.893542	GT4	group 1 glycosyl transferase	--	--	--
SACTE_4984	10.9868	8.51611	13.4575	1.58024	0.660145	0.321277	0.906045	--	regulatory protein TetR	--	--	--
SACTE_4297	39.1973	30.389	48.0056	1.5797	0.659651	0.189773	0.797173	--	transcription factor WhiB	--	--	--
SACTE_5490	15.4142	11.9634	18.865	1.57689	0.657078	0.253839	0.857969	--	thioesterase superfamily protein	--	--	--
SACTE_5471	68.8135	53.4099	84.2171	1.57681	0.657007	0.0756072	0.556809	--	Glyoxalase/bleomycin resistance protein/dioxygenase	--	--	--
SACTE_1549	11.8588	9.20506	14.5125	1.57658	0.656794	0.163057	0.758485	--	glutamine amidotransferase class-I	--	--	--
SACTE_6109	23.9455	18.5903	29.3008	1.57613	0.65639	0.215106	0.823198	--	alcohol dehydrogenase zinc-binding domain-containing protein	--	--	--
SACTE_5431	14.7238	11.4327	18.0149	1.57573	0.65602	0.29539	0.892759	--	aldo/keto reductase	--	--	--
SACTE_5495	242.2	188.1	296.3	1.57523	0.655558	0.103086	0.63802	--	ABC transporter-like protein	ABC.SS.A; simple sugar transport system ATP-binding protein [EC:3.6.3.17]	--	--
SACTE_1831	20.7241	16.1058	25.3423	1.57349	0.653964	0.151545	0.740733	--	HAD-superfamily hydrolase	--	--	--
SACTE_1104	49.5462	38.5083	60.584	1.57327	0.653767	0.139963	0.720214	--	putative F420-dependent oxidoreductase	--	--	--
SACTE_0066	4.68621	3.6425	5.72993	1.57308	0.653589	0.818432	1	--	LuxR family two component transcriptional regulator	--	--	--
SACTE_4225	139.665	108.587	170.742	1.57241	0.652973	0.35077	0.919085	--	hypothetical protein	--	--	--
SACTE_6543	513.301	399.152	627.45	1.57195	0.65256	1	1	--	hypothetical protein	--	--	--
SACTE_0330	4.98656	3.87919	6.09393	1.57093	0.651618	0.346344	0.917471	--	hypothetical protein	--	--	--
SACTE_5874	8.94721	6.96235	10.9321	1.57017	0.650919	0.245274	0.849315	--	hypothetical protein	--	--	--
SACTE_5014	526.959	410.126	643.793	1.56974	0.65053	0.1014	0.635834	--	hypothetical protein	--	--	--
SACTE_6116	11.7959	9.1807	14.4111	1.56971	0.650503	0.16535	0.762756	--	30S ribosomal protein S18	--	--	--
SACTE_2273	40.358	31.4153	49.3008	1.56932	0.650142	0.226192	0.828379	--	Siderophore-interacting protein	--	--	--
SACTE_3795	18.2597	14.2176	22.3018	1.5686	0.649481	0.358506	0.922508	--	short-chain dehydrogenase/reductase SDR	--	--	--
SACTE_5332	1.3204	1.02844	1.61235	1.56777	0.648718	0.619032	0.98719	--	cobalamin (vitamin B12) biosynthesis CbiX protein	--	--	--
SACTE_4314	13.2728	10.3384	16.2072	1.56767	0.648621	0.347611	0.918795	--	Helix-turn-helix, AraC domain-containing protein	--	--	--
SACTE_2243	14.9676	11.6598	18.2754	1.56739	0.648362	0.177853	0.781373	--	hypothetical protein	--	--	--
SACTE_5140	11.1246	8.66793	13.5813	1.56684	0.647857	0.451148	0.95926	--	Mandelate racemase/muconate lactonizing protein	--	--	--
SACTE_4512	18.223	14.2069	22.2392	1.56538	0.646513	0.16708	0.76608	--	hypothetical protein	--	--	--
SACTE_2769	6.25151	4.87576	7.62727	1.56432	0.645539	0.234154	0.835646	--	hypothetical protein	--	--	--
SACTE_4155	8.73734	6.81589	10.6588	1.56381	0.645069	0.333378	0.910058	--	major facilitator superfamily protein	--	--	--
SACTE_3547	82.5759	64.4305	100.721	1.56325	0.644552	0.0858364	0.592281	--	putative PAS/PAC sensor protein	--	--	--
SACTE_2186	155.187	121.086	189.287	1.56324	0.644542	0.139613	0.720214	--	beta-lactamase	--	--	--
SACTE_4438	681.576	531.854	831.298	1.56302	0.644334	0.0302053	0.35112	--	Fur family ferric uptake regulator	--	--	--
SACTE_4948	20.2881	15.833	24.7431	1.56276	0.644097	0.258371	0.86011	--	integral membrane sensor signal transduction histidine kinase	--	--	--
SACTE_4639	106.859	83.3953	130.323	1.56271	0.644048	0.159251	0.751405	--	peptidase M4 thermolysin	--	--	--
SACTE_3918	30.134	23.518	36.75	1.56263	0.643979	0.439381	0.958716	--	integral membrane sensor signal transduction histidine kinase	--	--	--
SACTE_1939	22.8958	17.8698	27.9218	1.56252	0.643873	0.171756	0.771728	--	hypothetical protein	--	--	--
SACTE_2435	6.70108	5.23027	8.17189	1.56242	0.643785	0.407741	0.947834	--	GCN5-like N-acetyltransferase	--	--	--
SACTE_4579	228.016	178.027	278.004	1.56158	0.643006	0.102684	0.63802	--	hypothetical protein	--	--	--
SACTE_4050	8.50293	6.63971	10.3661	1.56123	0.642686	0.291875	0.88946	--	LPXTG-motif cell wall anchor domain-containing protein	--	--	--
SACTE_5682	364.289	284.58	443.998	1.56019	0.641722	0.0556879	0.484507	--	X-Pro dipeptidyl-peptidase domain-containing protein	--	--	--
SACTE_2538	3.42003	2.67243	4.16763	1.55949	0.641074	0.497509	0.965167	--	integral membrane protein	--	--	--
SACTE_4565	179.363	140.26	218.466	1.55757	0.639301	0.130008	0.70255	--	ATP synthase F1 subunit delta	--	--	--
SACTE_1978	35.0137	27.3864	42.6409	1.55701	0.638777	0.241394	0.843835	--	N-acetyltransferase	--	--	--
SACTE_0438	7.35618	5.75559	8.95676	1.55618	0.638013	0.425145	0.954091	--	hypothetical protein	--	--	--
SACTE_0990	33.3929	26.1299	40.6558	1.55591	0.637761	0.331291	0.908899	--	major facilitator superfamily protein	--	--	--
SACTE_5637	21.4171	16.7604	26.0737	1.55567	0.637535	0.244821	0.849315	--	methylated-DNA/protein-cysteine methyltransferase	--	--	--
SACTE_5068	15.0618	11.7894	18.3342	1.55514	0.637047	0.164682	0.761683	--	2-dehydropantoate 2-reductase	--	--	--
SACTE_4752	12.3491	9.66879	15.0294	1.55442	0.636379	0.226093	0.828379	--	YceI family protein	--	--	--
SACTE_0156	5.84241	4.57533	7.10948	1.55387	0.635867	0.547612	0.971384	--	membrane protein	--	--	--
SACTE_0674	38.1703	29.9389	46.4017	1.54988	0.632157	0.495626	0.965167	--	integral membrane sensor signal transduction histidine kinase	--	--	--
SACTE_6223	32.1048	25.1845	39.0251	1.54957	0.631869	0.163318	0.758485	--	hypothetical protein	--	--	--
SACTE_1336	9.61338	7.5439	11.6829	1.54865	0.631011	0.475153	0.964766	--	dihydrodipicolinate synthase	--	--	--
SACTE_5701	41.296	32.4065	50.1855	1.54862	0.630988	1	1	--	winged helix family two component transcriptional regulator	--	--	--
SACTE_2744	5.24207	4.11374	6.3704	1.54857	0.630932	0.478671	0.964766	--	Roadblock/LC7 family protein	--	--	--
SACTE_5258	10.6297	8.34208	12.9174	1.54846	0.630833	0.475558	0.964766	--	hypothetical protein	--	--	--
SACTE_1146	8.16148	6.40516	9.91779	1.54841	0.630783	0.334254	0.910446	--	hypothetical protein	--	--	--
SACTE_5262	43.1668	33.8904	52.4433	1.54744	0.62988	0.221351	0.828331	--	protoporphyrinogen oxidase	--	--	--
SACTE_2558	7.81516	6.1366	9.49372	1.54706	0.629534	0.424301	0.954091	--	transglycosylase domain-containing protein	--	--	--
SACTE_6073	13.9953	10.9934	16.9972	1.54614	0.628667	0.197942	0.807361	--	2,3-dihydroxybenzoate-AMP ligase	--	--	--
SACTE_4900	9.41096	7.39422	11.4277	1.54549	0.628064	0.438949	0.958716	--	hypothetical protein	--	--	--
SACTE_5675	8.48265	6.67158	10.2937	1.54292	0.625664	0.414573	0.947834	--	chitinase	--	--	--
SACTE_3060	146.138	114.953	177.324	1.54257	0.625341	0.109452	0.656053	--	serine/threonine protein kinase	--	--	--
SACTE_4614	218.464	171.924	265.004	1.5414	0.624245	0.11504	0.669453	--	hypothetical protein	--	--	--
SACTE_2631	75.1797	59.1684	91.1911	1.54121	0.624067	0.128109	0.698747	--	short-chain dehydrogenase/reductase SDR	--	--	--
SACTE_5706	4.24975	3.34636	5.15314	1.53993	0.62286	0.445038	0.95926	--	fumarate reductase/succinate dehydrogenase flavoprotein domain-containing	--	--	--
SACTE_3913	88.8229	69.9497	107.696	1.53962	0.622576	0.170852	0.771368	--	HxlR family transcriptional regulator	--	--	--
SACTE_1016	13.2731	10.453	16.0931	1.53956	0.62252	0.582305	0.976913	--	MarR family transcriptional regulator	--	--	--
SACTE_1767	15.1831	11.9581	18.4081	1.53939	0.622356	0.396392	0.945921	--	hypothetical protein	--	--	--
SACTE_0817	4.81013	3.78896	5.83131	1.53903	0.62202	0.570536	0.97519	--	NUDIX hydrolase	--	--	--
SACTE_0061	23.025	18.1437	27.9063	1.53807	0.621122	0.294976	0.892759	--	hypothetical protein	--	--	--
SACTE_2449	143.111	112.85	173.373	1.53632	0.619481	0.161533	0.756481	--	secreted protein	--	--	--
SACTE_5143	52.0177	41.0279	63.0075	1.53572	0.618918	0.224714	0.828349	--	argininosuccinate synthase	--	--	--
SACTE_2629	66.0176	52.0735	79.9617	1.53555	0.61876	0.108942	0.654994	--	peptidase S41	--	--	--
SACTE_3844	47.7829	37.6926	57.8733	1.5354	0.618618	0.175686	0.780213	--	ECF subfamily RNA polymerase sigma-24 subunit	--	--	--
SACTE_0347	3.50894	2.76803	4.24984	1.53533	0.61855	0.410641	0.947834	--	transport system permease	--	--	--
SACTE_5803	111.939	88.3198	135.558	1.53485	0.618102	0.0867044	0.59504	--	AAA ATPase central domain-containing protein	--	--	--
SACTE_5152	2.1949	1.73209	2.65772	1.53441	0.61768	0.615289	0.98632	--	type 11 methyltransferase	--	--	--
SACTE_5571	11.5452	9.11482	13.9755	1.53327	0.616615	0.343713	0.915503	--	AMP-dependent synthetase and ligase	--	--	--
SACTE_1762	14.6576	11.5771	17.7382	1.53219	0.615594	0.176181	0.780994	--	WD40 domain-containing protein beta Propeller	--	--	--
SACTE_5590	24.1927	19.1102	29.2752	1.53191	0.615333	0.387882	0.939158	--	XRE family transcriptional regulator	--	--	--
SACTE_5294	34.5654	27.3177	41.8132	1.53063	0.614126	0.0974668	0.620452	--	EmrB/QacA subfamily drug resistance transporter	--	--	--
SACTE_2080	18.4562	14.5871	22.3253	1.53047	0.613979	0.485827	0.965167	GH84_CBM32	Hyaluronidase	--	--	--
SACTE_5563	9.3911	7.42394	11.3583	1.52995	0.613484	0.476029	0.964766	--	short-chain dehydrogenase/reductase SDR	--	--	--
SACTE_0504	59.293	46.8804	71.7055	1.52954	0.613097	0.138312	0.718702	--	LacI family transcriptional regulator	--	--	--
SACTE_0816	8.06868	6.3808	9.75655	1.52905	0.612633	0.270101	0.870958	GH31	glycoside hydrolase family protein	--	--	--
SACTE_2738	58.2383	46.059	70.4177	1.52886	0.612455	0.115958	0.669921	--	protein serine phosphatase with GAF(s) sensor(s)	--	--	--
SACTE_5930	29.9791	23.7156	36.2426	1.52822	0.61185	0.219972	0.828331	--	XRE family transcriptional regulator	--	--	--
SACTE_4695	14.5143	11.4836	17.5451	1.52783	0.611488	0.172675	0.773871	--	methionine synthase vitamin-B12 independent	--	--	--
SACTE_5845	57.3403	45.3729	69.3076	1.52751	0.611181	0.236917	0.83878	--	putative signal transduction histidine kinase	--	--	--
SACTE_3270	26.274	20.7915	31.7566	1.52739	0.611064	0.297518	0.893033	--	Rhodanese domain-containing protein	--	--	--
SACTE_6090	72.403	57.2959	87.5102	1.52734	0.611018	0.197279	0.806974	--	deoxyribodipyrimidine photo-lyase	--	--	--
SACTE_3057	322.462	255.194	389.73	1.52719	0.610881	0.389648	0.93974	--	hypothetical protein	--	--	--
SACTE_2018	8.81915	6.97951	10.6588	1.52715	0.610845	0.254798	0.858333	--	MerR family transcriptional regulator	--	--	--
SACTE_4566	885.829	701.165	1070.49	1.52674	0.610451	0.148645	0.740733	--	ATP synthase F1 subunit alpha	--	--	--
SACTE_2598	15.6674	12.4028	18.9321	1.52643	0.610165	0.189811	0.797173	--	UDP-glucose 4-epimerase	--	--	--
SACTE_2805	8.76314	6.93799	10.5883	1.52613	0.609879	0.251306	0.854471	--	Ppx/GppA phosphatase	--	--	--
SACTE_1972	421.185	333.51	508.86	1.52577	0.609539	0.185314	0.791978	--	AMP-dependent synthetase and ligase	--	--	--
SACTE_3885	95.4014	75.57	115.233	1.52485	0.608666	0.135055	0.711607	--	NADH-quinone oxidoreductase subunit I	--	--	--
SACTE_4924	105.138	83.2901	126.986	1.52462	0.60845	0.244618	0.849315	--	CinA domain-containing protein	--	--	--
SACTE_0068	2.41058	1.91041	2.91076	1.52363	0.607512	0.544487	0.968976	--	hypothetical protein	--	--	--
SACTE_0473	14.8424	11.7629	17.9218	1.52359	0.607476	0.319458	0.904585	--	Oxidoreductase FAD-binding domain-containing protein	--	--	--
SACTE_0897	22.4731	17.8189	27.1274	1.52239	0.606341	0.190879	0.799959	--	hypothetical protein	--	--	--
SACTE_4079	30.4299	24.1325	36.7274	1.52191	0.605881	0.274957	0.87455	--	hypothetical protein	--	--	--
SACTE_1413	14.1505	11.2247	17.0763	1.52131	0.605315	0.154868	0.74278	--	ADP-ribosylation/Crystallin J1	--	--	--
SACTE_4887	48.4078	38.4034	58.4122	1.52102	0.605035	0.157135	0.748572	--	oligopeptide/dipeptide ABC transporter ATPase	--	--	--
SACTE_4734	84.7571	67.2472	102.267	1.52076	0.604793	0.226289	0.828379	--	binding-protein-dependent transport systems inner membrane component	--	--	--
SACTE_0304	1.33633	1.0603	1.61235	1.52066	0.604695	0.610855	0.98632	--	group 1 glycosyl transferase	--	--	--
SACTE_1758	22.6479	17.9747	27.321	1.51997	0.604041	0.260703	0.862541	--	salicylate synthase	--	--	--
SACTE_3368	21.5118	17.078	25.9455	1.51923	0.603341	0.192481	0.801162	--	cysteine ABC transporter permease/ATP-binding protein CydD	--	--	--
SACTE_0123	7.49435	5.95291	9.03579	1.51788	0.602054	0.466877	0.963625	--	metalloenzyme domain-containing protein	--	--	--
SACTE_2189	243.019	193.066	292.972	1.51747	0.601666	0.151446	0.740733	--	deoxycytidine triphosphate deaminase	--	--	--
SACTE_1483	7.2111	5.73338	8.68882	1.51548	0.599775	0.601947	0.983964	--	hypothetical protein	--	--	--
SACTE_3236	382.801	304.364	461.237	1.51542	0.599713	0.628788	0.988345	--	hypothetical protein	--	--	--
SACTE_1327	6.64804	5.28649	8.00959	1.5151	0.599418	0.520486	0.967076	--	hypothetical protein	--	--	--
SACTE_4744	14.487	11.5208	17.4533	1.51493	0.599251	0.228107	0.831621	--	ABC transporter-like protein	--	--	--
SACTE_1015	6.72741	5.35237	8.10245	1.51381	0.598181	0.259929	0.861234	--	secreted protein	--	--	--
SACTE_5203	44.3318	35.2809	53.3828	1.51308	0.597488	0.159651	0.752528	--	beta-ketoacyl synthase	--	--	--
SACTE_5221	6.57083	5.23027	7.9114	1.51262	0.597048	0.414934	0.947834	--	ROK family protein	--	--	--
SACTE_0021	5.40016	4.29958	6.50075	1.51195	0.596412	0.272764	0.871938	--	hypothetical protein	--	--	--
SACTE_0321	233.786	186.163	281.409	1.51163	0.596103	0.330635	0.908899	--	family 1 extracellular solute-binding protein	ABC.MS.S; multiple sugar transport system substrate-binding protein	--	--
SACTE_3808	8.70284	6.93049	10.4752	1.51147	0.595948	0.455121	0.961778	--	Roadblock/LC7 family protein	--	--	--
SACTE_2706	7.66793	6.10688	9.22897	1.51124	0.595734	0.255771	0.858333	--	acetyl-CoA acetyltransferase	--	--	--
SACTE_0742	9.37129	7.46546	11.2771	1.51057	0.595093	0.309443	0.896162	--	AMP-dependent synthetase and ligase	--	--	--
SACTE_2015	41.8277	33.3378	50.3176	1.50932	0.593903	0.181543	0.78537	--	putative integral membrane protein	--	--	--
SACTE_0736	5.97057	4.76117	7.17998	1.50803	0.592665	0.517805	0.965909	--	Oleoyl-(acyl-carrier-protein) hydrolase	--	--	--
SACTE_6536	5.25573	4.19218	6.31928	1.5074	0.592059	0.78306	1	--	hypothetical protein	--	--	--
SACTE_3073	82.7256	65.9918	99.4595	1.50715	0.591823	0.103027	0.63802	--	kynureninase	--	--	--
SACTE_4016	20.2077	16.1259	24.2895	1.50624	0.590952	0.323638	0.906844	--	alanine racemase	--	--	--
SACTE_6502	14.8779	11.8775	17.8784	1.50523	0.589987	0.323084	0.906045	--	hypothetical protein	--	--	--
SACTE_3768	84.2385	67.2705	101.206	1.50447	0.589255	0.202043	0.81036	--	hypothetical protein	--	--	--
SACTE_1376	12.6712	10.1207	15.2217	1.50401	0.588818	0.688495	0.999062	--	mycothiol-dependent maleylpyruvate isomerase	--	--	--
SACTE_1559	8.50312	6.79368	10.2126	1.50325	0.588081	0.358422	0.922508	--	Anion-transporting ATPase	--	--	--
SACTE_4515	2287.75	1828.88	2746.61	1.50179	0.586687	0.503207	0.965822	--	Lysozyme	--	--	--
SACTE_4356	45.9218	36.715	55.1287	1.50153	0.586434	0.110322	0.657097	--	1D-myo-inosityl-2-acetamido-2-deoxy-alpha-D-glucopyranoside deacetylase	--	--	--
SACTE_0629	1.98558	1.58777	2.38339	1.50109	0.58601	0.79556	1	--	hypothetical protein	--	--	--
SACTE_1689	127.115	101.652	152.577	1.50097	0.585896	0.163826	0.758744	--	daunorubicin resistance ABC transporter ATPase subunit	--	--	--
SACTE_0830	42.3842	33.8947	50.8737	1.50093	0.585861	0.230103	0.835126	--	Ankyrin	--	--	--
SACTE_4482	77.1784	61.728	92.6288	1.5006	0.585535	0.310022	0.896355	--	N-acetylmuramyl-L-alanine amidase, negative regulator of AmpC, AmpD	--	--	--
SACTE_1754	15.9898	12.7913	19.1883	1.5001	0.58506	0.224717	0.828349	--	amidohydrolase	--	--	--
SACTE_5179	40.6613	32.5361	48.7864	1.49945	0.584436	0.342122	0.914911	--	hypothetical protein	--	--	--
SACTE_6344	5.65575	4.52662	6.78488	1.49889	0.58389	0.456548	0.96237	--	monooxygenase FAD-binding protein	--	--	--
SACTE_5767	22.2331	17.7964	26.6699	1.49861	0.583626	0.611439	0.98632	--	MerR family transcriptional regulator	--	--	--
SACTE_0891	11.4067	9.13167	13.6818	1.49828	0.583306	0.385195	0.938344	--	aspartate carbamoyltransferase	--	--	--
SACTE_0365	7.87874	6.30742	9.45006	1.49824	0.583273	0.527281	0.967744	--	peptidase S8 and S53 subtilisin kexin sedolisin	--	--	--
SACTE_2742	51.0715	40.8929	61.2501	1.49782	0.582861	0.426529	0.954091	--	ATP-binding protein	--	--	--
SACTE_0360	90.7668	72.6788	108.855	1.49775	0.582798	1	1	--	binding-protein-dependent transport systems inner membrane component	ABC.MS.P1; multiple sugar transport system permease protein	--	--
SACTE_4598	256.371	205.321	307.42	1.49727	0.582332	0.221066	0.828331	--	hypothetical protein	--	--	--
SACTE_5663	35.3291	28.3089	42.3493	1.49597	0.581085	0.313687	0.900077	--	TetR family transcriptional regulator	--	--	--
SACTE_3715	2817.22	2257.5	3376.95	1.49588	0.580993	1	1	--	cold-shock DNA-binding domain-containing protein	--	--	--
SACTE_6071	8.06467	6.46353	9.66582	1.49544	0.580569	0.293489	0.891232	--	putative esterase	--	--	--
SACTE_2198	59.4783	47.6737	71.2829	1.49522	0.580362	0.260534	0.862541	--	deoxycytidine triphosphate deaminase	--	--	--
SACTE_0153	6.62657	5.313	7.94015	1.49448	0.579641	0.350844	0.919085	--	hypothetical protein	--	--	--
SACTE_2599	17.0315	13.6583	20.4047	1.49394	0.579124	0.272377	0.871772	--	galactose-1-phosphate uridylyltransferase	--	--	--
SACTE_4245	92.4687	74.2082	110.729	1.49214	0.577384	0.232543	0.835646	--	putative metal ion transport protein	--	--	--
SACTE_3347	119.004	95.5486	142.459	1.49095	0.576236	0.305531	0.893542	--	hypothetical protein	--	--	--
SACTE_4711	382.816	307.434	458.199	1.4904	0.575699	0.074365	0.55351	--	PAS/PAC sensor-containing diguanylate cyclase/phosphodiesterase	--	--	--
SACTE_4339	10.9528	8.80152	13.1042	1.48885	0.574199	0.446576	0.95926	--	major facilitator superfamily protein	--	--	--
SACTE_1261	10.6887	8.5895	12.7879	1.48878	0.57413	0.332083	0.909049	--	hypothetical protein	--	--	--
SACTE_1688	1415.09	1137.23	1692.94	1.48866	0.574016	0.0630185	0.508872	--	3-methyl-2-oxobutanoate hydroxymethyltransferase	--	--	--
SACTE_6172	12.3679	9.94057	14.7953	1.48838	0.57374	0.360402	0.922508	--	alpha/beta hydrolase fold protein	--	--	--
SACTE_2708	5.04526	4.05537	6.03515	1.48819	0.573554	0.445134	0.95926	--	MaoC domain-containing protein dehydratase	--	--	--
SACTE_3042	17.8633	14.3587	21.3678	1.48814	0.573514	0.204619	0.813041	--	TetR family transcriptional regulator	--	--	--
SACTE_4568	831.474	668.719	994.229	1.48677	0.572178	0.251363	0.854471	--	ATP synthase F1 subunit beta	--	--	--
SACTE_3527	17.5304	14.0998	20.961	1.48662	0.572034	0.198227	0.807361	--	hypothetical protein	--	--	--
SACTE_3816	6.6425	5.34272	7.94228	1.48656	0.57198	0.461512	0.963047	--	Wyosine base formation domain-containing protein	--	--	--
SACTE_3698	21.0072	16.8994	25.115	1.48615	0.571579	0.706171	1	--	pentapeptide repeat-containing protein	--	--	--
SACTE_1326	142.662	114.771	170.554	1.48605	0.571479	0.246789	0.851431	--	NAD-dependent epimerase/dehydratase	--	--	--
SACTE_1257	60.5259	48.711	72.3408	1.4851	0.570561	0.121546	0.67815	GH15	glycoside hydrolase 15-like protein	--	--	--
SACTE_0992	43.8521	35.2966	52.4075	1.48477	0.570241	0.428427	0.954091	--	LysR family transcriptional regulator	--	--	--
SACTE_3537	44.1466	35.5379	52.7553	1.48448	0.569956	0.242092	0.843835	--	Aryl-alcohol dehydrogenase (NADP(+))	--	--	--
SACTE_5724	9.26124	7.45581	11.0667	1.4843	0.569784	0.49746	0.965167	--	hypothetical protein	--	--	--
SACTE_4273	4.95684	3.99164	5.92205	1.48361	0.569114	0.594403	0.980387	--	hypothetical protein	--	--	--
SACTE_4597	260.811	210.062	311.561	1.48319	0.568701	0.309814	0.896162	--	hypothetical protein	--	--	--
SACTE_5970	2.62353	2.1131	3.13397	1.48312	0.568635	0.604877	0.985639	--	oxidoreductase domain-containing protein	--	--	--
SACTE_4228	4.8839	3.93542	5.83238	1.48202	0.567568	0.492078	0.965167	--	hypothetical protein	--	--	--
SACTE_0302	8.96838	7.22877	10.708	1.4813	0.566866	0.52766	0.967744	--	virulence factor MVIN family protein	--	--	--
SACTE_2926	3.97633	3.20526	4.74739	1.48112	0.566693	0.51778	0.965909	--	major facilitator superfamily protein	--	--	--
SACTE_5345	95.2279	76.7677	113.688	1.48093	0.566508	0.107647	0.650284	--	acyl-CoA dehydrogenase domain-containing protein	--	--	--
SACTE_1157	6.78686	5.47233	8.10139	1.48043	0.566015	0.383483	0.93696	--	GntR family transcriptional regulator	--	--	--
SACTE_1208	14.7773	11.9187	17.636	1.47969	0.565297	0.458091	0.96237	--	group 1 glycosyl transferase	--	--	--
SACTE_3903	356.944	287.943	425.945	1.47927	0.564886	0.558609	0.974128	--	hypothetical protein	--	--	--
SACTE_3857	23.1428	18.6709	27.6147	1.47903	0.564648	0.40326	0.947834	--	Glyoxalase/bleomycin resistance protein/dioxygenase	--	--	--
SACTE_3377	26.849	21.6638	32.0343	1.4787	0.564332	0.426868	0.954091	--	putative ABC transporter permease	--	--	--
SACTE_4919	3340.87	2696.73	3985.02	1.47772	0.563375	1	1	--	response regulator receiver protein	--	--	--
SACTE_6303	41.7738	33.7239	49.8237	1.4774	0.56306	0.119013	0.673487	--	putative serine protease	--	--	--
SACTE_5004	80.9423	65.3532	96.5314	1.47707	0.562741	0.256513	0.859663	--	peptidase M16 domain-containing protein	--	--	--
SACTE_2395	16.3443	13.1967	19.4918	1.47702	0.562691	0.304933	0.893542	--	hypothetical protein	--	--	--
SACTE_6228	16.0326	12.9493	19.1159	1.47621	0.5619	0.263067	0.862712	--	LacI family transcriptional regulator	--	--	--
SACTE_2027	32.3918	26.1628	38.6207	1.47617	0.561855	0.440819	0.958898	--	CHAD domain containing protein	--	--	--
SACTE_4839	11.5674	9.34401	13.7908	1.4759	0.561597	0.537232	0.967744	--	hypothetical protein	--	--	--
SACTE_3020	17.813	14.3927	21.2332	1.47527	0.560984	0.1588	0.751401	--	putative hydrolase	--	--	--
SACTE_6256	11.7597	9.50334	14.016	1.47485	0.560566	0.23255	0.835646	--	regulatory protein TetR	--	--	--
SACTE_3882	321.435	259.764	383.106	1.47482	0.560541	0.171	0.771368	--	NADH-quinone oxidoreductase subunit F	--	--	--
SACTE_3237	930.69	752.87	1108.51	1.47238	0.558149	1	1	--	helix-turn-helix domain-containing protein	--	--	--
SACTE_5079	517.892	418.952	616.832	1.47232	0.558094	0.273113	0.87236	--	hypothetical protein	--	--	--
SACTE_2672	2.18038	1.76395	2.59681	1.47215	0.557928	0.77189	1	--	hypothetical protein	--	--	--
SACTE_3847	90.2939	73.0687	107.519	1.47148	0.557267	0.232112	0.835646	--	putative anti-sigma regulatory factor, serine/threonine protein kinase	--	--	--
SACTE_6453	6.36078	5.14754	7.57402	1.47139	0.557176	0.771312	1	--	hypothetical protein	--	--	--
SACTE_3445	3.16039	2.55784	3.76294	1.47114	0.556936	0.579527	0.975672	--	precorrin-6y C5,15-methyltransferase subunit CbiE	--	--	--
SACTE_1045	43.6389	35.321	51.9568	1.47099	0.556786	0.491237	0.965167	--	periplasmic binding protein	--	--	--
SACTE_1540	9.25162	7.48982	11.0134	1.47045	0.556259	0.493609	0.965167	--	thiamine biosynthesis protein ThiS	--	--	--
SACTE_0802	187.378	151.704	223.051	1.4703	0.556109	0.400755	0.946279	--	DNA-directed DNA polymerase	--	--	--
SACTE_1563	3.56038	2.88262	4.23813	1.47023	0.556045	0.565908	0.974225	--	group 1 glycosyl transferase	--	--	--
SACTE_1442	75.4921	61.1224	89.8618	1.47019	0.556006	0.221741	0.828331	--	hypothetical protein	--	--	--
SACTE_5944	82.5744	66.8648	98.284	1.46989	0.555708	0.413046	0.947834	--	putative F420-dependent enzyme	--	--	--
SACTE_1711	70.8807	57.4015	84.36	1.46965	0.55547	0.106871	0.6485	--	Bcr/CflA subfamily drug resistance transporter	--	--	--
SACTE_1721	229.085	185.539	272.631	1.4694	0.555228	0.205117	0.813683	--	serine/threonine protein kinase with extracellular ligand sensor(s)	--	--	--
SACTE_5195	26.6204	21.561	31.6799	1.46931	0.555144	0.362968	0.92419	--	polyketide cyclase/dehydrase	--	--	--
SACTE_0714	4.78901	3.87919	5.69883	1.46908	0.55491	0.368404	0.927947	--	TetR family transcriptional regulator	--	--	--
SACTE_0625	13.4996	10.9371	16.062	1.46857	0.554415	0.374653	0.930047	--	Isochorismatase	--	--	--
SACTE_3318	1374.15	1113.66	1634.64	1.46781	0.553664	1	1	--	thioredoxin	--	--	--
SACTE_1907	6.92257	5.61128	8.23387	1.46738	0.553241	0.493885	0.965167	--	cell shape determining protein MreB/Mrl	--	--	--
SACTE_0632	115.791	93.8695	137.712	1.46705	0.552922	0.0941215	0.612851	--	amino acid adenylation domain-containing protein	--	--	--
SACTE_1857	1085.89	880.476	1291.31	1.4666	0.552478	1	1	--	hypothetical protein	--	--	--
SACTE_5352	38.9539	31.6044	46.3035	1.4651	0.550999	0.359066	0.922508	--	AraC family transcriptional regulator	--	--	--
SACTE_3505	8.26046	6.70344	9.81747	1.46454	0.550448	0.440388	0.958898	--	hypothetical protein	--	--	--
SACTE_1947	1425.21	1156.6	1693.81	1.46447	0.550383	1	1	--	hypothetical protein	--	--	--
SACTE_3695	7.27084	5.90205	8.63962	1.46383	0.549751	0.535981	0.967744	--	6-kinase	--	--	--
SACTE_0933	4.37838	3.55441	5.20234	1.46363	0.549553	0.549188	0.971384	--	Ion transport 2 domain-containing protein	--	--	--
SACTE_3506	9.66328	7.84647	11.4801	1.46309	0.549017	0.474992	0.964766	--	peptidase M23	--	--	--
SACTE_0456	854.053	693.528	1014.58	1.46292	0.548855	0.327269	0.907206	--	heat shock protein Hsp20	--	--	--
SACTE_2055	27.474	22.323	32.6249	1.46149	0.547443	0.348112	0.919085	--	putative ArsR family transcriptional regulator	--	--	--
SACTE_6350	26.4573	21.4973	31.4173	1.46145	0.547405	0.411182	0.947834	--	polyketide cyclase/dehydrase	--	--	--
SACTE_2682	7.51532	6.10688	8.92375	1.46126	0.547215	0.624005	0.987684	--	hypothetical protein	--	--	--
SACTE_3845	9.38884	7.63092	11.1468	1.46074	0.546695	0.284087	0.885419	--	anti-sigma-factor antagonist	--	--	--
SACTE_3224	20.3121	16.509	24.1152	1.46073	0.546688	0.218189	0.82683	--	Pirin domain-containing protein	--	--	--
SACTE_6244	6.46501	5.25463	7.6754	1.46069	0.546655	0.645333	0.990918	--	hypothetical protein	--	--	--
SACTE_0168	45.7217	37.1701	54.2733	1.46013	0.546099	0.222083	0.828331	--	LuxR family two component transcriptional regulator	--	--	--
SACTE_4285	27.1442	22.0684	32.22	1.46001	0.545977	0.135432	0.711607	--	LysR family transcriptional regulator	--	--	--
SACTE_6082	3.14537	2.55784	3.73291	1.4594	0.545376	0.70692	1	--	hypothetical protein	--	--	--
SACTE_5922	29.07	23.6422	34.4978	1.45916	0.545138	0.347697	0.918795	--	squalene synthase HpnC	--	--	--
SACTE_6194	13.4594	10.9465	15.9723	1.45913	0.545106	0.521762	0.967076	--	LytTR family two component transcriptional regulator	--	--	--
SACTE_4280	538.204	437.731	638.677	1.45906	0.54504	0.15669	0.748132	--	PhoH family protein	--	--	--
SACTE_0999	4.90455	3.98949	5.8196	1.45873	0.544713	0.995732	1	--	GntR family transcriptional regulator with aminotransferase domain	--	--	--
SACTE_1561	16.9643	13.7994	20.1293	1.45871	0.544692	0.352481	0.919085	--	metallophosphoesterase	--	--	--
SACTE_1199	70.2291	57.1329	83.3253	1.45845	0.544431	0.152877	0.740733	--	hypothetical protein	--	--	--
SACTE_1163	7.69208	6.2587	9.12546	1.45804	0.544033	0.45204	0.95926	--	DNA-directed DNA polymerase	--	--	--
SACTE_1086	337.424	274.61	400.239	1.45748	0.543476	0.466412	0.963291	--	HAD-superfamily hydrolase	--	--	--
SACTE_6338	20.7915	16.9219	24.6611	1.45735	0.543346	0.412336	0.947834	--	acyltransferase 3	--	--	--
SACTE_1622	11.4052	9.28564	13.5248	1.45653	0.542536	0.538221	0.967744	--	TetR family transcriptional regulator	--	--	--
SACTE_3348	72.0704	58.7244	85.4164	1.45453	0.540554	0.291689	0.88946	--	hypothetical protein	--	--	--
SACTE_4531	15.0875	12.2979	17.8771	1.45368	0.539705	0.270401	0.870958	--	amidase	--	--	--
SACTE_1638	14.452	11.7819	17.1221	1.45325	0.539285	0.388813	0.939184	--	isomerase	--	--	--
SACTE_3484	10.9844	8.95549	13.0132	1.4531	0.539132	0.339905	0.913746	--	hypothetical protein	--	--	--
SACTE_4656	7.78309	6.34679	9.21939	1.45261	0.538643	0.370246	0.929438	--	GntR family transcriptional regulator	--	--	--
SACTE_4343	7776.42	6342.73	9210.11	1.45207	0.538113	1	1	--	family 5 extracellular solute-binding protein	--	--	--
SACTE_1148	9.61727	7.84433	11.3902	1.45203	0.538072	0.321879	0.906045	--	alcohol dehydrogenase zinc-binding domain-containing protein	--	--	--
SACTE_3588	43.1194	35.1759	51.0629	1.45164	0.537686	0.415578	0.947834	--	mycothiol biosynthesis acetyltransferase	--	--	--
SACTE_5668	118.958	97.0446	140.871	1.45161	0.537657	0.120228	0.677244	--	TAP domain-containing protein	--	--	--
SACTE_3168	33.6135	27.4312	39.7958	1.45075	0.536798	0.181217	0.78537	GH65	glycoside hydrolase family protein	--	--	--
SACTE_1909	16.3171	13.3167	19.3176	1.45063	0.536683	0.251605	0.854471	--	AsnC family transcriptional regulator	--	--	--
SACTE_5075	17.6879	14.4372	20.9387	1.45033	0.536383	0.494084	0.965167	--	hypothetical protein	--	--	--
SACTE_4132	1.68772	1.37758	1.99787	1.45028	0.536328	0.733831	1	--	acyltransferase 3	--	--	--
SACTE_0470	112.763	92.0408	133.484	1.45027	0.536326	0.160249	0.752528	--	Tellurium resistance	--	--	--
SACTE_4044	277.329	226.436	328.222	1.44951	0.535568	0.354768	0.919332	--	serine/threonine protein kinase	--	--	--
SACTE_0709	6.37548	5.20591	7.54505	1.44932	0.535381	0.309338	0.896162	--	UspA domain-containing protein	--	--	--
SACTE_2067	1.08007	0.881976	1.27817	1.44921	0.535267	0.882107	1	--	hypothetical protein	--	--	--
SACTE_6026	3.99379	3.26149	4.72609	1.44906	0.535118	0.636027	0.989536	--	intracellular protease, PfpI family	--	--	--
SACTE_2155	35.2303	28.7715	41.689	1.44897	0.535027	0.149247	0.740733	--	ABC transporter-like protein	--	--	--
SACTE_3004	5.17711	4.22834	6.12588	1.44877	0.534828	0.398016	0.945921	--	Type II secretion system F domain-containing protein	--	--	--
SACTE_4749	10.576	8.63821	12.5137	1.44865	0.534708	0.636615	0.989536	--	putative signal transduction histidine kinase	--	--	--
SACTE_2418	1187.75	970.374	1405.13	1.44803	0.534093	1	1	--	hypothetical protein	--	--	--
SACTE_6018	5.13562	4.19647	6.07476	1.44759	0.533652	0.46223	0.963291	--	Mandelate racemase/muconate lactonizing protein	--	--	--
SACTE_2837	696.712	569.34	824.084	1.44744	0.533502	0.10387	0.639435	--	hypothetical protein	--	--	--
SACTE_6056	47.3242	38.6746	55.9738	1.4473	0.533367	0.502534	0.965822	--	periplasmic sugar-binding protein	rbsB; ribose transport system substrate-binding protein	--	--
SACTE_1291	13.3692	10.9296	15.8087	1.44641	0.532477	0.272437	0.871772	GH42_GH43	beta-galactosidase	--	--	--
SACTE_5319	38.844	31.7565	45.9314	1.44636	0.53243	0.221966	0.828331	GH13	malto-oligosyltrehalose synthase	--	--	--
SACTE_4638	174.402	142.585	206.218	1.44628	0.532345	0.129027	0.699557	--	hypothetical protein	--	--	--
SACTE_5354	19.0486	15.5816	22.5157	1.44502	0.531088	0.274885	0.87455	--	coenzyme A transferase	--	--	--
SACTE_5307	9.76579	7.99079	11.5408	1.44426	0.530333	0.352948	0.919123	--	major facilitator superfamily protein	--	--	--
SACTE_4862	22.4812	18.3951	26.5672	1.44425	0.530325	0.428766	0.954091	--	PucR family transcriptional regulator	--	--	--
SACTE_3034	7.50827	6.14411	8.87242	1.44405	0.530124	0.544158	0.968934	--	magnesium-translocating P-type ATPase	--	--	--
SACTE_6140	13.2941	10.8788	15.7095	1.44405	0.53012	0.282457	0.884935	--	AraC family transcriptional regulator	--	--	--
SACTE_3162	6.34241	5.19089	7.49393	1.44367	0.52974	0.794274	1	--	hypothetical protein	--	--	--
SACTE_2504	16.824	13.7729	19.8752	1.44307	0.529138	0.475384	0.964766	--	hypothetical protein	--	--	--
SACTE_6001	226.101	185.149	267.052	1.44236	0.528433	0.143929	0.730566	--	hypothetical protein	--	--	--
SACTE_2329	31.2335	25.5888	36.8782	1.44119	0.527256	0.529005	0.967744	--	hypothetical protein	--	--	--
SACTE_3901	24.6023	20.1591	29.0456	1.44082	0.526891	0.342779	0.915503	--	Cof-like hydrolase	--	--	--
SACTE_1448	29.5317	24.1994	34.8639	1.44069	0.526763	0.306313	0.893542	--	Rhomboid family protein	--	--	--
SACTE_0877	22.8725	18.7518	26.9932	1.4395	0.52557	0.323953	0.907206	--	methionyl-tRNA formyltransferase	--	--	--
SACTE_6380	445.688	365.439	525.937	1.43919	0.525258	1	1	--	Sua5/YciO/YrdC/YwlC family protein	--	--	--
SACTE_1289	6.09264	4.99572	7.18957	1.43915	0.525213	0.555718	0.973518	--	hypothetical protein	--	--	--
SACTE_5318	142.292	116.691	167.892	1.43878	0.524842	0.109639	0.656053	--	FHA domain containing protein	--	--	--
SACTE_3444	15.9852	13.1108	18.8596	1.43849	0.524552	0.289804	0.888854	--	NAD-dependent epimerase/dehydratase	--	--	--
SACTE_2268	13.0485	10.7026	15.3945	1.43839	0.524452	0.234665	0.836865	--	TetR family transcriptional regulator	--	--	--
SACTE_2573	9.63421	7.9027	11.3657	1.43821	0.524271	0.444735	0.95926	--	major facilitator superfamily protein	--	--	--
SACTE_4674	33.233	27.2604	39.2056	1.43819	0.524254	0.223003	0.828331	--	hypothetical protein	--	--	--
SACTE_3846	15.3456	12.5886	18.1025	1.438	0.524062	0.210695	0.820028	--	EF-Hand domain-containing protein	--	--	--
SACTE_5145	14.0222	11.504	16.5404	1.43779	0.523857	0.279711	0.879027	--	hypothetical protein	--	--	--
SACTE_4669	295.197	242.287	348.108	1.43676	0.522816	0.174029	0.776109	--	glycine hydroxymethyltransferase	--	--	--
SACTE_0579	7.45604	6.11975	8.79234	1.43671	0.522773	0.433337	0.956631	--	dTDP-4-dehydrorhamnose reductase	--	--	--
SACTE_0261	173.051	142.044	204.059	1.43659	0.522652	0.147962	0.738711	--	AMP-dependent synthetase and ligase	--	--	--
SACTE_4347	244.425	200.742	288.108	1.43522	0.521269	0.394827	0.945915	--	oligopeptide/dipeptide ABC transporter ATPase	--	--	--
SACTE_4648	18.7395	15.3925	22.0865	1.43488	0.520934	0.27763	0.878146	--	LuxR family two component transcriptional regulator	--	--	--
SACTE_5719	70.4498	57.8936	83.006	1.43377	0.519812	0.194685	0.804024	--	hypothetical protein	--	--	--
SACTE_3218	275.729	226.708	324.751	1.43246	0.518496	0.220889	0.828331	--	winged helix family two component transcriptional regulator	--	--	--
SACTE_1352	25.6804	21.1184	30.2424	1.43204	0.518072	0.205459	0.814532	--	cytochrome oxidase assembly	--	--	--
SACTE_4532	25.4099	20.8989	29.921	1.4317	0.517734	0.202112	0.81036	--	peptidoglycan glycosyltransferase	--	--	--
SACTE_5640	4.53804	3.73273	5.34335	1.43148	0.517512	0.757051	1	--	NUDIX hydrolase	--	--	--
SACTE_4581	2780.4	2287.79	3273	1.43064	0.516659	0.23883	0.842267	--	hypothetical protein	--	--	--
SACTE_3709	9.70764	7.98864	11.4266	1.43036	0.516378	0.741361	1	--	hypothetical protein	--	--	--
SACTE_1223	394.122	324.333	463.912	1.43036	0.516376	1	1	--	hypothetical protein	--	--	--
SACTE_0926	313.338	257.862	368.813	1.43027	0.516287	0.303606	0.893542	--	pyridoxine biosynthesis protein	--	--	--
SACTE_5480	48.6927	40.0836	57.3018	1.42956	0.515571	0.248951	0.852742	--	allantoinase	--	--	--
SACTE_5726	18.5119	15.2407	21.7832	1.42928	0.515286	0.229855	0.834818	--	transcriptional coactivator/pterin dehydratase	--	--	--
SACTE_4369	12.3496	10.1676	14.5316	1.42921	0.515216	0.291798	0.88946	--	hypothetical protein	--	--	--
SACTE_2958	6.28425	5.17404	7.39446	1.42915	0.515154	0.353057	0.919123	--	hypothetical protein	--	--	--
SACTE_2065	4698.92	3871.53	5526.32	1.42743	0.513416	0.311728	0.897206	--	peptidase S8 and S53 subtilisin kexin sedolisin	--	--	--
SACTE_1643	14.8922	12.27	17.5144	1.42742	0.513406	0.585886	0.978272	--	putative anti-sigma regulatory factor, serine/threonine protein kinase	--	--	--
SACTE_6466	60.8254	50.1194	71.5314	1.42722	0.513208	0.272211	0.871772	--	protein serine/threonine phosphatase	--	--	--
SACTE_2676	12336.7	10166.6	14506.8	1.4269	0.512887	0.268908	0.870559	--	hypothetical protein	--	--	--
SACTE_5443	69.118	56.9754	81.2605	1.42624	0.512214	0.288931	0.888444	--	glyoxylate carboligase	--	--	--
SACTE_4786	13.673	11.2734	16.0726	1.42571	0.511682	0.360696	0.922508	--	DAK2 domain fusion protein YloV	--	--	--
SACTE_0466	38.1296	31.4432	44.816	1.4253	0.511266	0.263376	0.862712	--	apolipoprotein N-acyltransferase	--	--	--
SACTE_4691	8.26706	6.81804	9.71608	1.42506	0.511018	0.57532	0.975672	--	hypothetical protein	--	--	--
SACTE_3751	260.712	215.02	306.404	1.425	0.510962	0.201477	0.809857	--	XRE family transcriptional regulator	--	--	--
SACTE_6224	65.6219	54.1472	77.0965	1.42383	0.509779	0.139213	0.720214	--	hypothetical protein	--	--	--
SACTE_3376	99.9059	82.4368	117.375	1.42382	0.509767	0.295586	0.892759	--	ABC transporter-like protein	--	--	--
SACTE_4720	12.5787	10.38	14.7774	1.42365	0.509595	0.296167	0.892759	--	TetR family transcriptional regulator	--	--	--
SACTE_2991	160.435	132.441	188.43	1.42275	0.508678	0.17141	0.771728	--	thymidylate kinase	--	--	--
SACTE_0995	2.45297	2.025	2.88094	1.42268	0.508613	0.59316	0.979566	--	LuxR family transcriptional regulator	--	--	--
SACTE_4048	50.1133	41.3784	58.8482	1.42219	0.508119	0.262133	0.862712	AA3	FAD dependent oxidoreductase	--	--	--
SACTE_4513	153.961	127.179	180.744	1.42118	0.507093	0.145873	0.735292	--	ATP-dependent protease La	--	--	--
SACTE_1577	734.402	606.65	862.155	1.42117	0.507083	1	1	--	Cytochrome-c oxidase	--	--	--
SACTE_3866	11.4469	9.45646	13.4373	1.42096	0.506869	0.433323	0.956631	--	serine/threonine protein kinase	--	--	--
SACTE_6491	6.14411	5.0763	7.21193	1.42071	0.506608	0.512625	0.965909	--	hypothetical protein	--	--	--
SACTE_3192	14.5416	12.0164	17.0667	1.42028	0.506172	0.262947	0.862712	--	hypothetical protein	--	--	--
SACTE_4337	15.9107	13.1498	18.6716	1.41991	0.505801	0.295845	0.892759	--	LacI family transcriptional regulator	--	--	--
SACTE_4365	24.7988	20.4975	29.1001	1.41969	0.505579	0.523095	0.967076	--	GCN5-like N-acetyltransferase	--	--	--
SACTE_2278	98.6824	81.5687	115.796	1.41961	0.505497	0.37482	0.930097	--	AraC family transcriptional regulator	--	--	--
SACTE_5348	1.02836	0.85011	1.2066	1.41935	0.505231	0.878231	1	--	hypothetical protein	--	--	--
SACTE_5491	17.736	14.6645	20.8075	1.4189	0.504772	0.487909	0.965167	--	Inositol 2-dehydrogenase	--	--	--
SACTE_1705	1.9971	1.6515	2.34271	1.41853	0.504397	0.550134	0.971384	--	ABC transporter-like protein	--	--	--
SACTE_0587	11.5534	9.55742	13.5493	1.41768	0.503527	0.426659	0.954091	--	cytochrome P450	--	--	--
SACTE_4037	175.445	145.143	205.746	1.41753	0.503383	0.211177	0.820431	--	RNA polymerase sigma-32 subunit RpoH	--	--	--
SACTE_2582	73.8282	61.1256	86.5308	1.41562	0.501436	0.22334	0.828331	--	integral membrane sensor signal transduction histidine kinase	--	--	--
SACTE_4197	3.9383	3.26149	4.61512	1.41504	0.500839	0.906361	1	--	hypothetical protein	--	--	--
SACTE_3201	26.3542	21.8253	30.8831	1.41502	0.500818	0.282495	0.884935	--	AAA ATPase	--	--	--
SACTE_6275	45.5237	37.7217	53.3257	1.41366	0.499437	0.653754	0.991317	--	hypothetical protein	--	--	--
SACTE_2087	124.228	102.947	145.51	1.41345	0.499221	0.358911	0.922508	GH4	glycoside hydrolase family protein	--	--	--
SACTE_3858	64.1682	53.1771	75.1593	1.41338	0.499146	0.120968	0.67815	--	serine/threonine protein kinase	--	--	--
SACTE_1236	27.7711	23.0202	32.5221	1.41276	0.498517	0.139591	0.720214	--	cyanate transporter	--	--	--
SACTE_3833	677.546	561.715	793.377	1.41242	0.49817	0.119405	0.674505	--	DtxR family iron (metal) dependent repressor	--	--	--
SACTE_2964	15.4473	12.8082	18.0865	1.4121	0.497846	0.466103	0.963291	--	purine or other phosphorylase family 1	--	--	--
SACTE_2597	13.6766	11.3404	16.0128	1.41202	0.497757	0.423141	0.954091	--	galactokinase	--	--	--
SACTE_5648	23.628	19.5922	27.6637	1.41197	0.497714	0.364962	0.925294	--	low temperature requirement A	--	--	--
SACTE_1521	25.19	20.8892	29.4907	1.41177	0.497505	0.293417	0.891232	--	S-adenosyl-methyltransferase MraW	--	--	--
SACTE_5826	13.9141	11.542	16.2863	1.41105	0.496766	0.351044	0.919085	--	von Willebrand factor type A	--	--	--
SACTE_6545	4.56722	3.78896	5.34547	1.4108	0.496518	0.657394	0.99277	--	hypothetical protein	--	--	--
SACTE_5411	22.9454	19.0372	26.8537	1.41059	0.496301	1	1	--	urease subunit beta	--	--	--
SACTE_5271	16.0421	13.3113	18.773	1.4103	0.496005	0.196177	0.805887	CE4	polysaccharide deacetylase	--	--	--
SACTE_1823	2.47849	2.05687	2.90011	1.40996	0.495656	0.523593	0.967076	--	ABC transporter-like protein	--	--	--
SACTE_5576	26.0377	21.61	30.4654	1.40978	0.495472	0.151407	0.740733	--	beta-ketoacyl synthase	--	--	--
SACTE_0353	1500.62	1246	1755.24	1.4087	0.494365	1	1	--	hypothetical protein	--	TGGGAGCGCTCCCA	-761
SACTE_0363	13.5423	11.2448	15.8398	1.40864	0.494304	0.495194	0.965167	--	LacI family transcriptional regulator	--	--	--
SACTE_0953	89.4832	74.3403	104.626	1.4074	0.493029	0.210486	0.820028	--	major facilitator superfamily protein	--	--	--
SACTE_3890	101.041	83.9769	118.106	1.40641	0.492017	0.177946	0.781373	--	proton-translocating NADH-quinone oxidoreductase subunit N	--	--	--
SACTE_3043	40.5515	33.7049	47.3981	1.40627	0.491871	0.344402	0.915503	--	transcription activator effector binding protein	--	--	--
SACTE_4117	17.0438	14.1689	19.9186	1.4058	0.491391	0.254083	0.857969	--	2-hydroxymuconic semialdehyde dehydrogenase	--	--	--
SACTE_0398	38.8337	32.2984	45.3691	1.40469	0.49025	0.24719	0.851431	--	binding-protein-dependent transport systems inner membrane component	smoG, mtlG; sorbitol/mannitol transport system permease protein	--	--
SACTE_5008	69.7202	57.9932	81.4473	1.40443	0.489985	0.304194	0.893542	--	GCN5-like N-acetyltransferase	--	--	--
SACTE_2984	394.167	328.032	460.301	1.40322	0.48874	1	1	--	hypothetical protein	--	--	--
SACTE_2865	656.4	546.387	766.413	1.40269	0.488198	1	1	--	putative DNA-binding protein	--	--	--
SACTE_4056	21.8493	18.1942	25.5044	1.40178	0.487262	0.298804	0.893542	--	hypothetical protein	--	--	--
SACTE_1906	9.30794	7.75624	10.8596	1.40012	0.485548	0.617223	0.98632	--	hypothetical protein	--	--	--
SACTE_4687	13.0853	10.9074	15.2633	1.39935	0.484753	0.288516	0.888444	--	class V aminotransferase	--	--	--
SACTE_2048	10.1563	8.4674	11.8452	1.39891	0.484307	0.395483	0.945915	--	DNA glycosylase/AP lyase, H2TH DNA-binding protein	--	--	--
SACTE_2303	103.138	85.9898	120.285	1.39883	0.484225	0.511067	0.965909	--	hypothetical protein	--	--	--
SACTE_2213	24.6799	20.5781	28.7817	1.39866	0.484045	0.279961	0.879029	--	oxidoreductase domain-containing protein	--	--	--
SACTE_4753	30.3947	25.3446	35.4447	1.39851	0.483894	0.231627	0.835646	--	hypothetical protein	--	--	--
SACTE_0845	21.1723	17.6574	24.6871	1.39811	0.483483	0.53901	0.967903	--	hypothetical protein	--	--	--
SACTE_6415	69.86	58.2631	81.4569	1.39809	0.483455	0.273813	0.873975	--	PHP domain-containing protein	--	--	--
SACTE_5441	91.8998	76.6542	107.145	1.39777	0.483132	0.236185	0.838479	--	GCN5-like N-acetyltransferase	--	--	--
SACTE_3536	345.191	287.951	402.431	1.39757	0.48292	0.451668	0.95926	--	peptidase M23	--	--	--
SACTE_1751	24.1579	20.1537	28.1621	1.39737	0.482711	0.170333	0.771368	--	Chorismate binding-like protein	--	--	--
SACTE_6219	29.5186	24.6305	34.4066	1.39691	0.482239	0.369099	0.928662	--	hypothetical protein	--	--	--
SACTE_5801	134.339	112.159	156.519	1.3955	0.480787	1	1	--	LacI family transcriptional regulator	--	--	--
SACTE_2210	7.078	5.90956	8.24644	1.39544	0.48072	0.604736	0.985639	--	type 11 methyltransferase	--	--	--
SACTE_1792	36.3777	30.3735	42.3819	1.39536	0.480633	0.297541	0.893033	--	hypothetical protein	--	--	--
SACTE_2609	45.159	37.7059	52.6122	1.39533	0.480607	0.361122	0.922508	--	hypothetical protein	--	--	--
SACTE_3382	23.1828	19.3577	27.0079	1.3952	0.480477	0.241967	0.843835	--	Dyp-type peroxidase family	--	--	--
SACTE_5064	120.293	100.48	140.105	1.39436	0.479603	0.23672	0.838548	--	AsnC family transcriptional regulator	--	--	--
SACTE_2654	7.87255	6.57598	9.16912	1.39434	0.479577	0.400822	0.946279	--	4Fe-4S ferredoxin iron-sulfur binding domain-containing protein	--	--	--
SACTE_5657	269.871	225.448	314.293	1.39408	0.479314	1	1	--	MaoC domain-containing protein dehydratase	--	--	--
SACTE_4585	105.418	88.0799	122.755	1.39368	0.478898	0.454414	0.961712	--	ABC transporter-like protein	--	--	--
SACTE_6309	5.4906	4.59035	6.39084	1.39223	0.477402	0.520509	0.967076	--	transport system permease	--	--	--
SACTE_0491	30.8266	25.7765	35.8767	1.39184	0.476993	1	1	--	hypothetical protein	--	--	--
SACTE_2305	56.1346	46.9675	65.3018	1.39036	0.475462	0.176328	0.780994	--	PAS/PAC sensor-containing diguanylate cyclase/phosphodiesterase	--	--	--
SACTE_6431	855.542	716.041	995.043	1.38964	0.474715	0.458018	0.96237	--	N-acetylmuramyl-L-alanine amidase, negative regulator of AmpC, AmpD	--	--	--
SACTE_2367	79.6595	66.6721	92.6469	1.38959	0.474659	0.149863	0.740733	--	hypothetical protein	--	--	--
SACTE_5032	70.723	59.2013	82.2448	1.38924	0.474295	0.212821	0.820431	--	ABC transporter-like protein	--	--	--
SACTE_4573	3.4716	2.90698	4.03621	1.38845	0.47348	0.50095	0.965822	--	integral membrane sensor signal transduction histidine kinase	--	--	--
SACTE_3904	836.545	700.568	972.522	1.38819	0.473206	1	1	--	hypothetical protein	--	--	--
SACTE_2179	8.62876	7.22662	10.0309	1.38805	0.473056	0.553223	0.97227	--	alcohol dehydrogenase zinc-binding domain-containing protein	--	--	--
SACTE_2091	91.3796	76.5321	106.227	1.38801	0.473014	0.259147	0.860888	--	hypothetical protein	--	--	--
SACTE_2952	3.22883	2.7043	3.75335	1.38792	0.472927	0.598229	0.983504	--	mobilization protein	--	--	--
SACTE_3412	226.552	189.776	263.329	1.38758	0.472571	0.392386	0.943121	--	AMP-dependent synthetase and ligase	--	--	--
SACTE_0529	12.0875	10.1261	14.049	1.3874	0.472389	0.636243	0.989536	--	Na+/solute symporter	--	--	--
SACTE_4596	203.654	170.609	236.699	1.38738	0.472359	1	1	--	MarR family transcriptional regulator	--	--	--
SACTE_6016	14.4932	12.1418	16.8447	1.38734	0.47232	0.501259	0.965822	--	short-chain dehydrogenase/reductase SDR	--	--	--
SACTE_4769	187.989	157.545	218.433	1.38649	0.471433	1	1	--	HAD-superfamily hydrolase	--	--	--
SACTE_2505	25.0972	21.0378	29.1566	1.38591	0.470836	0.269955	0.870958	--	Nucleotidyl transferase	--	--	--
SACTE_3148	19.0428	15.9669	22.1186	1.38528	0.470181	0.291612	0.88946	--	AraC family transcriptional regulator	--	--	--
SACTE_1031	18.2816	15.3288	21.2345	1.38527	0.470167	0.465623	0.963291	--	Cupin 2 barrel domain-containing protein	--	--	--
SACTE_2953	5.50277	4.61471	6.39084	1.38489	0.469767	0.534823	0.967744	--	hypothetical protein	--	--	--
SACTE_4841	4.41156	3.70087	5.12226	1.38407	0.468917	0.497699	0.965167	--	hypothetical protein	--	--	--
SACTE_2320	8.99625	7.54819	10.4443	1.38368	0.468514	0.627395	0.988128	--	ROK family protein	--	--	--
SACTE_1637	33.9469	28.4843	39.4096	1.38356	0.468381	0.204483	0.813041	--	TetR family transcriptional regulator	--	--	--
SACTE_1074	418.682	351.325	486.039	1.38345	0.468267	0.351645	0.919085	--	20S proteasome subunits A and B	--	--	--
SACTE_3403	52.5176	44.0717	60.9636	1.38328	0.468097	0.4527	0.95993	--	hypothetical protein	--	--	--
SACTE_6211	10.8718	9.12631	12.6173	1.38251	0.467295	0.511429	0.965909	--	LysR family transcriptional regulator	--	--	--
SACTE_3373	672.918	565.027	780.809	1.3819	0.46665	0.34434	0.915503	--	alpha/beta hydrolase fold protein	--	--	--
SACTE_2442	12.7352	10.6951	14.7753	1.3815	0.466239	0.497865	0.965167	--	major facilitator superfamily protein	--	--	--
SACTE_5929	191.975	161.229	222.72	1.38139	0.466119	0.326659	0.907206	--	class III aminotransferase	--	--	--
SACTE_5341	18.9391	15.9211	21.9572	1.37913	0.463757	0.378069	0.931202	--	hypothetical protein	--	--	--
SACTE_0777	9.92066	8.33993	11.5014	1.37907	0.4637	0.496351	0.965167	--	GntR family transcriptional regulator with aminotransferase domain	--	--	--
SACTE_0677	744.082	625.566	862.599	1.37891	0.463528	0.526158	0.967516	--	GntR family transcriptional regulator	--	--	--
SACTE_6379	48.7512	40.991	56.5114	1.37863	0.463237	0.272326	0.871772	--	small hydrophilic protein	--	--	--
SACTE_3385	62.6446	52.6809	72.6083	1.37827	0.462854	0.464318	0.963291	--	electron transport protein SCO1/SenC	--	--	--
SACTE_4116	4.29595	3.61278	4.97913	1.3782	0.462786	0.397109	0.945921	--	2-oxopent-4-enoate hydratase	--	--	--
SACTE_5999	2.02146	1.70022	2.34271	1.37788	0.462455	0.711629	1	--	hypothetical protein	--	--	--
SACTE_3595	81.1604	68.2786	94.0422	1.37733	0.461875	0.37379	0.929438	--	LacI family transcriptional regulator	--	--	--
SACTE_4735	54.4595	45.8188	63.1003	1.37717	0.461709	0.373893	0.929438	--	binding-protein-dependent transport systems inner membrane component	--	--	--
SACTE_2919	715.277	601.81	828.743	1.37708	0.461618	1	1	--	integrase family protein	--	--	--
SACTE_2453	18.9508	15.9497	21.9519	1.37632	0.460814	0.385959	0.938344	--	FHA domain containing protein	--	--	--
SACTE_0290	1743.38	1467.55	2019.2	1.3759	0.460374	1	1	--	Glyoxalase/bleomycin resistance protein/dioxygenase	--	--	--
SACTE_3105	419.885	353.48	486.29	1.37572	0.460189	1	1	--	hypothetical protein	--	--	--
SACTE_6401	7.70635	6.48789	8.92482	1.37561	0.460073	0.602494	0.983964	--	acyl-CoA dehydrogenase domain-containing protein	--	--	--
SACTE_4113	5.89353	4.96171	6.82535	1.37561	0.460067	0.569978	0.974923	--	4-oxalocrotonate decarboxylase	--	--	--
SACTE_5992	6.66411	5.61128	7.71694	1.37526	0.459699	0.376403	0.930393	--	hypothetical protein	--	--	--
SACTE_1520	4.52817	3.81331	5.24303	1.37493	0.459354	0.956204	1	--	septum formation initiator	--	--	--
SACTE_4134	8.26712	6.96235	9.57189	1.37481	0.459229	0.782812	1	--	family 2 glycosyl transferase	--	--	--
SACTE_0421	15.1713	12.7785	17.5642	1.37452	0.458926	0.241191	0.843835	--	hypothetical protein	--	--	--
SACTE_4379	282.609	238.061	327.158	1.37426	0.45866	0.298113	0.893542	--	hypothetical protein	--	--	--
SACTE_2469	41.8332	35.2479	48.4186	1.37366	0.458022	0.235377	0.837885	--	HAD-superfamily hydrolase	--	--	--
SACTE_4464	10.3472	8.7188	11.9755	1.37353	0.457886	0.756998	1	--	GCN5-like N-acetyltransferase	--	--	--
SACTE_3416	33.1493	27.9364	38.3621	1.37319	0.457534	0.283957	0.885419	--	hypothetical protein	--	--	--
SACTE_0976	31.2556	26.3412	36.17	1.37314	0.457474	0.421305	0.953526	--	argininosuccinate lyase	--	--	--
SACTE_0941	106.932	90.1507	123.713	1.37229	0.456583	0.31764	0.903581	--	family 1 extracellular solute-binding protein	ABC.MS.S; multiple sugar transport system substrate-binding protein	--	--
SACTE_4361	16.384	13.8155	18.9525	1.37183	0.456104	0.519338	0.966441	--	integral membrane sensor signal transduction histidine kinase	--	--	--
SACTE_6264	2.22756	1.87855	2.57657	1.37158	0.455837	0.613541	0.98632	--	ABC transporter-like protein	--	--	--
SACTE_2834	81.5907	68.8143	94.367	1.37133	0.455574	0.413948	0.947834	--	integral membrane sensor signal transduction histidine kinase	--	--	--
SACTE_2166	9.47207	7.99079	10.9534	1.37075	0.454964	0.451674	0.95926	--	hypothetical protein	--	--	--
SACTE_3256	86.2045	72.7268	99.6822	1.37064	0.45485	0.27816	0.878146	--	hypothetical protein	--	--	--
SACTE_4626	39.514	33.3407	45.6873	1.37032	0.454509	0.332609	0.909132	--	thioredoxin	--	--	--
SACTE_4954	22.4889	18.9788	25.9989	1.36989	0.454065	0.348842	0.919085	--	hypothetical protein	--	--	--
SACTE_6196	20.2165	17.0662	23.3668	1.36918	0.453314	0.34232	0.914911	--	Na+/solute symporter	--	--	--
SACTE_1140	66.1577	55.8589	76.4565	1.36874	0.452851	0.435094	0.95808	--	enoyl-CoA hydratase	--	--	--
SACTE_4120	19.4556	16.4295	22.4816	1.36836	0.452452	0.486275	0.965167	--	ECF subfamily RNA polymerase sigma-24 subunit	--	--	--
SACTE_1719	7.17061	6.05602	8.2852	1.36809	0.452167	0.717157	1	--	GCN5-like N-acetyltransferase	--	--	--
SACTE_5537	94.0888	79.4722	108.705	1.36784	0.451903	0.294169	0.89191	--	hypothetical protein	--	--	--
SACTE_0191	7.71739	6.51976	8.91502	1.36739	0.45142	0.293897	0.89191	--	von Willebrand factor type A	--	--	--
SACTE_3177	4.72404	3.99164	5.45645	1.36697	0.45098	0.559031	0.974128	--	TAP domain-containing protein	--	--	--
SACTE_5506	8.78781	7.42609	10.1495	1.36674	0.450738	0.623658	0.987505	--	hypothetical protein	--	--	--
SACTE_5293	11.2657	9.52019	13.0113	1.36671	0.450702	0.586474	0.978272	--	major facilitator superfamily protein	--	--	--
SACTE_2770	1.59865	1.35108	1.84622	1.36648	0.450466	0.855477	1	--	hypothetical protein	--	--	--
SACTE_4833	99.8668	84.4055	115.328	1.36636	0.450334	0.393363	0.944756	--	radical SAM enzyme, Cfr family	--	--	--
SACTE_2749	21.418	18.1043	24.7316	1.36606	0.450023	0.490551	0.965167	--	hypothetical protein	--	--	--
SACTE_5786	13.9405	11.7873	16.0937	1.36535	0.449271	0.415638	0.947834	--	hypothetical protein	--	--	--
SACTE_5342	149.352	126.298	172.407	1.36508	0.448983	0.195323	0.804974	--	nitrite and sulfite reductase 4Fe-4S region	--	--	--
SACTE_4613	255.216	215.831	294.602	1.36496	0.448863	1	1	--	hypothetical protein	--	--	--
SACTE_0386	16.7456	14.1614	19.3297	1.36496	0.448856	1	1	--	hypothetical protein	--	--	--
SACTE_0091	107.032	90.5228	123.54	1.36474	0.448627	1	1	--	hypothetical protein	--	--	--
SACTE_5290	12.0896	10.226	13.9531	1.36448	0.448351	0.64808	0.991317	--	hypothetical protein	--	--	--
SACTE_6068	172.047	145.568	198.527	1.36381	0.447642	1	1	--	amidohydrolase 2	--	--	--
SACTE_2934	11.4877	9.72073	13.2547	1.36355	0.447372	0.716722	1	--	hypothetical protein	--	--	--
SACTE_3611	10.7933	9.13382	12.4528	1.36338	0.447183	0.574859	0.975672	--	L-asparaginase II	--	--	--
SACTE_5494	428.195	362.448	493.942	1.36279	0.446568	0.542275	0.968565	--	inner-membrane translocator	ABC.SS.P; simple sugar transport system permease protein	--	--
SACTE_5766	12.2226	10.3481	14.0971	1.36229	0.446037	0.272141	0.871772	--	TetR family transcriptional regulator	--	--	--
SACTE_0657	83.7014	70.8675	96.5353	1.36219	0.445932	0.181538	0.78537	--	putative signal transduction histidine kinase	--	--	--
SACTE_4046	196.647	166.525	226.769	1.36178	0.445491	0.37526	0.930251	--	serine/threonine protein kinase	--	--	--
SACTE_0397	39.0484	33.0682	45.0286	1.36169	0.445396	0.362554	0.92419	--	alcohol dehydrogenase GroES domain-containing protein	--	--	--
SACTE_4210	805.761	682.56	928.962	1.361	0.444665	1	1	--	GreA/GreB family elongation factor	--	--	--
SACTE_6530	6.68796	5.6675	7.70842	1.36011	0.443722	0.42934	0.954158	--	NUDIX hydrolase	--	--	--
SACTE_5409	26.6539	22.5894	30.7184	1.35986	0.443457	0.216238	0.824847	--	peptidase S8 and S53 subtilisin kexin sedolisin	--	--	--
SACTE_5725	54.7523	46.4038	63.1008	1.35982	0.443413	0.19173	0.800029	--	XRE family transcriptional regulator	--	--	--
SACTE_2604	9.83898	8.33993	11.338	1.35949	0.443062	0.57793	0.975672	--	hypothetical protein	--	--	--
SACTE_6170	1163.73	986.45	1341.02	1.35944	0.443008	0.420734	0.953526	--	hypothetical protein	--	--	--
SACTE_5802	233.53	198.005	269.055	1.35883	0.44237	0.461489	0.963047	--	hypothetical protein	--	--	--
SACTE_4075	7.25462	6.15162	8.35762	1.35861	0.442126	0.47473	0.964766	--	putative integral membrane protein	--	--	--
SACTE_5292	4.67554	3.96514	5.38594	1.35833	0.441829	0.653747	0.991317	--	DeoR family transcriptional regulator	--	--	--
SACTE_2932	6.27047	5.31836	7.22258	1.35805	0.441533	0.539555	0.968061	--	hypothetical protein	--	--	--
SACTE_4344	460.638	390.735	530.541	1.3578	0.441274	0.492631	0.965167	--	binding-protein-dependent transport systems inner membrane component	--	--	--
SACTE_4422	22.8278	19.3695	26.2861	1.35709	0.440515	0.174991	0.77829	--	hypothetical protein	--	--	--
SACTE_4258	51.8968	44.0433	59.7502	1.35662	0.44002	0.252169	0.855598	--	integral membrane sensor signal transduction histidine kinase	--	--	--
SACTE_5212	41.8949	35.5591	48.2307	1.35635	0.439733	0.240506	0.843835	--	NmrA family protein	--	--	--
SACTE_2408	78.5057	66.6381	90.3732	1.35618	0.439547	0.354674	0.919332	--	hypothetical protein	--	--	--
SACTE_2420	52.5729	44.6324	60.5133	1.35582	0.439162	0.182455	0.787172	--	aldehyde oxidase and xanthine dehydrogenase molybdopterin binding protein	--	--	--
SACTE_3226	1140.91	968.786	1313.03	1.35533	0.438645	0.317561	0.903581	--	acyl-CoA dehydrogenase domain-containing protein	--	--	--
SACTE_6121	3.35701	2.85076	3.86326	1.35517	0.438475	0.458006	0.96237	--	30S ribosomal protein S14	--	--	--
SACTE_6399	12.5335	10.6442	14.4228	1.35499	0.43828	0.37271	0.929438	--	alcohol dehydrogenase zinc-binding domain-containing protein	--	--	--
SACTE_0445	37.8402	32.1468	43.5336	1.35421	0.437451	0.415548	0.947834	--	hypothetical protein	--	--	--
SACTE_1712	10.7197	9.10946	12.3299	1.35353	0.436727	0.410086	0.947834	--	oxidoreductase domain-containing protein	--	--	--
SACTE_0479	67.581	57.4355	77.7266	1.35328	0.436465	0.169738	0.771368	--	putative integral membrane protein	--	--	--
SACTE_6104	109.125	92.7896	125.461	1.3521	0.435206	0.668324	0.995464	--	EmrB/QacA subfamily drug resistance transporter	--	--	--
SACTE_3255	32.698	27.8047	37.5913	1.35198	0.435071	0.517212	0.965909	--	putative molybdopterin-guanine dinucleotide biosynthesis protein	--	--	--
SACTE_1803	15.4382	13.1287	17.7478	1.35184	0.434921	0.461264	0.963047	--	major facilitator superfamily protein	--	--	--
SACTE_5405	67.1214	57.0879	77.1549	1.35151	0.434573	0.538321	0.967744	--	(2Fe-2S)-binding domain-containing protein	--	--	--
SACTE_4282	113.507	96.5406	130.474	1.3515	0.43456	0.608995	0.98632	--	hypothetical protein	--	--	--
SACTE_5080	510.243	433.995	586.49	1.35138	0.434429	0.354204	0.919332	--	type 11 methyltransferase	--	--	--
SACTE_4673	12.3619	10.5146	14.2092	1.35137	0.434426	0.429588	0.954158	--	hypothetical protein	--	--	--
SACTE_2700	6.25503	5.3205	7.18957	1.35129	0.434342	0.530863	0.967744	--	hypothetical protein	--	--	--
SACTE_0540	7.35736	6.2587	8.45602	1.35108	0.434115	0.783949	1	--	BadF/BadG/BcrA/BcrD type ATPase	--	--	--
SACTE_2049	45.599	38.7916	52.4064	1.35097	0.433999	0.551189	0.971384	--	ribose 5-phosphate isomerase	--	--	--
SACTE_5340	45.898	39.0476	52.7485	1.35088	0.433895	0.213184	0.820431	--	phosphoadenosine phosphosulfate reductase	--	--	--
SACTE_5378	6.2912	5.35237	7.23004	1.35081	0.433825	0.335382	0.910446	--	oligopeptide/dipeptide ABC transporter ATPase	--	--	--
SACTE_5757	37.4947	31.9166	43.0729	1.34954	0.432473	0.218771	0.828047	--	peptidase C14 caspase catalytic subunit p20	--	--	--
SACTE_3668	28.9861	24.6782	33.2939	1.34913	0.432025	0.201843	0.810321	--	hypothetical protein	--	--	--
SACTE_3939	7.6039	6.47426	8.73355	1.34897	0.431853	0.576264	0.975672	--	NAD-dependent epimerase/dehydratase	--	--	--
SACTE_2325	10.7634	9.16568	12.361	1.34862	0.431484	0.68637	0.999062	--	hypothetical protein	--	--	--
SACTE_6279	40.0402	34.1017	45.9787	1.34828	0.431123	0.227292	0.830139	--	hypothetical protein	--	--	--
SACTE_2568	92.7355	79.008	106.463	1.3475	0.430283	0.210432	0.820028	--	hypothetical protein	--	--	--
SACTE_2549	45.3731	38.6573	52.089	1.34746	0.430241	0.344255	0.915503	--	ABC transporter-like protein	--	--	--
SACTE_0582	41.3486	35.2458	47.4513	1.3463	0.428998	0.33471	0.910446	--	acyl-CoA oxidase domain-containing protein	--	--	--
SACTE_3897	8.92608	7.60978	10.2424	1.34595	0.428626	0.530762	0.967744	--	ABC transporter-like protein	--	--	--
SACTE_5279	5.12807	4.37265	5.8835	1.34552	0.428166	0.611507	0.98632	--	fatty acid desaturase type 2	--	--	--
SACTE_1535	564.682	481.566	647.797	1.34519	0.427808	1	1	--	5,10-methylenetetrahydrofolate reductase	--	--	--
SACTE_2294	16.6971	14.2398	19.1544	1.34513	0.427745	0.762703	1	--	hypothetical protein	--	--	--
SACTE_1944	32.3148	27.5619	37.0677	1.34489	0.427491	0.331054	0.908899	--	Fur family ferric uptake regulator	--	--	--
SACTE_4599	417.244	355.896	478.592	1.34475	0.42734	1	1	--	hypothetical protein	--	--	--
SACTE_5424	9.57678	8.16911	10.9845	1.34463	0.427212	0.354478	0.919332	--	ROK family protein	--	--	--
SACTE_3352	30.6617	26.1564	35.167	1.34449	0.427059	0.421581	0.953526	--	NUDIX hydrolase	--	--	--
SACTE_5072	412.981	352.369	473.593	1.34402	0.426559	1	1	--	hypothetical protein	--	--	--
SACTE_3538	21.0324	17.9504	24.1144	1.34339	0.425881	0.474405	0.964766	--	hypothetical protein	--	--	--
SACTE_1776	10.8719	9.28028	12.4635	1.34301	0.425467	0.492747	0.965167	--	hypothetical protein	--	--	--
SACTE_2729	405.939	346.567	465.311	1.34263	0.425062	0.47562	0.964766	--	hypothetical protein	--	--	--
SACTE_4253	57.653	49.2281	66.078	1.34228	0.424688	0.26465	0.864561	--	TadE family protein	--	--	--
SACTE_6302	40.8665	34.8977	46.8354	1.34208	0.424466	0.510843	0.965909	--	hypothetical protein	--	--	--
SACTE_5985	60.6113	51.7752	69.4473	1.34132	0.423657	0.339399	0.913746	--	LuxR family two component transcriptional regulator	--	--	--
SACTE_0436	50.9852	43.556	58.4145	1.34114	0.423456	0.360699	0.922508	--	putative PAS/PAC sensor protein	--	--	--
SACTE_1501	14.5468	12.4315	16.6622	1.34033	0.422583	0.44592	0.95926	--	GCN5-like N-acetyltransferase	--	--	--
SACTE_1942	8.03989	6.87212	9.20767	1.33986	0.422082	0.644242	0.990918	--	ABC transporter-like protein	--	--	--
SACTE_5113	90.8106	77.6301	103.991	1.33957	0.421772	0.409798	0.947834	--	Arginine deiminase	--	--	--
SACTE_1042	51.3968	43.9421	58.8516	1.3393	0.421478	0.692875	1	--	glycine betaine/L-proline ABC transporter ATPase	--	--	--
SACTE_1573	36.8287	31.4887	42.1687	1.33917	0.421339	0.258835	0.860311	--	anthranilate phosphoribosyltransferase	--	--	--
SACTE_3079	35.6711	30.4993	40.8428	1.33914	0.421306	0.728897	1	--	Orotate phosphoribosyltransferase	--	--	--
SACTE_5114	48.9845	41.897	56.072	1.33833	0.420434	0.43738	0.958412	--	ornithine carbamoyltransferase	--	--	--
SACTE_6370	7.44189	6.36579	8.518	1.33809	0.420175	1	1	--	GCN5-like N-acetyltransferase	--	--	--
SACTE_4336	3.98641	3.41009	4.56273	1.33801	0.420086	0.512504	0.965909	--	acetyl xylan esterase	--	--	--
SACTE_4274	9.92607	8.49175	11.3604	1.33781	0.419877	0.464121	0.963291	--	peptidase A24A prepilin type IV	--	--	--
SACTE_4602	8.47972	7.25527	9.70416	1.33753	0.419573	0.424314	0.954091	--	ArsR family transcriptional regulator	--	--	--
SACTE_2584	52.2792	44.7309	59.8275	1.3375	0.419537	0.456892	0.96237	--	UDP-N-acetylglucosamine pyrophosphorylase	--	--	--
SACTE_2279	409.569	350.439	468.7	1.33746	0.419499	1	1	--	Exonuclease RNase T and DNA polymerase III	--	--	--
SACTE_1556	5.62969	4.81954	6.43983	1.33619	0.418129	0.329795	0.908899	--	endonuclease/exonuclease/phosphatase	--	--	--
SACTE_1701	21.9751	18.8195	25.1308	1.33536	0.41723	0.319558	0.904585	--	LPXTG-motif cell wall anchor domain-containing protein	--	--	--
SACTE_3573	6.57969	5.63564	7.52375	1.33503	0.416874	0.648477	0.991317	--	hypothetical protein	--	--	--
SACTE_6167	19.425	16.6387	22.2113	1.33492	0.416755	0.219826	0.828331	--	PE-PGRS family protein	--	--	--
SACTE_0322	4.35486	3.73059	4.97913	1.33468	0.416491	0.697629	1	--	ROK family protein	--	--	--
SACTE_6328	17.8935	15.332	20.455	1.33413	0.415904	0.563657	0.974225	--	EmrB/QacA subfamily drug resistance transporter	--	--	--
SACTE_5658	158.709	135.997	181.422	1.33401	0.415774	0.431694	0.95604	--	Citryl-CoA lyase	--	--	--
SACTE_1036	6.23622	5.34486	7.12759	1.33354	0.415261	0.573381	0.975672	--	peptidase C26	--	--	--
SACTE_2084	1059.72	908.339	1211.1	1.33331	0.415012	1	1	--	family 1 extracellular solute-binding protein	ABC.MS.S; multiple sugar transport system substrate-binding protein	--	--
SACTE_1533	41.1394	35.2683	47.0105	1.33294	0.414609	0.407679	0.947834	--	amine oxidase	--	--	--
SACTE_4459	19.7136	16.9029	22.5242	1.33256	0.414202	0.283283	0.885274	--	peptidase M15A	--	--	--
SACTE_3902	195.702	167.808	223.596	1.33245	0.414083	0.575032	0.975672	--	hypothetical protein	--	--	--
SACTE_0805	28.4638	24.4075	32.5201	1.33239	0.414012	0.544042	0.968934	--	MerR family transcriptional regulator	--	--	--
SACTE_4059	43.4613	37.2708	49.6518	1.33219	0.4138	0.229687	0.834818	--	LuxR family two component transcriptional regulator	--	--	--
SACTE_3710	18.0432	15.4734	20.613	1.33216	0.413763	0.474901	0.964766	--	trehalose-phosphatase	--	--	--
SACTE_4949	39.3132	33.7145	44.9118	1.33212	0.413725	0.214849	0.823004	--	TRAP transporter solute receptor, TAXI family	--	--	--
SACTE_3110	348.695	299.089	398.301	1.33171	0.413285	1	1	--	XRE family transcriptional regulator	--	--	--
SACTE_3843	161.319	138.375	184.262	1.33161	0.413174	0.252956	0.85679	--	hypothetical protein	--	--	--
SACTE_3104	88.6854	76.084	101.287	1.33125	0.41278	1	1	--	ricin B lectin	--	--	--
SACTE_0557	74.2462	63.7022	84.7902	1.33104	0.412555	1	1	--	binding-protein-dependent transport systems inner membrane component	--	--	--
SACTE_1608	11.9177	10.226	13.6094	1.33086	0.412361	1	1	--	Helix-turn-helix type 11 domain-containing protein	--	--	--
SACTE_3672	11.236	9.64229	12.8296	1.33056	0.41203	0.322794	0.906045	--	putative lipoprotein	--	--	--
SACTE_3151	45.354	38.9212	51.7868	1.33055	0.412028	0.622442	0.987505	--	TetR family transcriptional regulator	--	--	--
SACTE_1041	161.091	138.254	183.929	1.33037	0.41183	1	1	--	glycine betaine ABC transporter substrate-binding protein	--	--	--
SACTE_2704	154.891	132.963	176.819	1.32984	0.411256	1	1	--	hypothetical protein	--	--	--
SACTE_4141	15.4472	13.2604	17.6339	1.32981	0.411222	0.585841	0.978272	--	hypothetical protein	--	--	--
SACTE_2541	11.4953	9.86933	13.1212	1.32949	0.410875	0.542126	0.968565	--	hypothetical protein	--	--	--
SACTE_4129	8.92853	7.666	10.1911	1.32938	0.410758	0.509426	0.965909	--	hypothetical protein	--	--	--
SACTE_4300	39.0619	33.5402	44.5836	1.32926	0.410622	1	1	--	nitroreductase	--	--	--
SACTE_0405	281.883	242.044	321.723	1.32919	0.410552	0.257604	0.859663	--	signal transduction histidine kinase regulating citrate/malate metabolism	--	--	--
SACTE_3069	13.8974	11.9337	15.8611	1.3291	0.410453	0.33511	0.910446	--	cytochrome P450	--	--	--
SACTE_0583	47.4439	40.7438	54.144	1.32889	0.410219	0.212707	0.820431	--	serine/threonine protein kinase	--	--	--
SACTE_5635	10.032	8.616	11.4479	1.32868	0.409996	0.354778	0.919332	--	NUDIX hydrolase	--	--	--
SACTE_0219	22.6066	19.416	25.7972	1.32866	0.409969	0.495356	0.965167	--	hypothetical protein	--	--	--
SACTE_6021	5.88156	5.05194	6.71119	1.32844	0.40973	0.874257	1	--	SMP-30/gluconolaconase/LRE domain-containing protein	--	--	--
SACTE_6044	9.28057	7.97179	10.5894	1.32835	0.409638	0.53872	0.967744	--	diacylglycerol kinase catalytic subunit	--	--	--
SACTE_3258	52.1694	44.8147	59.5242	1.32823	0.409504	0.407046	0.947834	--	pyruvate dehydrogenase (acetyl-transferring) E1 component subunit alpha	--	--	--
SACTE_0301	2.80953	2.41352	3.20554	1.32816	0.409427	0.427223	0.954091	--	O-antigen polymerase	--	--	--
SACTE_2968	10.8641	9.33436	12.3938	1.32776	0.409	0.551665	0.971384	--	transferase hexapeptide repeat containing protein	--	--	--
SACTE_2331	20.5986	17.699	23.4982	1.32766	0.408886	0.310751	0.897206	--	major facilitator superfamily protein	--	--	--
SACTE_5446	39.2188	33.7057	44.7319	1.32713	0.408312	0.474674	0.964766	--	catalase	--	--	--
SACTE_3818	38.0934	32.7442	43.4426	1.32673	0.407873	0.329728	0.908899	--	methylcrotonoyl-CoA carboxylase	--	--	--
SACTE_5433	29.0632	24.9879	33.1385	1.32618	0.407275	0.513684	0.965909	--	EmrB/QacA subfamily drug resistance transporter	--	--	--
SACTE_5853	7.71484	6.63542	8.79425	1.32535	0.406373	0.785529	1	--	hypothetical protein	--	--	--
SACTE_5639	1.46813	1.26299	1.67327	1.32485	0.405832	0.997689	1	--	hypothetical protein	--	--	--
SACTE_6118	7.68039	6.60785	8.75293	1.32463	0.405586	0.780616	1	--	50S ribosomal protein L31	--	--	--
SACTE_4014	13.0087	11.1928	14.8245	1.32446	0.405408	0.639685	0.990918	--	carbohydrate kinase, YjeF-like protein	--	--	--
SACTE_4770	14.3473	12.3466	16.348	1.32409	0.405005	0.309311	0.896162	--	MerR family transcriptional regulator	--	--	--
SACTE_5641	45.334	39.0136	51.6543	1.32401	0.404912	0.51418	0.965909	--	glycerate kinase	--	--	--
SACTE_1806	21.8711	18.827	24.9152	1.32338	0.404227	0.46639	0.963291	--	hypothetical protein	--	--	--
SACTE_2994	186.117	160.254	211.98	1.32278	0.40357	0.370534	0.929438	--	methyltransferase small	--	--	--
SACTE_1443	7.97694	6.8689	9.08499	1.32263	0.403405	0.793087	1	--	hypothetical protein	--	--	--
SACTE_5301	37.5501	32.3353	42.7649	1.32255	0.403317	0.559852	0.974225	--	2-amino-3-ketobutyrate coenzyme A ligase	--	--	--
SACTE_3822	11.0175	9.48832	12.5468	1.32234	0.403089	0.506426	0.965822	--	enoyl-CoA hydratase/isomerase	--	--	--
SACTE_0522	847.259	729.8	964.719	1.3219	0.402608	0.570888	0.975529	--	LVIVD repeat-containing protein	--	--	--
SACTE_0117	38.7664	33.397	44.1359	1.32155	0.402236	0.462971	0.963291	--	transcriptional antiterminator BglG	--	--	--
SACTE_2877	24.2907	20.9264	27.655	1.32153	0.402212	0.286319	0.887747	GH64	glucan endo-1,3-beta-D-glucosidase	--	--	--
SACTE_4028	20.8722	17.9822	23.7621	1.32142	0.40209	0.53334	0.967744	--	hypothetical protein	--	--	--
SACTE_3156	23.1191	19.9213	26.3169	1.32105	0.401681	0.179106	0.783359	--	protein serine phosphatase with GAF(s) sensor(s)	--	--	--
SACTE_4609	5.72062	4.92984	6.5114	1.32081	0.401426	0.585901	0.978272	--	TetR family transcriptional regulator	--	--	--
SACTE_1763	5.7521	4.96171	6.54249	1.3186	0.399004	0.809745	1	--	hypothetical protein	--	--	--
SACTE_4250	769.005	663.481	874.529	1.31809	0.398451	0.397978	0.945921	--	hypothetical protein	--	--	--
SACTE_4171	88.6789	76.5139	100.844	1.31798	0.398331	0.300942	0.893542	--	aldehyde dehydrogenase	--	--	--
SACTE_1103	17.7734	15.3363	20.2104	1.31782	0.398151	0.452025	0.95926	--	hypothetical protein	--	--	--
SACTE_3539	30.7698	26.5527	34.9868	1.31764	0.397951	0.364324	0.924753	--	tRNA (guanine-N(7)-)-methyltransferase	--	--	--
SACTE_3265	347.375	299.769	394.982	1.31762	0.397935	0.474242	0.964766	--	phenylacetate-CoA oxygenase subunit PaaG	--	--	--
SACTE_2709	29.0878	25.1079	33.0677	1.31703	0.397284	0.365971	0.92733	--	TetR family transcriptional regulator	--	--	--
SACTE_4787	26.9595	23.2709	30.6481	1.31702	0.397275	0.270448	0.870958	--	ATP-dependent DNA helicase RecG	--	--	--
SACTE_1593	2470.19	2132.26	2808.12	1.31697	0.397222	1	1	--	phage shock protein PspA	--	--	--
SACTE_6558	97.791	84.4134	111.169	1.31696	0.397208	0.356725	0.921629	--	hypothetical protein	--	--	--
SACTE_4826	4.01505	3.46632	4.56379	1.31661	0.39683	0.548521	0.971384	--	peptidase M23	--	--	--
SACTE_1683	22.4429	19.3788	25.5069	1.31623	0.39641	0.537316	0.967744	--	major facilitator superfamily protein	--	--	--
SACTE_1296	47.2823	40.8338	53.7308	1.31584	0.395986	0.285751	0.887559	--	12-oxophytodienoate reductase	--	--	--
SACTE_5909	10.0945	8.7188	11.4703	1.31558	0.395701	0.509111	0.965909	--	ThiJ/PfpI domain-containing protein	--	--	--
SACTE_2702	54.9365	47.4499	62.423	1.31556	0.395673	0.309593	0.896162	--	putative F420-dependent oxidoreductase	--	--	--
SACTE_3276	19.6823	17.0025	22.3621	1.31522	0.395308	0.531168	0.967744	--	integral membrane sensor signal transduction histidine kinase	--	--	--
SACTE_3620	17.3111	14.9585	19.6637	1.31455	0.394568	0.538159	0.967744	--	alpha/beta hydrolase fold protein	--	--	--
SACTE_6285	55.2582	47.7618	62.7547	1.31391	0.393865	1	1	--	hypothetical protein	--	--	--
SACTE_5045	86.0049	74.3536	97.6563	1.3134	0.39331	1	1	--	hypothetical protein	--	--	--
SACTE_3441	24.276	20.9952	27.5568	1.31253	0.392346	0.27196	0.871772	--	Aminopeptidase Y	--	--	--
SACTE_5176	257.42	222.642	292.197	1.31241	0.392215	0.505331	0.965822	--	hypothetical protein	--	--	--
SACTE_5634	47.4893	41.0801	53.8984	1.31203	0.391803	0.24294	0.845037	--	FAD dependent oxidoreductase	--	--	--
SACTE_0361	166.263	143.831	188.695	1.31192	0.391684	1	1	--	binding-protein-dependent transport systems inner membrane component	ABC.MS.P; multiple sugar transport system permease protein	--	--
SACTE_4355	108.14	93.5516	122.729	1.31188	0.391638	1	1	--	hypothetical protein	--	--	--
SACTE_1772	9.3309	8.07352	10.5883	1.31148	0.391201	0.402484	0.947679	--	peptidoglycan-binding lysin domain-containing protein	--	--	--
SACTE_2464	28.7759	24.9012	32.6505	1.3112	0.390888	0.530618	0.967744	--	CDP-glycerol:poly(glycerophosphate) glycerophosphotransferase	--	--	--
SACTE_5493	457.667	396.046	519.288	1.31118	0.390868	0.572105	0.975672	--	periplasmic binding protein/LacI transcriptional regulator	ABC.SS.S; simple sugar transport system substrate-binding protein	--	--
SACTE_2966	17.3354	15.004	19.6669	1.31078	0.390421	0.411814	0.947834	--	DegT/DnrJ/EryC1/StrS aminotransferase	--	--	--
SACTE_5713	8.04657	6.9645	9.12865	1.31074	0.390382	0.359351	0.922508	--	hypothetical protein	--	--	--
SACTE_0331	27.6425	23.9298	31.3553	1.3103	0.389902	0.52229	0.967076	--	hypothetical protein	--	--	--
SACTE_5220	503.289	435.718	570.86	1.31016	0.389743	0.414642	0.947834	--	aconitate hydratase 1	--	--	--
SACTE_0750	35.8876	31.0701	40.705	1.3101	0.389678	0.632848	0.988345	--	class V aminotransferase	--	--	--
SACTE_3461	4.88297	4.22834	5.5376	1.30964	0.38917	0.420328	0.953314	--	isochorismatase hydrolase	--	--	--
SACTE_0580	4.14117	3.58627	4.69606	1.30946	0.388967	0.6521	0.991317	--	putative F420-dependent enzyme	--	--	--
SACTE_2350	11.2857	9.77374	12.7977	1.30939	0.388898	0.565957	0.974225	--	NAD-dependent epimerase/dehydratase	--	--	--
SACTE_0327	14.5792	12.6277	16.5308	1.30909	0.388562	0.687311	0.999062	--	alpha/beta hydrolase fold protein	--	--	--
SACTE_4023	12.6101	10.9221	14.298	1.30908	0.388558	0.675233	0.995848	--	metalloendopeptidase, glycoprotease family	--	--	--
SACTE_4726	17.5043	15.1623	19.8464	1.30894	0.388395	0.437808	0.958412	--	hypothetical protein	--	--	--
SACTE_0286	19.2672	16.6895	21.845	1.3089	0.388358	0.254328	0.858095	--	cation diffusion facilitator family transporter	--	--	--
SACTE_4589	799.881	692.884	906.879	1.30885	0.388296	0.487229	0.965167	--	hypothetical protein	--	--	--
SACTE_4760	220.094	190.685	249.503	1.30845	0.387861	0.517463	0.965909	--	hypothetical protein	--	--	--
SACTE_2474	33.9519	29.4182	38.4856	1.30823	0.387612	0.263084	0.862712	--	hypothetical protein	--	--	--
SACTE_1136	166.65	144.405	188.896	1.3081	0.387475	0.411639	0.947834	--	N-acetylmuramoyl-L-alanine amidase family protein	--	--	--
SACTE_1062	997.887	864.706	1131.07	1.30804	0.387404	1	1	--	Sec-independent protein translocase, TatC subunit	--	--	--
SACTE_2228	1.93346	1.67586	2.19106	1.30742	0.386724	0.69533	1	--	putative GAF sensor protein	--	--	--
SACTE_5879	64.8265	56.1963	73.4567	1.30715	0.38642	0.463529	0.963291	--	hypothetical protein	--	--	--
SACTE_6125	3.24927	2.81675	3.68179	1.30711	0.386378	0.838961	1	--	binding-protein-dependent transport systems inner membrane component	--	--	--
SACTE_5333	22.4255	19.4447	25.4064	1.3066	0.385817	0.307856	0.8958	--	binding-protein-dependent transport systems inner membrane component	--	--	--
SACTE_3098	10.4099	9.02673	11.793	1.30645	0.385652	0.789213	1	--	sugar transferase	--	--	--
SACTE_5129	138.86	120.411	157.309	1.30644	0.385636	0.341428	0.914911	--	lipopolysaccharide biosynthesis protein	--	--	--
SACTE_5936	9.27333	8.04165	10.505	1.30633	0.385514	0.481488	0.96495	--	Radical SAM domain-containing protein	--	--	--
SACTE_1892	7.67327	6.65473	8.6918	1.30611	0.385276	0.473363	0.964766	--	aldose 1-epimerase	--	--	--
SACTE_1499	23.769	20.6153	26.9227	1.30596	0.385109	0.511474	0.965909	--	mechanosensitive ion channel MscS	--	--	--
SACTE_2088	31.6695	27.4702	35.8688	1.30573	0.38486	0.608102	0.98632	--	BadF/BadG/BcrA/BcrD type ATPase	--	--	--
SACTE_2298	12.4024	10.7588	14.046	1.30553	0.384641	0.587734	0.978272	--	hypothetical protein	--	--	--
SACTE_0460	22.4126	19.4425	25.3828	1.30553	0.384633	0.320483	0.906045	--	cytochrome P450	--	--	--
SACTE_5501	28.1131	24.3946	31.8315	1.30486	0.383896	0.705388	1	--	XRE family transcriptional regulator	--	--	--
SACTE_2399	113.855	98.8491	128.861	1.30361	0.382517	1	1	--	RDD domain containing protein	--	--	--
SACTE_1875	163.843	142.27	185.417	1.30327	0.382141	1	1	--	hypothetical protein	--	--	--
SACTE_2981	209.249	181.722	236.777	1.30296	0.381797	0.353731	0.919332	--	helix-turn-helix domain-containing protein	--	--	--
SACTE_4803	217.641	189.019	246.263	1.30285	0.381667	0.247804	0.852305	--	hypothetical protein	--	--	--
SACTE_5586	11.8943	10.3309	13.4577	1.30266	0.381465	1	1	--	integral membrane sensor signal transduction histidine kinase	--	--	--
SACTE_4441	54.3928	47.2582	61.5274	1.30194	0.380663	0.381869	0.936523	--	histidinol-phosphate phosphatase	--	--	--
SACTE_0948	16.5696	14.3992	18.7399	1.30146	0.380131	0.513948	0.965909	--	DSBA oxidoreductase	--	--	--
SACTE_5751	33.0886	28.7547	37.4226	1.30144	0.380113	0.427407	0.954091	--	xylose isomerase domain-containing protein	--	--	--
SACTE_5519	895.936	778.674	1013.2	1.30118	0.379825	1	1	--	YD repeat-containing protein	--	--	--
SACTE_6348	2.19759	1.91041	2.48477	1.30065	0.37923	0.741129	1	--	phosphopantetheine-binding protein	--	--	--
SACTE_1389	3.67843	3.19775	4.15911	1.30063	0.379214	0.768558	1	--	Urease accessory protein UreD	--	--	--
SACTE_2092	235.983	205.184	266.782	1.30021	0.378741	0.29158	0.88946	--	serine/threonine protein kinase	--	--	--
SACTE_0246	143.871	125.12	162.621	1.29972	0.378199	1	1	--	hypothetical protein	--	--	--
SACTE_2231	4.42335	3.84733	4.99936	1.29944	0.377889	0.459244	0.963047	--	LysR family transcriptional regulator	--	--	--
SACTE_3361	177.394	154.317	200.471	1.29909	0.377497	0.590168	0.978272	--	thiamine biosynthesis protein ThiC	--	--	--
SACTE_2432	44.1669	38.4213	49.9125	1.29908	0.377493	0.308559	0.896162	--	putative helicase	--	--	--
SACTE_4802	14.1163	12.2807	15.9519	1.29894	0.377332	0.431068	0.955641	--	bifunctional DNA primase/polymerase	--	--	--
SACTE_4345	347.962	302.721	393.202	1.29889	0.377283	1	1	--	binding-protein-dependent transport systems inner membrane component	--	--	--
SACTE_0862	15.3134	13.3263	17.3005	1.29822	0.37654	0.278415	0.878333	--	major facilitator superfamily protein	--	--	--
SACTE_0243	253.887	220.948	286.826	1.29816	0.376466	0.162125	0.757304	--	aminoglycoside phosphotransferase	--	--	--
SACTE_0617	66.7916	58.1321	75.4511	1.29793	0.376208	0.440497	0.958898	--	acyl-CoA dehydrogenase domain-containing protein	--	--	--
SACTE_5544	204.796	178.253	231.339	1.29781	0.376084	1	1	--	MarR family transcriptional regulator	--	--	--
SACTE_2238	12.767	11.1133	14.4207	1.2976	0.375848	0.4546	0.961712	--	agmatinase	--	--	--
SACTE_2941	4.72321	4.1116	5.33482	1.29751	0.375742	1	1	--	hypothetical protein	--	--	--
SACTE_4410	22.8789	19.917	25.8409	1.29743	0.375657	0.38531	0.938344	--	TAP domain-containing protein	--	--	--
SACTE_6358	3.40365	2.9632	3.84409	1.29727	0.375484	0.755122	1	--	methylase involved in ubiquinone/menaquinone biosynthesis	--	--	--
SACTE_0212	10.2382	8.91428	11.5621	1.29703	0.375212	0.350194	0.919085	--	alcohol dehydrogenase zinc-binding domain-containing protein	--	--	--
SACTE_4051	6.58212	5.73123	7.43302	1.29693	0.375102	0.70004	1	--	hypothetical protein	--	--	--
SACTE_1539	25.9731	22.6159	29.3304	1.29689	0.375056	0.25955	0.861112	--	glycine oxidase ThiO	--	--	--
SACTE_3267	136.708	119.043	154.373	1.29678	0.374938	0.535096	0.967744	--	phenylacetate-CoA oxygenase subunit PaaI	--	--	--
SACTE_5960	3.71035	3.23177	4.18893	1.29617	0.374258	0.403783	0.947834	--	family 2 glycosyl transferase	--	--	--
SACTE_0962	63.3764	55.2029	71.55	1.29613	0.374207	0.525507	0.967516	--	GCN5-like N-acetyltransferase	--	--	--
SACTE_2902	18.757	16.3382	21.1757	1.29608	0.37416	0.443508	0.95926	--	ATP-binding protein	--	--	--
SACTE_4676	4494.17	3914.75	5073.58	1.29602	0.374086	1	1	--	family 5 extracellular solute-binding protein	--	--	--
SACTE_1459	192.189	167.411	216.967	1.29602	0.374083	0.411364	0.947834	--	prolipoprotein diacylglyceryl transferase	--	--	--
SACTE_0070	9.17218	7.99079	10.3536	1.29569	0.373719	1	1	--	hypothetical protein	--	--	--
SACTE_1789	35.0271	30.5165	39.5378	1.29562	0.373645	0.490814	0.965167	--	phosphoglycerate mutase	--	--	--
SACTE_1753	6.83921	5.96042	7.718	1.29488	0.372813	0.39132	0.941627	--	short-chain dehydrogenase/reductase SDR	--	--	--
SACTE_5175	1038.61	905.376	1171.85	1.29432	0.372199	1	1	--	Microtubule/TRAF3 and DISC1 binding protein	--	--	--
SACTE_1575	379.45	330.805	428.095	1.2941	0.371947	0.515839	0.965909	--	Rieske (2Fe-2S) iron-sulfur domain-containing protein	--	--	--
SACTE_1904	4.81849	4.20183	5.43515	1.29352	0.3713	0.740935	1	--	MarR family transcriptional regulator	--	--	--
SACTE_1171	17.1498	14.9574	19.3421	1.29314	0.37088	0.305839	0.893542	--	putative FMNH2-utilizing oxygenase	--	--	--
SACTE_3391	17.2371	15.038	19.4362	1.29247	0.370134	0.543117	0.968898	--	bifunctional DNA primase/polymerase	--	--	--
SACTE_2352	9.12836	7.96428	10.2924	1.29233	0.369969	0.567668	0.974225	--	PadR-like family transcriptional regulator	--	--	--
SACTE_3220	9.50109	8.29122	10.711	1.29185	0.369434	0.466816	0.963625	--	ErfK/YbiS/YcfS/YnhG family protein	--	--	--
SACTE_3395	262.945	229.465	296.426	1.29182	0.3694	0.614947	0.98632	--	peptidase S1 and S6 chymotrypsin/Hap	--	--	--
SACTE_3439	26.5568	23.1774	29.9361	1.29161	0.369168	0.407219	0.947834	--	hypothetical protein	--	--	--
SACTE_6331	19.0087	16.5918	21.4256	1.29134	0.368865	0.517703	0.965909	--	hypothetical protein	--	--	--
SACTE_3355	33.5511	29.2854	37.8168	1.29132	0.368849	1	1	--	membrane protein	--	--	--
SACTE_3731	35.1732	30.702	39.6443	1.29126	0.368781	0.380387	0.934426	--	RpiR family transcriptional regulator	--	--	--
SACTE_4476	13.409	11.7067	15.1114	1.29084	0.368307	0.396632	0.945921	--	putative integral membrane protein	--	--	--
SACTE_5919	13.6966	11.9581	15.4351	1.29077	0.368235	0.488403	0.965167	--	family 2 glycosyl transferase	--	--	--
SACTE_2833	23.8459	20.8193	26.8724	1.29074	0.368202	0.426539	0.954091	--	LuxR family two component transcriptional regulator	--	--	--
SACTE_4834	109.442	95.5611	123.322	1.2905	0.367935	0.64074	0.990918	--	ThiB subfamily ABC transporter periplasmic binding protein	--	--	--
SACTE_3879	142.604	124.549	160.659	1.28993	0.367292	0.54143	0.968565	--	NADH (or F420H2) dehydrogenase subunit C	--	--	--
SACTE_6436	31.8151	27.7878	35.8424	1.28986	0.367215	0.503704	0.965822	--	integral membrane protein	--	--	--
SACTE_3070	27.5009	24.0232	30.9785	1.28952	0.366837	1	1	--	LuxR family two component transcriptional regulator	--	--	--
SACTE_5485	20.8777	18.2486	23.5067	1.28814	0.365284	0.44156	0.958898	--	hypothetical protein	--	--	--
SACTE_6042	1.00904	0.881976	1.1361	1.28813	0.365283	0.811953	1	--	family 2 glycosyl transferase	--	--	--
SACTE_5104	6.31579	5.52104	7.11054	1.2879	0.365019	0.678945	0.997791	--	cytochrome P450	--	--	--
SACTE_2211	6.88331	6.01879	7.74782	1.28727	0.364317	0.515351	0.965909	--	xylose isomerase domain-containing protein	--	--	--
SACTE_6465	10.172	8.89498	11.449	1.28713	0.364158	0.743505	1	--	putative integral membrane sensor protein	--	--	--
SACTE_5680	31.9867	27.9715	36.0019	1.28709	0.364116	0.271585	0.871772	CE10	peptidase S9 prolyl oligopeptidase active site domain-containing protein	--	--	--
SACTE_2237	6.82113	5.96578	7.67647	1.28675	0.363731	0.697755	1	--	thiamine pyrophosphate protein central region	--	--	--
SACTE_2403	1606.02	1404.97	1807.06	1.28619	0.363104	1	1	--	4-hydroxyphenylpyruvate dioxygenase	--	--	--
SACTE_0213	10.114	8.84841	11.3796	1.28606	0.362955	0.411133	0.947834	--	putative F420-dependent oxidoreductase	--	--	--
SACTE_5984	40.817	35.7156	45.9184	1.28567	0.362517	1	1	--	hypothetical protein	--	--	--
SACTE_2876	46.5477	40.735	52.3604	1.28539	0.362209	0.616677	0.98632	GH16_GH55_CBM13	glycoside hydrolase family protein	--	--	--
SACTE_0285	14.8686	13.013	16.7242	1.28519	0.361981	0.673397	0.995464	--	hypothetical protein	--	--	--
SACTE_1269	11.2508	9.84712	12.6545	1.2851	0.36188	0.378288	0.931202	--	hypothetical protein	--	--	--
SACTE_2836	340.063	297.694	382.432	1.28465	0.361374	0.507976	0.965909	--	NADH dehydrogenase (quinone)	--	--	--
SACTE_1134	41.7073	36.5141	46.9005	1.28445	0.36115	0.614788	0.98632	--	short-chain dehydrogenase/reductase SDR	--	--	--
SACTE_2470	51.7206	45.2881	58.1532	1.28407	0.360726	0.58824	0.978272	--	hypothetical protein	--	--	--
SACTE_4719	60.8442	53.2813	68.407	1.28388	0.360515	0.372798	0.929438	CBM11_GH3	glycoside hydrolase family protein	--	--	--
SACTE_0842	457.384	400.559	514.209	1.28373	0.36034	1	1	--	hypothetical protein	--	--	--
SACTE_1805	8.84551	7.75088	9.94015	1.28246	0.358909	0.371426	0.929438	--	IclR family transcriptional regulator	--	--	--
SACTE_5711	12.5421	10.9901	14.0941	1.28243	0.358885	1	1	--	putative aminotransferase	--	--	--
SACTE_5818	38.8699	34.0669	43.6729	1.28197	0.358366	0.386424	0.938344	AA3	glucose-methanol-choline oxidoreductase	--	--	--
SACTE_2292	13.1875	11.5602	14.8147	1.28153	0.357862	0.40161	0.946323	--	winged helix family two component transcriptional regulator	--	--	--
SACTE_0102	77.5161	67.952	87.0803	1.2815	0.357832	0.670699	0.995464	--	binding-protein-dependent transport systems inner membrane component	--	--	--
SACTE_3254	22.339	19.5879	25.0901	1.2809	0.357155	0.492925	0.965167	--	molybdenum cofactor synthesis domain-containing protein	--	--	--
SACTE_0496	87.2744	76.5301	98.0188	1.28079	0.357031	0.600943	0.983902	--	NUDIX hydrolase	--	--	--
SACTE_0946	9.49147	8.32308	10.6599	1.28076	0.356998	0.334961	0.910446	--	LacI family transcriptional regulator	--	--	--
SACTE_4645	10.5548	9.25592	11.8537	1.28066	0.356887	0.427194	0.954091	--	ABC transporter-like protein	--	--	--
SACTE_4008	13.8962	12.1873	15.6051	1.28045	0.356646	1	1	--	LuxR family transcriptional regulator	--	--	--
SACTE_4871	36.5202	32.029	41.0113	1.28044	0.356641	0.364372	0.924753	--	GCN5-like N-acetyltransferase	--	--	--
SACTE_6445	89.2207	78.2493	100.192	1.28042	0.356619	1	1	--	LPXTG-motif cell wall anchor domain-containing protein	--	--	--
SACTE_3831	184.557	161.932	207.183	1.27945	0.35552	0.306147	0.893542	--	putative PAS/PAC sensor protein	--	--	--
SACTE_5646	17.1016	15.0061	19.197	1.27928	0.355329	0.410077	0.947834	--	Extracellular ligand-binding receptor	--	--	--
SACTE_5054	29.5607	25.9411	33.1802	1.27906	0.35508	0.628302	0.988345	--	HxlR family transcriptional regulator	--	--	--
SACTE_0695	16.3731	14.3694	18.3768	1.27888	0.35488	0.345153	0.915888	--	YbaK/prolyl-tRNA synthetase associated protein	--	--	--
SACTE_2094	245.674	215.669	275.68	1.27826	0.354179	1	1	--	von Willebrand factor type A	--	--	--
SACTE_6243	25.3774	22.2793	28.4754	1.27811	0.35401	0.839701	1	--	fumarylacetoacetase	--	--	--
SACTE_1077	1062.54	932.948	1192.13	1.27781	0.353675	0.536042	0.967744	--	hypothetical protein	--	--	--
SACTE_0029	8.29863	7.28714	9.31012	1.27761	0.353448	0.407515	0.947834	--	putative beta-N-acetylhexosaminidase	--	--	--
SACTE_3216	24.9135	21.8783	27.9487	1.27746	0.353282	0.37055	0.929438	--	von Willebrand factor type A	--	--	--
SACTE_4831	91.2947	80.1979	102.392	1.27674	0.35246	0.388907	0.939184	--	phosphatidate cytidylyltransferase	--	--	--
SACTE_3871	44.0035	38.6612	49.3457	1.27636	0.352037	0.464778	0.963291	--	ubiquinone/menaquinone biosynthesis methyltransferase	--	--	--
SACTE_1009	4.34234	3.81546	4.86922	1.27618	0.351835	0.620665	0.987505	--	tRNA/rRNA methyltransferase SpoU	--	--	--
SACTE_2193	40.6691	35.7417	45.5966	1.27573	0.351318	0.302305	0.893542	--	hypothetical protein	--	--	--
SACTE_2913	25.2702	22.2178	28.3227	1.27478	0.350245	0.766911	1	--	transposase IS4 family protein	--	--	--
SACTE_0164	37.0881	32.6106	41.5657	1.27461	0.350054	0.642679	0.990918	--	aminoglycoside phosphotransferase	--	--	--
SACTE_1466	38.1616	33.5624	42.7608	1.27407	0.349443	1	1	--	trp region hypothetical protein	--	--	--
SACTE_4266	19.6766	17.3083	22.0449	1.27366	0.348985	0.615075	0.98632	--	hypothetical protein	--	--	--
SACTE_2819	20338.4	17891.3	22785.6	1.27356	0.348867	1	1	--	ATPase AAA-2 domain-containing protein	--	--	--
SACTE_2928	12.8294	11.2863	14.3725	1.27345	0.348743	0.400562	0.946279	--	hypothetical protein	--	--	--
SACTE_2311	56.0822	49.3402	62.8241	1.27328	0.348553	1	1	--	ectoine/hydroxyectoine ABC transporter ATP-binding protein	--	--	--
SACTE_4042	246.965	217.296	276.634	1.27307	0.348315	0.421273	0.953526	--	glycerol-3-phosphate dehydrogenase	--	--	--
SACTE_3493	27.825	24.4841	31.1659	1.27291	0.348127	0.451442	0.95926	--	phosphoribosylamine/glycine ligase	--	--	--
SACTE_3931	127.513	112.213	142.813	1.27269	0.347886	1	1	--	peptidase M48 Ste24p	--	--	--
SACTE_0177	7.45091	6.55698	8.34484	1.27266	0.347852	0.514685	0.965909	--	glutaredoxin	--	--	--
SACTE_0766	5.91478	5.20591	6.62364	1.27233	0.347475	0.567204	0.974225	--	TetR family transcriptional regulator	--	--	--
SACTE_5527	21.2271	18.6837	23.7704	1.27225	0.347384	0.500815	0.965822	--	hypothetical protein	--	--	--
SACTE_6346	12.3821	10.8999	13.8643	1.27197	0.347061	0.328371	0.907896	--	beta-ketoacyl synthase	--	--	--
SACTE_0455	145.272	127.885	162.659	1.27191	0.347002	0.649936	0.991317	--	hypothetical protein	--	--	--
SACTE_1592	440.687	387.955	493.42	1.27185	0.346924	0.609765	0.98632	--	hypothetical protein	--	--	--
SACTE_5124	9.18515	8.08639	10.2839	1.27176	0.346824	0.441953	0.958898	--	monovalent cation/proton antiporter, MnhG/PhaG subunit	--	--	--
SACTE_3257	87.3988	76.9497	97.848	1.27158	0.346625	0.60283	0.983964	--	transketolase central subunit	--	--	--
SACTE_0928	22.3783	19.7089	25.0477	1.27088	0.345829	0.617866	0.98632	--	group 1 glycosyl transferase	--	--	--
SACTE_5028	263.372	231.976	294.768	1.27068	0.345603	0.460079	0.963047	--	hypothetical protein	--	--	--
SACTE_6064	4.54036	3.99915	5.08158	1.27067	0.345584	0.546567	0.971318	--	methionine synthase II (cobalamin-independent)-like protein	--	--	--
SACTE_3535	48.0968	42.3682	53.8254	1.27042	0.345303	0.625288	0.987747	--	protein serine/threonine phosphatase	--	--	--
SACTE_4600	80.3006	70.743	89.8582	1.27021	0.345063	1	1	--	hypothetical protein	--	--	--
SACTE_6058	26.0503	22.9514	29.1491	1.27003	0.344867	0.45197	0.95926	--	Glyoxalase/bleomycin resistance protein/dioxygenase	--	--	--
SACTE_0975	12.2037	10.7567	13.6507	1.26904	0.343743	0.489967	0.965167	--	aldo/keto reductase	--	--	--
SACTE_3963	18.0299	15.8967	20.1632	1.26839	0.342994	0.548197	0.971384	--	NAD-dependent epimerase/dehydratase	--	--	--
SACTE_3784	21.4128	18.8832	23.9425	1.26793	0.342471	0.60292	0.983964	--	hypothetical protein	--	--	--
SACTE_3728	85.1991	75.1515	95.2467	1.2674	0.341867	0.886146	1	--	hypothetical protein	--	--	--
SACTE_3045	350.544	309.237	391.85	1.26715	0.341589	0.511741	0.965909	--	Triacylglycerol lipase	--	--	--
SACTE_4571	466.639	411.7	521.578	1.26689	0.34129	0.445376	0.95926	CBM2_GH18	glycoside hydrolase family protein	--	--	--
SACTE_4354	51.6545	45.5864	57.7227	1.26623	0.340537	0.461295	0.963047	--	peptidase S9B dipeptidylpeptidase IV domain-containing protein	--	--	--
SACTE_6128	28.9696	25.5676	32.3715	1.26611	0.340404	0.291641	0.88946	--	luciferase-like protein	--	--	--
SACTE_5796	2.5324	2.2352	2.82961	1.26593	0.3402	0.510129	0.965909	--	hypothetical protein	--	--	--
SACTE_2086	566.927	500.57	633.283	1.26512	0.339277	0.891219	1	--	binding-protein-dependent transport systems inner membrane component	ABC.MS.P1; multiple sugar transport system permease protein	--	--
SACTE_0640	72.0412	63.6152	80.4673	1.26491	0.339033	0.616906	0.98632	--	phospholipid/glycerol acyltransferase	--	--	--
SACTE_2337	44.9211	39.6747	50.1676	1.26448	0.33854	0.375524	0.930251	--	hypothetical protein	--	--	--
SACTE_1930	5.23209	4.62222	5.84196	1.26389	0.337868	0.496735	0.965167	--	hypothetical protein	--	--	--
SACTE_1295	29.7646	26.2978	33.2313	1.26365	0.337602	0.472868	0.964766	--	LacI family transcriptional regulator	--	--	--
SACTE_3427	32.339	28.5756	36.1025	1.2634	0.337314	0.349955	0.919085	--	YceI family protein	--	--	--
SACTE_6143	22.6347	20.0083	25.2611	1.26253	0.336321	0.648605	0.991317	--	GCN5-like N-acetyltransferase	--	--	--
SACTE_3269	62.7572	55.4771	70.0373	1.26245	0.33623	0.33127	0.908899	--	phenylacetate-CoA oxygenase/reductase subunit PaaK	--	--	--
SACTE_3153	14.8011	13.0842	16.518	1.26243	0.336208	0.608987	0.98632	--	short-chain dehydrogenase/reductase SDR	--	--	--
SACTE_0998	25.7732	22.7849	28.7615	1.2623	0.336058	0.341165	0.914813	--	GCN5-like N-acetyltransferase	--	--	--
SACTE_5608	54.9156	48.5525	61.2788	1.26212	0.335844	0.672837	0.995464	--	periplasmic binding protein	--	--	--
SACTE_5303	3.65433	3.23177	4.07689	1.26151	0.335147	0.626129	0.987853	--	hypothetical protein	--	--	--
SACTE_0355	69.0101	61.0337	76.9864	1.26137	0.334997	1	1	--	GCN5-like N-acetyltransferase	--	--	--
SACTE_0324	73.8624	65.3279	82.3968	1.26128	0.334889	0.487921	0.965167	GH55_CBM32	coagulation factor 5/8 type domain-containing protein	--	--	--
SACTE_1609	9.41032	8.32308	10.4976	1.26126	0.334864	0.356904	0.921629	--	hypothetical protein	--	--	--
SACTE_0428	2.81883	2.4941	3.14356	1.2604	0.333877	0.651892	0.991317	--	Uracil-DNA glycosylase superfamily protein	--	--	--
SACTE_0139	31.513	27.8853	35.1408	1.26019	0.333644	0.80232	1	--	major facilitator superfamily protein	--	--	--
SACTE_1922	15.1972	13.4484	16.9459	1.26007	0.333502	0.395892	0.945921	--	deoxyguanosinetriphosphate triphosphohydrolase	--	--	--
SACTE_3249	2.98386	2.64056	3.32716	1.26002	0.333444	0.729371	1	--	ABC transporter-like protein	--	--	--
SACTE_5611	6.13927	5.43295	6.84558	1.26001	0.333438	0.460653	0.963047	--	ABC transporter-like protein	--	--	--
SACTE_3293	33.1876	29.3713	37.0038	1.25986	0.333268	0.557909	0.974128	--	peptidylprolyl isomerase	--	--	--
SACTE_3652	801.187	709.062	893.313	1.25985	0.333254	1	1	--	hypothetical protein	--	--	--
SACTE_5344	23.232	20.5623	25.9018	1.25968	0.333054	0.537554	0.967744	--	putative phytochrome sensor protein	--	--	--
SACTE_3346	45.5248	40.2934	50.7561	1.25966	0.333038	0.504639	0.965822	--	beta-lactamase	--	--	--
SACTE_6451	2.84763	2.52061	3.17465	1.25948	0.332827	1	1	--	hypothetical protein	--	--	--
SACTE_1748	32.1422	28.4513	35.833	1.25945	0.332794	0.533902	0.967744	--	amino acid adenylation domain-containing protein	--	--	--
SACTE_3263	58.7017	51.9636	65.4399	1.25934	0.332667	0.697493	1	--	HTTM domain-containing protein	--	--	--
SACTE_1252	96.5272	85.4666	107.588	1.25883	0.332083	1	1	--	fatty acid hydroxylase	--	--	--
SACTE_0385	76.7392	67.9595	85.5189	1.25838	0.331568	0.449785	0.95926	PL11	FG-GAP repeat-containing protein	--	--	--
SACTE_4836	6.47158	5.73123	7.21193	1.25836	0.33154	0.536996	0.967744	--	ABC transporter-like protein	--	--	--
SACTE_0235	374.027	331.264	416.791	1.25818	0.331341	0.472581	0.964766	--	hypothetical protein	--	--	--
SACTE_1160	20.4317	18.0968	22.7666	1.25804	0.331181	0.335592	0.910626	--	alkaline phosphatase	--	--	--
SACTE_2433	4.17823	3.70087	4.65559	1.25797	0.331102	0.523233	0.967076	--	hypothetical protein	--	--	--
SACTE_0749	8.4928	7.52383	9.46177	1.25757	0.330642	0.352298	0.919085	--	methyltransferase type 12	--	--	--
SACTE_2694	28.7435	25.4699	32.0171	1.25705	0.330047	0.399241	0.946279	--	peptidoglycan-binding domain 1 protein	--	--	--
SACTE_4662	39.2948	34.8233	43.7664	1.25681	0.329772	0.616724	0.98632	--	FliA/WhiG subfamily RNA polymerase sigma-28 subunit	--	--	--
SACTE_2918	27.0321	23.9563	30.108	1.25679	0.329743	0.484415	0.965167	--	integrase family protein	--	--	--
SACTE_4964	64.3024	56.9915	71.6132	1.25656	0.329479	0.346153	0.917349	--	helicase c2	--	--	--
SACTE_4094	157.468	139.569	175.366	1.25648	0.32939	0.537343	0.967744	--	peptidase S11 D-alanyl-D-alanine carboxypeptidase 1	--	--	--
SACTE_0944	6.40236	5.67501	7.12971	1.25634	0.329222	0.521464	0.967076	--	hypothetical protein	--	--	--
SACTE_2285	66.6609	59.0888	74.233	1.2563	0.329176	0.3643	0.924753	--	LacI family transcriptional regulator	--	TGGGAGCGCTCCCA	-15
SACTE_2291	12.2478	10.8566	13.639	1.25629	0.329169	0.404507	0.947834	--	integral membrane sensor signal transduction histidine kinase	--	--	--
SACTE_6525	19.1075	16.9388	21.2763	1.25607	0.328915	0.848492	1	--	CrcB protein	--	--	--
SACTE_0588	3.31458	2.93885	3.69031	1.2557	0.328492	0.732144	1	--	hypothetical protein	--	--	--
SACTE_0247	4.5371	4.02351	5.05069	1.2553	0.328028	0.668443	0.995464	--	hypothetical protein	--	--	--
SACTE_3019	59.5294	52.7954	66.2635	1.2551	0.327803	0.337684	0.912408	--	Crp/Fnr family transcriptional regulator	--	--	--
SACTE_1470	12.8989	11.4403	14.3576	1.25501	0.327698	0.447461	0.95926	--	putative PucR family transcriptional regulator	--	--	--
SACTE_5249	10.1408	8.99487	11.2867	1.25479	0.327449	0.502599	0.965822	--	hypothetical protein	--	--	--
SACTE_5581	55.6929	49.4011	61.9847	1.25472	0.32737	0.276694	0.876247	--	beta-ketoacyl synthase	--	--	--
SACTE_1424	315.45	279.826	351.074	1.25461	0.327243	1	1	--	oxidoreductase alpha (molybdopterin) subunit	--	--	--
SACTE_0576	16.671	14.7898	18.5521	1.25438	0.326975	0.528525	0.967744	--	ABC transporter-like protein	--	--	--
SACTE_0528	54.3728	48.2401	60.5055	1.25426	0.326832	0.371997	0.929438	--	hypothetical protein	--	--	--
SACTE_3464	58.7601	52.1337	65.3866	1.25421	0.326779	0.6852	0.999062	--	hypothetical protein	--	--	--
SACTE_3048	55.789	49.5006	62.0773	1.25407	0.32662	0.651697	0.991317	--	hypothetical protein	--	--	--
SACTE_0675	99.7494	88.5086	110.99	1.25401	0.326544	1	1	--	LuxR family two component transcriptional regulator	--	--	--
SACTE_1565	12.8158	11.3744	14.2573	1.25346	0.325913	0.496357	0.965167	--	hypothetical protein	--	--	--
SACTE_4686	0.729464	0.647426	0.811502	1.25343	0.32588	0.826018	1	--	hypothetical protein	--	--	--
SACTE_6237	11.0155	9.7791	12.252	1.25287	0.325241	0.573442	0.975672	--	hypothetical protein	--	--	--
SACTE_4405	2.17931	1.93477	2.42386	1.25279	0.325143	0.801275	1	--	hypothetical protein	--	--	--
SACTE_6216	1.88756	1.67586	2.09926	1.25264	0.324975	0.642233	0.990918	--	small hydrophilic protein	--	--	--
SACTE_5097	153.079	135.916	170.242	1.25255	0.324872	0.255205	0.858333	--	hypothetical protein	--	--	--
SACTE_2398	14.7167	13.0671	16.3664	1.25249	0.324795	0.792731	1	--	RDD domain containing protein	--	--	--
SACTE_5877	23.9571	21.2724	26.6418	1.25241	0.324709	0.335992	0.911324	--	DNA polymerase LigD, polymerase domain-containing protein	--	--	--
SACTE_6235	13.4638	11.9559	14.9717	1.25224	0.32451	0.593846	0.979723	--	serine/threonine protein kinase	--	--	--
SACTE_1780	14.4457	12.8293	16.062	1.25197	0.324206	0.545893	0.970393	--	hypothetical protein	--	--	--
SACTE_3646	11.9681	10.6292	13.3069	1.25192	0.324143	0.528433	0.967744	--	aminoglycoside phosphotransferase	--	--	--
SACTE_4346	303.509	269.562	337.457	1.25187	0.324088	0.536568	0.967744	--	oligopeptide/dipeptide ABC transporter ATPase	--	--	--
SACTE_2060	14.2125	12.6245	15.8004	1.25157	0.323739	0.657785	0.99277	--	pyridoxal-dependent decarboxylase	--	--	--
SACTE_0506	62.2719	55.3443	69.1994	1.25034	0.322324	0.49686	0.965167	--	Electron transfer flavoprotein alpha subunit	--	--	--
SACTE_5759	12.5505	11.1567	13.9444	1.24987	0.32178	0.53081	0.967744	--	LacI family transcriptional regulator	--	--	--
SACTE_4708	55.1088	48.9922	61.2254	1.2497	0.321579	0.327096	0.907206	CBM35	glucose sorbosone dehydrogenase	--	--	--
SACTE_2440	590.035	524.588	655.483	1.24952	0.321375	1	1	--	hypothetical protein	--	--	--
SACTE_0694	43.2549	38.4642	48.0456	1.2491	0.320887	0.405023	0.947834	--	CoA-binding domain-containing protein	--	--	--
SACTE_1982	44.198	39.3065	49.0895	1.24889	0.320645	0.630028	0.988345	--	degV family protein	--	--	--
SACTE_6086	27.9573	24.8637	31.0509	1.24885	0.320596	0.757237	1	--	PadR-like family transcriptional regulator	--	--	--
SACTE_3421	17.2208	15.3162	19.1255	1.24871	0.320433	0.250899	0.854471	GT0_GT83	glycosyl transferase family protein	--	--	--
SACTE_2945	5.27874	4.69529	5.8622	1.24853	0.320227	0.672827	0.995464	--	hypothetical protein	--	--	--
SACTE_3374	76.4843	68.0336	84.9351	1.24843	0.320113	0.584382	0.978073	--	ABC transporter-like protein	--	--	--
SACTE_5454	87.5511	77.8793	97.2228	1.24838	0.320054	0.427895	0.954091	--	xanthine permease	--	--	--
SACTE_4353	36.6924	32.6478	40.737	1.24777	0.319352	0.550837	0.971384	--	hypothetical protein	--	--	--
SACTE_2459	16.2777	14.484	18.0714	1.24767	0.319241	0.352593	0.919085	--	CDP-glycerol:poly(glycerophosphate) glycerophosphotransferase	--	--	--
SACTE_0252	16.3609	14.5593	18.1625	1.24749	0.319027	1	1	--	phosphopantetheine-binding protein	--	--	--
SACTE_4865	14.0872	12.5364	15.6379	1.2474	0.318925	0.377011	0.931036	--	3-phosphoshikimate 1-carboxyvinyltransferase	--	--	--
SACTE_5183	108.489	96.5513	120.427	1.24728	0.318788	0.501517	0.965822	CBM13	Ricin B lectin	--	--	--
SACTE_4535	316.554	281.729	351.379	1.24722	0.318718	1	1	--	PBS lyase HEAT domain-containing protein repeat-containing protein	--	--	--
SACTE_1073	193.186	171.937	214.435	1.24717	0.318659	0.476756	0.964766	--	20S proteasome subunits A and B	--	--	--
SACTE_5660	560.503	498.883	622.124	1.24703	0.318502	0.686072	0.999062	--	crotonyl-CoA reductase	--	--	--
SACTE_3266	170.702	151.937	189.466	1.24701	0.31847	1	1	--	phenylacetate-CoA oxygenase subunit PaaH	--	--	--
SACTE_3725	3.95722	3.52254	4.39191	1.2468	0.318231	0.761026	1	--	hypothetical protein	--	--	--
SACTE_0577	3.40026	3.02694	3.77359	1.24667	0.318079	0.675961	0.996439	--	hypothetical protein	--	--	--
SACTE_1080	62.6774	55.7969	69.5579	1.24663	0.318029	0.264917	0.864561	--	FG-GAP repeat-containing protein	--	--	--
SACTE_0274	126.027	112.193	139.86	1.24659	0.317993	0.432238	0.956631	--	phosphoketolase	--	--	--
SACTE_5177	1026.89	914.22	1139.56	1.24649	0.317867	1	1	--	hypothetical protein	--	--	--
SACTE_2683	1971.09	1755.2	2186.98	1.246	0.317301	0.897469	1	--	XRE family transcriptional regulator	--	--	--
SACTE_1814	29.1889	25.9931	32.3847	1.2459	0.317183	0.712955	1	GH0	hypothetical protein	--	--	--
SACTE_1310	218.096	194.233	241.959	1.24572	0.316976	1	1	PL3	Pectate lyase	--	--	--
SACTE_1858	1332.07	1186.75	1477.38	1.2449	0.316027	0.86093	1	--	stress protein	--	--	--
SACTE_5108	92.9961	82.8625	103.13	1.24459	0.315669	0.299158	0.893542	--	hypothetical protein	--	--	--
SACTE_3813	8.41395	7.49733	9.33057	1.24452	0.315588	0.662585	0.994593	--	LysR family transcriptional regulator	--	--	--
SACTE_1416	65.1517	58.059	72.2443	1.24433	0.315364	1	1	--	dephospho-CoA kinase	--	--	--
SACTE_4635	328.936	293.165	364.707	1.24403	0.315025	1	1	GH0	alpha amylase catalytic sub domain-containing protein	--	--	--
SACTE_4999	6.88086	6.13446	7.62727	1.24335	0.314231	0.758923	1	--	excisionase family DNA binding domain-containing protein	--	--	--
SACTE_2498	19.5353	17.4175	21.653	1.24318	0.31403	0.479574	0.964766	--	hypothetical protein	--	--	--
SACTE_3640	124.751	111.23	138.271	1.2431	0.313941	0.754234	1	--	hypothetical protein	--	--	--
SACTE_0795	8.56394	7.63628	9.49159	1.24296	0.31378	0.411334	0.947834	--	PhzF family phenazine biosynthesis protein	--	--	--
SACTE_5339	34.453	30.7227	38.1834	1.24284	0.313641	0.35276	0.919123	--	adenylylsulfate kinase	--	--	--
SACTE_2232	147.276	131.339	163.214	1.24269	0.313463	0.266214	0.865994	GH3	glycoside hydrolase family protein	--	--	--
SACTE_4807	1300.31	1159.61	1441.01	1.24266	0.313433	1	1	--	signal recognition particle protein	--	--	--
SACTE_6430	256.256	228.531	283.98	1.24263	0.313399	0.5603	0.974225	--	Orn/Lys/Arg decarboxylase major region	--	--	--
SACTE_1633	7.7148	6.88177	8.54782	1.2421	0.312777	0.667003	0.995464	--	type 11 methyltransferase	--	--	--
SACTE_3009	256.286	228.616	283.956	1.24207	0.312743	1	1	--	hypothetical protein	--	--	--
SACTE_1065	8.56619	7.64164	9.49074	1.24198	0.312637	1	1	--	hypothetical protein	--	--	--
SACTE_0173	272.976	243.518	302.433	1.24193	0.312584	1	1	--	putative AsnC family transcriptional regulator	--	--	--
SACTE_6419	10.8924	9.71751	12.0673	1.24181	0.312445	0.655966	0.99277	--	Gas vesicle synthesis GvpLGvpF	--	--	--
SACTE_3433	12.903	11.5155	14.2905	1.24098	0.311485	0.516509	0.965909	--	Stress responsive alpha-beta barrel domain-containing protein	--	--	--
SACTE_0764	4.13816	3.69336	4.58296	1.24087	0.311348	0.735823	1	--	ABC transporter-like protein	--	--	--
SACTE_6312	194.718	173.82	215.615	1.24045	0.310864	0.642054	0.990918	--	amino acid adenylation domain-containing protein	--	--	--
SACTE_2779	47.4247	42.3388	52.5106	1.24025	0.310627	0.505442	0.965822	--	porphobilinogen deaminase	--	--	--
SACTE_0253	15.9295	14.2251	17.6339	1.23963	0.309907	0.705837	1	--	beta-ketoacyl synthase	--	--	--
SACTE_1149	17.189	15.351	19.0271	1.23947	0.30972	0.506699	0.965822	--	aldehyde dehydrogenase	--	--	--
SACTE_6129	6.72602	6.0073	7.44473	1.23928	0.309502	0.488528	0.965167	--	hypothetical protein	--	--	--
SACTE_2551	49.4024	44.1311	54.6737	1.23889	0.309052	0.439403	0.958716	--	Cyclopropane-fatty-acyl-phospholipid synthase	--	--	--
SACTE_6066	16.6317	14.8575	18.4058	1.23882	0.308962	0.551896	0.971384	--	aldehyde dehydrogenase	--	--	--
SACTE_2355	11.2374	10.0402	12.4347	1.2385	0.308593	0.794421	1	--	short-chain dehydrogenase/reductase SDR	--	--	--
SACTE_0462	37.0801	33.1305	41.0296	1.23842	0.308504	0.633795	0.988895	--	Glyoxalase/bleomycin resistance protein/dioxygenase	--	--	--
SACTE_3053	202.416	180.877	223.956	1.23816	0.308201	0.56906	0.974473	--	hypothetical protein	--	--	--
SACTE_4206	188.644	168.591	208.696	1.23788	0.30787	0.414081	0.947834	--	MarR family transcriptional regulator	--	--	--
SACTE_1311	12.7261	11.3744	14.0777	1.23767	0.307629	0.488477	0.965167	CE8	Pectinesterase	--	--	--
SACTE_3228	98.783	88.2959	109.27	1.23754	0.30748	0.962661	1	--	hypothetical protein	--	--	--
SACTE_5447	23.3869	20.905	25.8688	1.23745	0.307367	0.489961	0.965167	--	2-hydroxy-3-oxopropionate reductase	--	--	--
SACTE_5270	11.3141	10.1135	12.5146	1.23741	0.307324	0.3266	0.907206	--	hypothetical protein	--	--	--
SACTE_2245	10.3711	9.27277	11.4694	1.23689	0.306723	1	1	--	hypothetical protein	--	--	--
SACTE_6352	3.35709	3.00258	3.71161	1.23614	0.305843	0.640247	0.990918	--	major facilitator superfamily protein	--	--	--
SACTE_3767	73.9713	66.1679	81.7747	1.23587	0.305522	0.307036	0.894642	--	hypothetical protein	--	--	--
SACTE_4800	19.9264	17.825	22.0277	1.23577	0.305414	0.332436	0.909049	--	cytosine/purines uracil thiamine allantoin permease	--	--	--
SACTE_1254	13.5397	12.112	14.9674	1.23575	0.305384	0.468905	0.964766	--	DNA polymerase III subunit epsilon	--	--	--
SACTE_2085	532.431	476.334	588.529	1.23554	0.30514	0.956761	1	--	binding-protein-dependent transport systems inner membrane component	ABC.MS.P; multiple sugar transport system permease protein	--	--
SACTE_0763	19.6337	17.5693	21.698	1.23499	0.3045	1	1	--	ABC-3 protein	--	--	--
SACTE_1866	12.6463	11.3182	13.9744	1.23469	0.304153	0.610242	0.98632	--	hypothetical protein	--	--	--
SACTE_0399	38.3997	34.3785	42.4209	1.23394	0.303268	0.589888	0.978272	--	binding-protein-dependent transport systems inner membrane component	smoF, mtlF; sorbitol/mannitol transport system permease protein	--	--
SACTE_4068	5.3154	4.75902	5.87178	1.23382	0.303133	0.641915	0.990918	--	zinc finger SWIM domain-containing protein	--	--	--
SACTE_1566	3.12123	2.79453	3.44792	1.23381	0.303122	0.493736	0.965167	--	NLP/P60 protein	--	--	--
SACTE_4557	22.6067	20.2471	24.9664	1.23308	0.302267	0.495431	0.965167	--	Sua5/YciO/YrdC/YwlC family protein	--	--	--
SACTE_5037	35.1555	31.4919	38.8192	1.23267	0.301789	0.620107	0.987421	--	TrkA-N domain-containing protein	--	--	--
SACTE_3821	47.1851	42.2697	52.1005	1.23257	0.301674	0.451329	0.95926	--	AMP-dependent synthetase and ligase	--	--	--
SACTE_4912	39.9746	35.8145	44.1348	1.23232	0.301376	0.631704	0.988345	--	hypothetical protein	--	--	--
SACTE_4095	138.752	124.317	153.188	1.23224	0.301288	1	1	--	integral membrane protein	--	--	--
SACTE_3905	551.6	494.336	608.863	1.23168	0.300626	0.979369	1	--	XRE family transcriptional regulator	--	--	--
SACTE_3803	165.216	148.078	182.354	1.23147	0.300386	0.411398	0.947834	--	phosphoserine aminotransferase	--	--	--
SACTE_3081	439.306	393.843	484.77	1.23087	0.299681	1	1	--	carbon monoxide dehydrogenase subunit G	--	--	--
SACTE_4486	26.1628	23.4564	28.8692	1.23076	0.299552	0.616968	0.98632	--	hypothetical protein	--	--	--
SACTE_0804	1502.84	1347.83	1657.84	1.23001	0.298674	0.966291	1	--	hypothetical protein	--	--	--
SACTE_4551	307.913	276.163	339.664	1.22994	0.298592	0.606639	0.98632	--	homoserine kinase	--	--	--
SACTE_1541	27.2219	24.415	30.0288	1.22993	0.29858	0.46588	0.963291	--	thiazole biosynthesis family protein	--	--	--
SACTE_2719	30.9281	27.7506	34.1057	1.22901	0.297492	0.367093	0.927845	--	4-hydroxybenzoate polyprenyltransferase	--	--	--
SACTE_5193	172.58	154.857	190.304	1.2289	0.297362	0.992035	1	--	cytochrome P450	--	--	--
SACTE_5558	65.4826	58.7648	72.2004	1.22863	0.297055	1	1	--	hypothetical protein	--	--	--
SACTE_2630	12.7282	11.4252	14.0311	1.22808	0.296404	1	1	--	hypothetical protein	--	--	--
SACTE_5300	27.4647	24.6538	30.2756	1.22803	0.296347	0.652834	0.991317	--	L-threonine 3-dehydrogenase	--	--	--
SACTE_0622	36.0823	32.391	39.7736	1.22792	0.296216	0.378342	0.931202	--	phosphofructokinase	--	--	--
SACTE_2596	12.0977	10.8605	13.3348	1.22782	0.296103	0.6865	0.999062	--	GCN5-like N-acetyltransferase	--	--	--
SACTE_1916	58.5879	52.5988	64.577	1.22773	0.295991	0.569854	0.974923	--	carbohydrate kinase, FGGY-like protein	--	--	--
SACTE_3095	563.048	505.534	620.561	1.22754	0.295765	0.481189	0.96495	--	chaperone protein DnaJ	--	--	--
SACTE_0635	68.969	61.9264	76.0115	1.22745	0.295663	1	1	--	ABC transporter-like protein	--	--	--
SACTE_6117	10.9338	9.81847	12.0492	1.2272	0.295367	0.718554	1	--	cobalamin synthesis CobW domain-containing protein	--	--	--
SACTE_5231	59.7582	53.6743	65.8422	1.2267	0.294782	0.668761	0.995464	GH31	glycoside hydrolase family protein	--	--	--
SACTE_2419	335.633	301.471	369.794	1.22663	0.294702	0.915487	1	--	hypothetical protein	--	--	--
SACTE_2187	159.166	142.983	175.35	1.22637	0.294389	1	1	--	LuxR family transcriptional regulator	--	--	--
SACTE_5768	31.7866	28.5563	35.0168	1.22624	0.294241	0.482232	0.965011	--	histidine acid phosphatase	--	--	--
SACTE_3651	98.4336	88.4318	108.435	1.2262	0.294198	0.549633	0.971384	--	hypothetical protein	--	--	--
SACTE_6332	39.5758	35.5577	43.5938	1.226	0.293962	0.977442	1	--	hypothetical protein	--	--	--
SACTE_0089	57.6711	51.8236	63.5187	1.22567	0.293571	0.659736	0.99348	--	ABC transporter-like protein	--	--	--
SACTE_2327	2.83736	2.55033	3.12439	1.22509	0.29289	0.849951	1	--	lysine exporter protein LysE/YggA	--	--	--
SACTE_4156	99.8742	89.7812	109.967	1.22484	0.292588	1	1	--	LysR family transcriptional regulator	--	--	--
SACTE_1165	16.2492	14.6083	17.8901	1.22465	0.292374	0.44887	0.95926	--	putative integral membrane protein	--	--	--
SACTE_0633	34.7625	31.2541	38.2709	1.22451	0.292202	0.316253	0.901656	--	ABC transporter-like protein	--	--	--
SACTE_5164	262.165	235.765	288.565	1.22395	0.29155	0.903177	1	--	hypothetical protein	--	--	--
SACTE_1388	21.9452	19.7354	24.1549	1.22393	0.291524	0.455237	0.961778	--	ammonium transporter	--	--	--
SACTE_5192	54.9859	49.458	60.5138	1.22354	0.291058	0.408861	0.947834	--	Clp domain-containing protein	--	--	--
SACTE_1404	3.91612	3.52254	4.30969	1.22346	0.290969	0.911005	1	--	hypothetical protein	--	--	--
SACTE_6055	21.936	19.7354	24.1365	1.223	0.290429	0.309574	0.896162	--	inner-membrane translocator	rbsC; ribose transport system permease protein	--	--
SACTE_3852	29.2333	26.3021	32.1644	1.22289	0.290289	0.34852	0.919085	--	monooxygenase FAD-binding protein	--	--	--
SACTE_2317	24.0605	21.6502	26.4709	1.22267	0.290032	0.642023	0.990918	--	hypothetical protein	--	--	--
SACTE_1390	17.2298	15.505	18.9546	1.22249	0.28982	0.568037	0.974225	--	urease accessory protein UreG	--	--	--
SACTE_0530	9.26656	8.33993	10.1932	1.22221	0.289498	0.463853	0.963291	--	Mandelate racemase/muconate lactonizing protein	--	--	--
SACTE_1363	5.55068	4.99572	6.10565	1.22218	0.289452	0.491327	0.965167	--	membrane-flanked domain-containing protein	--	--	--
SACTE_5282	3.06097	2.75516	3.36677	1.22199	0.289232	0.663334	0.994593	--	major facilitator superfamily protein	--	--	--
SACTE_6476	18.9129	17.0269	20.7989	1.22154	0.288697	1	1	--	major facilitator superfamily protein	--	--	--
SACTE_3024	77.7251	69.9912	85.459	1.221	0.288059	0.327524	0.90733	--	putative anion-transporting ATPase	--	--	--
SACTE_5475	57.5922	51.8659	63.3184	1.22081	0.28784	0.951232	1	--	LuxR family two component transcriptional regulator	--	--	--
SACTE_5450	6.71616	6.04851	7.38382	1.22077	0.287786	0.535382	0.967744	--	hypothetical protein	--	--	--
SACTE_1526	2990.53	2693.75	3287.32	1.22035	0.287293	1	1	--	hypothetical protein	--	--	--
SACTE_4001	491.754	442.955	540.553	1.22033	0.287274	0.648607	0.991317	--	30S ribosomal protein S9	--	--	--
SACTE_3103	55.0189	49.5608	60.4769	1.22026	0.287184	1	1	--	hypothetical protein	--	--	--
SACTE_6416	29.0448	26.1664	31.9233	1.22001	0.286898	0.560922	0.974225	--	hypothetical protein	--	--	--
SACTE_3565	5.24932	4.7293	5.76933	1.21991	0.286777	0.640381	0.990918	--	putative anti-sigma regulatory factor, serine/threonine protein kinase	--	--	--
[truncated: 4,343 more rows]

## Sheet: DpondAA-B6
		S. sp. DpondAA-B6 RNAseq Differential Expression (Deseq)							Annotation Data
Internal Locus ID	JGI Locus ID	baseMean	Glucose baseMeanA	AFEX-CS baseMeanB	Fold Change	log2 Fold Change	pvalue (pink ≥ 0.05)	Adjusted pvalue (False Discovery Rate)	CAZy Annotation	Function	ABC Transporter Annotation	CebR Site	CebR Position
SDPB6_03091	K379_03091	581187	5134.12	1.15724e+06	225.402	7.81636	0.261919	0.872304	--	16s ribosomal RNA	--	--	--
SDPB6_04936	K379_04936	4492.89	40.4934	8945.28	220.907	7.7873	7.31403e-17	4.18629e-14	GH48_GH74_CBM2	cellulose 1,4-beta-cellobiosidase (EC 3.2.1.91)	--	TGGGAGCGCTCCCA	-229
SDPB6_05332	K379_05332	118983	1705.27	236261	138.548	7.11424	0.24907	0.8564	--	putative 23s ribosomal RNA fragment	--	--	--
SDPB6_04935	K379_04935	3610.19	90.4037	7129.98	78.8682	6.30137	2.57387e-11	7.04569e-09	GH6_CBM2	Cellobiohydrolase A (1,4-beta-cellobiosidase A)	--	TGGGAGCGCTCCCA	-877
SDPB6_03538	K379_03538	4164.66	141.026	8188.29	58.0622	5.85953	1.30925e-05	0.000704532	CBM2_AA10	Uncharacterized protein conserved in bacteria	--	TGGGAGCGCTCCCA	-141
SDPB6_03112	K379_03112	1096.76	44.4468	2149.07	48.3515	5.59549	6.13812e-11	1.3802e-08	GH5_CBM37	Mannanase	--	TGGGAGCGCTCCCA	-54
SDPB6_04855	K379_04855	301.261	13.0693	589.453	45.1021	5.49512	0.0163998	0.182426	GH12_CBM2	Cellobiohydrolase A (1,4-beta-cellobiosidase A)	--	TGGGAGCGCTCCCA	-40
SDPB6_04193	K379_04193	2281.08	102.529	4459.62	43.4962	5.44282	0.155223	0.69508	--	putative 23s ribosomal RNA fragment	--	--	--
SDPB6_04289	K379_04289	2138.23	96.7467	4179.72	43.2026	5.43305	8.99892e-12	2.57533e-09	--	cellobiose-binding protein	cebE; cellobiose transport system substrate-binding protein	TGGGAGCGCTCCCA	-147
SDPB6_04981	K379_04981	1.85041	0.0882645	3.61255	40.9287	5.35504	0.406265	0.983259	--	hypothetical protein	--	--	--
SDPB6_02687	K379_02687	171.892	9.11684	334.668	36.7088	5.19805	1.0525e-05	0.000596986	--	hypothetical protein	--	--	--
SDPB6_04934	K379_04934	245.57	13.1184	478.023	36.4391	5.18742	3.30173e-13	1.48484e-10	--	Glycopeptide antibiotics resistance protein	--	--	--
SDPB6_04288	K379_04288	281.1	20.0045	542.196	27.1036	4.76041	3.81319e-18	2.40079e-15	--	cellobiose ABC transporter membrane protein	cebF; cellobiose transport system permease protein	--	--
SDPB6_03258	K379_03258	322.39	24.7	620.079	25.1045	4.64987	4.04988e-08	4.81095e-06	CBM2_GH5_CBM37	Uncharacterized protein contain chitin-binding domain type 3	--	TGGGAGCGCTCCCA	-66
SDPB6_04218	K379_04218	188.066	17.0591	359.073	21.0487	4.39566	0.137536	0.654473	--	hypothetical protein	--	--	--
SDPB6_01939	K379_01939	263.687	24.4289	502.945	20.5881	4.36374	0.000856827	0.0222917	GH9_CBM4_CBM2	Cellobiohydrolase A (1,4-beta-cellobiosidase A)	--	TGGGAGCGCTCCCA; TGGGAGCGCTCCCA	-68; -112
SDPB6_05165	K379_05165	2.64038	0.264793	5.01597	18.943	4.24359	0.665138	1	--	hypothetical protein	--	--	--
SDPB6_02688	K379_02688	299.845	32.1148	567.576	17.6733	4.1435	2.7724e-28	8.72752e-25	--	hypothetical protein	--	--	--
SDPB6_02295	K379_02295	378.777	40.7743	716.78	17.5792	4.1358	8.48622e-05	0.00351508	--	succinate dehydrogenase subunit A (EC 1.3.5.1)	--	--	--
SDPB6_02681	K379_02681	262.693	29.805	495.581	16.6274	4.05549	1.63406e-26	3.42934e-23	--	virulence factor Mce family protein	mlaD, linM; phospholipid/cholesterol/gamma-HCH transport system substrate-binding protein	--	--
SDPB6_01760	K379_01760	87.0248	9.98803	164.062	16.4258	4.03789	8.10602e-17	4.25296e-14	--	Predicted nucleoside-diphosphate-sugar epimerases	--	--	--
SDPB6_04937	K379_04937	8.68086	1.01403	16.3477	16.1215	4.01091	1.93105e-05	0.000996548	--	Domain of unknown function (DUF4389)	--	--	--
SDPB6_04216	K379_04216	331.183	38.8944	623.472	16.0298	4.00269	0.123544	0.621294	--	hypothetical protein	--	--	--
SDPB6_04217	K379_04217	900.375	110.917	1689.83	15.2351	3.92933	0.107301	0.581809	--	Predicted Fe-S oxidoreductases	--	--	--
SDPB6_00590	K379_00590	84.0624	10.3897	157.735	15.1819	3.92428	0.0419755	0.337951	CE15_CBM2	Cellobiohydrolase A (1,4-beta-cellobiosidase A)	--	TGGGAGCGCTCCCA	-200
SDPB6_04848	K379_04848	1465.95	188.029	2743.87	14.5928	3.86719	7.15498e-05	0.00304377	--	Uncharacterized protein conserved in bacteria	--	--	--
SDPB6_03400	K379_03400	76.0726	10.2445	141.901	13.8513	3.79195	0.0549143	0.395584	--	putative 23s ribosomal RNA fragment	--	--	--
SDPB6_03537	K379_03537	33.5878	4.73481	62.4408	13.1876	3.72111	4.8052e-12	1.59229e-09	--	hypothetical protein	--	--	--
SDPB6_02685	K379_02685	464.848	68.5859	861.109	12.5552	3.65021	7.7463e-19	5.41896e-16	--	ABC-type transport system involved in resistance to organic solvents, ATPase component	mlaF, linL, mkl; phospholipid/cholesterol/gamma-HCH transport system ATP-binding protein	--	--
SDPB6_02680	K379_02680	280.012	43.4567	516.567	11.8869	3.57131	4.99858e-21	6.29421e-18	--	virulence factor Mce family protein	mlaD, linM; phospholipid/cholesterol/gamma-HCH transport system substrate-binding protein	--	--
SDPB6_02682	K379_02682	225.972	35.1711	416.772	11.8498	3.5668	1.75326e-19	1.37982e-16	--	ABC-type transport system involved in resistance to organic solvents, periplasmic component	--	--	--
SDPB6_04286	K379_04286	119.512	19.2258	219.799	11.4325	3.51507	0.0739522	0.471762	GH1	beta-galactosidase	--	GGGAGCGCTCCCA	-15
SDPB6_02679	K379_02679	188.314	31.4222	345.206	10.986	3.4576	1.49557e-19	1.34516e-16	--	virulence factor Mce family protein	--	--	--
SDPB6_02673	K379_02673	27.8262	4.75107	50.9013	10.7137	3.42138	3.13496e-08	3.87014e-06	--	hypothetical protein	--	--	--
SDPB6_02678	K379_02678	242.4	41.5847	443.215	10.6581	3.41388	7.52762e-20	7.89898e-17	--	virulence factor Mce family protein	mlaD, linM; phospholipid/cholesterol/gamma-HCH transport system substrate-binding protein	--	--
SDPB6_02677	K379_02677	83.3352	14.3658	152.304	10.6019	3.40625	5.38721e-13	2.11987e-10	--	virulence factor Mce family protein	mlaD, linM; phospholipid/cholesterol/gamma-HCH transport system substrate-binding protein	--	--
SDPB6_02674	K379_02674	22.6389	3.91501	41.3628	10.5652	3.40124	0.0046245	0.0774357	--	hypothetical protein	--	--	--
SDPB6_02479	K379_02479	612.91	106.687	1119.13	10.4899	3.39093	0.0278257	0.25755	--	esterase, PHB depolymerase family	--	--	--
SDPB6_02236	K379_02236	156.327	27.2451	285.408	10.4756	3.38896	8.12117e-08	8.81567e-06	--	3-oxoacid CoA-transferase, B subunit	--	--	--
SDPB6_03536	K379_03536	56.0287	10.362	101.695	9.81428	3.29488	8.50579e-12	2.55012e-09	--	IPT/TIG domain	--	--	--
SDPB6_02235	K379_02235	87.0687	16.3328	157.805	9.66184	3.2723	7.34129e-13	2.71887e-10	--	acetyl-CoA acetyltransferases	--	--	--
SDPB6_04467	K379_04467	133.501	25.2604	241.742	9.56999	3.25852	1.27046e-05	0.000695547	--	CsbD-like	--	--	--
SDPB6_02291	K379_02291	0.446982	0.0882645	0.8057	9.12825	3.19034	0.567498	1	--	hypothetical protein	--	--	--
SDPB6_00446	K379_00446	22.9146	4.5346	41.2946	9.10655	3.18691	0.00273769	0.052711	--	hypothetical protein	--	--	--
SDPB6_06203	K379_06203	70.1313	14.3058	125.957	8.80463	3.13826	1.55548e-07	1.63222e-05	--	Uncharacterized protein involved in propionate catabolism	--	--	--
SDPB6_05959	K379_05959	208.09	42.9852	373.195	8.68194	3.11802	0.00374483	0.0669814	--	3-oxoacyl-[acyl-carrier-protein] synthase III	--	--	--
SDPB6_04468	K379_04468	543.712	112.633	974.791	8.65456	3.11346	2.2843e-07	2.28285e-05	--	DNA-binding ferritin-like protein (oxidative damage protectant)	--	--	--
SDPB6_02684	K379_02684	94.1548	19.5198	168.79	8.64711	3.11222	0.000215542	0.00762387	--	ABC-type transport system involved in resistance to organic solvents, permease component	mlaE, linK; phospholipid/cholesterol/gamma-HCH transport system permease protein	--	--
SDPB6_02294	K379_02294	64.2562	13.8874	114.625	8.25391	3.04508	0.00098039	0.0244624	--	Succinate dehydrogenase/fumarate reductase, Fe-S protein subunit	--	--	--
SDPB6_02683	K379_02683	157.51	34.3241	280.696	8.17782	3.03172	4.55199e-13	1.91062e-10	--	ABC-type transport system involved in resistance to organic solvents, permease component	mlaE, linK; phospholipid/cholesterol/gamma-HCH transport system permease protein	--	--
SDPB6_02726	K379_02726	107.43	23.5974	191.262	8.10521	3.01885	0.144823	0.671434	GH74_CBM2	Cellobiohydrolase A (1,4-beta-cellobiosidase A)	--	TGGGAGCGCTCCCA	-72
SDPB6_02237	K379_02237	152.432	33.9812	270.883	7.97155	2.99486	1.25146e-10	2.46224e-08	--	3-oxoacid CoA-transferase, A subunit	--	--	--
SDPB6_02675	K379_02675	124.918	27.8645	221.971	7.96609	2.99387	7.41253e-15	3.58995e-12	--	hypothetical protein	--	--	--
SDPB6_01918	K379_01918	73.2767	16.4388	130.115	7.91511	2.98461	0.0656319	0.440858	--	Acetyl esterase (deacetylase)	--	--	--
SDPB6_04917	K379_04917	27.6019	6.21614	48.9876	7.8807	2.97832	0.0247005	0.237065	--	Cupin domain	--	--	--
SDPB6_05943	K379_05943	8.35943	1.91439	14.8045	7.73328	2.95108	0.195598	0.777814	--	Acyl carrier protein	--	--	--
SDPB6_02448	K379_02448	2130.74	494.459	3767.01	7.61844	2.9295	5.01727e-05	0.00230575	--	hypothetical protein	--	--	--
SDPB6_03847	K379_03847	143.303	33.5906	253.015	7.53232	2.91309	0.405474	0.983259	--	hypothetical protein	--	--	--
SDPB6_05617	K379_05617	21.1819	4.97072	37.393	7.52266	2.91124	8.8985e-06	0.000513991	--	hypothetical protein	--	--	--
SDPB6_00445	K379_00445	9.98654	2.38112	17.592	7.3881	2.8852	0.000437674	0.0130597	--	hypothetical protein	--	--	--
SDPB6_02233	K379_02233	45.4839	10.9447	80.023	7.31158	2.87018	4.48612e-08	5.23048e-06	--	protocatechuate 3,4-dioxygenase, alpha subunit	--	--	--
SDPB6_05485	K379_05485	1679.11	407.883	2950.34	7.23331	2.85466	0.00211452	0.0437301	--	SPW repeat	--	--	--
SDPB6_03846	K379_03846	150.829	37.2815	264.376	7.09134	2.82606	0.423902	0.98857	--	TIR domain	--	--	--
SDPB6_00134	K379_00134	21.2029	5.37037	37.0355	6.89627	2.78582	0.0328805	0.288323	--	Predicted phosphoribosyltransferases	--	--	--
SDPB6_02672	K379_02672	18.3083	4.7171	31.8994	6.76251	2.75756	4.65772e-06	0.000296212	--	Transglycosylase SLT domain	--	--	--
SDPB6_01635	K379_01635	92.9234	24.0304	161.816	6.7338	2.75142	3.15337e-05	0.00156841	--	Domain of unknown function (DUF1876)	--	--	--
SDPB6_05949	K379_05949	175.657	46.0193	305.294	6.63405	2.72989	7.7887e-12	2.45188e-09	--	hypothetical protein	--	--	--
SDPB6_04918	K379_04918	89.5515	23.8983	155.205	6.49438	2.69919	0.0210244	0.212131	--	3-oxoacyl-(acyl-carrier-protein) synthase	--	--	--
SDPB6_04834	K379_04834	1183.98	318.799	2049.16	6.42776	2.68432	0.00522039	0.0839354	GH11	Glycosyl hydrolases family 11	--	--	--
SDPB6_04637	K379_04637	299.156	80.5982	517.715	6.4234	2.68334	0.00718187	0.104963	GH30_CBM13	O-Glycosyl hydrolase	--	--	--
SDPB6_02232	K379_02232	37.1911	10.0409	64.3413	6.40794	2.67986	6.51431e-07	5.61837e-05	--	3-carboxy-cis,cis-muconate cycloisomerase (EC 5.5.1.2)	--	--	--
SDPB6_06205	K379_06205	79.4044	21.6139	137.195	6.34753	2.6662	7.22943e-11	1.53246e-08	--	2-methylcitrate synthase/citrate synthase II	--	--	--
SDPB6_05946	K379_05946	74.243	20.3949	128.091	6.28056	2.65089	6.65596e-05	0.00285074	--	tRNA synthetase class II core domain (G, H, P, S and T)	--	--	--
SDPB6_06204	K379_06204	44.4766	12.2791	76.674	6.24424	2.64253	4.65288e-09	7.14501e-07	--	methylisocitrate lyase	--	--	--
SDPB6_05947	K379_05947	147.047	40.6724	253.421	6.2308	2.63942	4.83078e-08	5.52992e-06	--	Phosphopantetheine attachment site	--	--	--
SDPB6_02676	K379_02676	37.5814	10.4964	64.6664	6.1608	2.62312	6.72003e-08	7.42269e-06	--	hypothetical protein	--	--	--
SDPB6_04922	K379_04922	36.0566	10.176	61.9372	6.08659	2.60563	0.00479813	0.0791832	--	Polyketide synthesis cyclase	--	--	--
SDPB6_04659	K379_04659	100.774	28.9146	172.633	5.97042	2.57783	3.99342e-11	1.04761e-08	--	Uncharacterized conserved protein	--	--	--
SDPB6_02147	K379_02147	1014.51	294.139	1734.88	5.89818	2.56027	7.54548e-11	1.53246e-08	--	Trypsin/Alpha-lytic protease prodomain	--	--	--
SDPB6_02981	K379_02981	17.3118	5.09585	29.5277	5.79446	2.53468	0.000545029	0.015669	--	Predicted EndoIII-related endonuclease	--	--	--
SDPB6_02234	K379_02234	166.571	49.1458	283.996	5.77864	2.53073	5.52811e-11	1.28907e-08	--	protocatechuate 3,4-dioxygenase, beta subunit	--	--	--
SDPB6_04257	K379_04257	126.049	37.6983	214.4	5.68727	2.50774	4.24176e-05	0.001993	--	Uncharacterized protein conserved in bacteria	--	--	--
SDPB6_03018	K379_03018	290.566	87.9207	493.212	5.60973	2.48793	3.2892e-06	0.000227569	--	MT0933-like antitoxin protein	--	--	--
SDPB6_02982	K379_02982	18.7613	5.67857	31.8441	5.60777	2.48743	0.00111408	0.0269778	--	hypothetical protein	--	--	--
SDPB6_04938	K379_04938	3.67554	1.12973	6.22135	5.50695	2.46125	0.157067	0.699219	--	hypothetical protein	--	--	--
SDPB6_02447	K379_02447	1657.37	512.308	2802.44	5.47022	2.4516	0.000146584	0.0054963	--	Protein kinase domain	--	--	--
SDPB6_05960	K379_05960	41.1265	12.8247	69.4284	5.41364	2.4366	0.20425	0.793225	--	3-oxoacyl-[acyl-carrier-protein] synthase III	--	--	--
SDPB6_03845	K379_03845	310.757	98.9742	522.54	5.27956	2.40042	0.158491	0.701067	--	Predicted transcriptional regulators	--	--	--
SDPB6_04916	K379_04916	169.794	54.144	285.445	5.27195	2.39834	5.61997e-10	1.04069e-07	--	Uncharacterized enzyme involved in biosynthesis of extracellular polysaccharides	--	--	--
SDPB6_03589	K379_03589	157.646	50.8335	264.458	5.20243	2.37919	6.47897e-10	1.16547e-07	--	putative luciferase-like monooxygenase, FMN-dependent, CE1758 family	--	--	--
SDPB6_01123	K379_01123	1812.49	584.744	3040.25	5.19928	2.37831	1.98366e-08	2.64855e-06	--	F0F1-type ATP synthase, subunit a	--	--	--
SDPB6_03304	K379_03304	414.491	134.673	694.308	5.15551	2.36612	1.69157e-10	3.22731e-08	--	M6 family metalloprotease domain	--	--	--
SDPB6_04919	K379_04919	26.7222	8.74809	44.6962	5.10926	2.35311	8.25395e-05	0.00346946	--	3-oxoacyl-(acyl-carrier-protein) synthase	--	--	--
SDPB6_04835	K379_04835	114.595	37.5318	191.658	5.10656	2.35235	0.131358	0.638634	CE4_CBM36	Predicted xylanase/chitin deacetylase	--	--	--
SDPB6_05948	K379_05948	372.562	122.864	622.26	5.06462	2.34046	6.69355e-07	5.69494e-05	--	P-aminobenzoate N-oxygenase AurF	--	--	--
SDPB6_04287	K379_04287	590.45	196.242	984.657	5.01758	2.32699	2.0856e-07	2.11789e-05	--	cellobiose ABC transporter membrane protein	cebG; cellobiose transport system permease protein	--	--
SDPB6_00847	K379_00847	1.32522	0.441322	2.20912	5.00569	2.32357	0.808389	1	--	Protein of unknown function with HXXEE motif	--	--	--
SDPB6_04921	K379_04921	80.7807	27.3036	134.258	4.91721	2.29784	2.4341e-08	3.12756e-06	--	Oligoketide cyclase/lipid transport protein	--	--	--
SDPB6_00512	K379_00512	85.2246	29.0707	141.378	4.86327	2.28193	0.0282632	0.258266	--	hypothetical protein	--	--	--
SDPB6_03386	K379_03386	1956.96	671.199	3242.73	4.83125	2.2724	4.32265e-11	1.06105e-08	--	ribosomal subunit interface protein	--	--	--
SDPB6_04920	K379_04920	50.5709	17.4021	83.7397	4.81203	2.26665	2.9276e-07	2.88002e-05	--	Acyl carrier protein	--	--	--
SDPB6_05962	K379_05962	176.919	61.3563	292.481	4.76693	2.25306	1.76955e-06	0.000131071	--	crotonyl-CoA reductase	--	--	--
SDPB6_01880	K379_01880	4.18743	1.47133	6.90354	4.69205	2.23022	0.341894	0.945689	--	Rhodanese-related sulfurtransferase	--	--	--
SDPB6_05333	K379_05333	180.427	63.6133	297.241	4.67263	2.22423	0.259739	0.869384	--	5s ribosomal RNA	--	--	--
SDPB6_04909	K379_04909	611.609	219.554	1003.66	4.57137	2.19263	0.227764	0.828424	GH10_CBM2	endo-1,4-beta-xylanase (glycosyl hydrolase family 10) (EC 3.2.1.8)	--	--	--
SDPB6_04520	K379_04520	0.491114	0.176529	0.8057	4.56412	2.19034	0.670642	1	--	hypothetical protein	--	--	--
SDPB6_02272	K379_02272	31.3095	11.302	51.3171	4.54054	2.18286	0.000436727	0.0130597	--	Thioredoxin domain-containing protein	--	--	--
SDPB6_01287	K379_01287	8.37168	3.0598	13.6836	4.47204	2.16093	0.611057	1	--	Nucleoside-diphosphate-sugar epimerases	--	--	--
SDPB6_02296	K379_02296	557.153	205.742	908.565	4.41605	2.14276	4.3817e-11	1.06105e-08	--	succinate dehydrogenase (or fumarate reductase) cytochrome b subunit, b558 family	--	--	--
SDPB6_00024	K379_00024	67.3552	24.9946	109.716	4.38958	2.13408	0.29575	0.908263	--	hypothetical protein	--	--	--
SDPB6_03748	K379_03748	333.333	124.853	541.812	4.33961	2.11756	2.54426e-06	0.00018203	--	Cytochrome bd-type quinol oxidase, subunit 1	--	--	--
SDPB6_04114	K379_04114	22.9717	8.71267	37.2306	4.27316	2.0953	0.000788716	0.0212212	--	acetyl-CoA acetyltransferases	--	--	--
SDPB6_02083	K379_02083	146.765	56.3728	237.157	4.20694	2.07277	0.0939411	0.544115	--	5s ribosomal RNA	--	--	--
SDPB6_00632	K379_00632	3.46298	1.34139	5.58457	4.16326	2.05772	0.19535	0.777814	--	Predicted dehydrogenases and related proteins	--	--	--
SDPB6_02663	K379_02663	117.652	45.6205	189.684	4.15786	2.05584	0.00386097	0.0677121	--	Predicted enzyme related to lactoylglutathione lyase	--	--	--
SDPB6_02225	K379_02225	526.328	205.044	847.612	4.13381	2.04747	0.000520066	0.0150891	GH92	alpha-1,2-mannosidase, putative	--	--	--
SDPB6_02108	K379_02108	199.713	77.8249	321.6	4.13235	2.04696	2.51893e-08	3.17184e-06	--	hypothetical protein	--	--	--
SDPB6_01517	K379_01517	2.69162	1.04945	4.33379	4.12958	2.046	0.644417	1	--	Predicted NTP binding protein (contains STAS domain)	--	--	--
SDPB6_01193	K379_01193	326.774	127.832	525.717	4.11257	2.04004	2.85432e-09	4.72916e-07	--	superoxide dismutase, Ni	--	--	--
SDPB6_05944	K379_05944	154.72	60.7918	248.648	4.09016	2.03216	0.00526176	0.0842038	--	Predicted hydrolases or acyltransferases (alpha/beta hydrolase superfamily)	--	--	--
SDPB6_00322	K379_00322	0.448886	0.176529	0.721242	4.08569	2.03058	0.653715	1	--	hypothetical protein	--	--	--
SDPB6_02887	K379_02887	0.224443	0.0882645	0.360621	4.08569	2.03058	0.901885	1	--	hypothetical protein	--	--	--
SDPB6_03093	K379_03093	13.2137	5.20009	21.2273	4.0821	2.02931	0.00597142	0.0908117	--	alkylhydroperoxidase AhpD family core domain	--	--	--
SDPB6_05945	K379_05945	53.9957	21.5947	86.3967	4.00082	2.0003	0.0534244	0.390209	--	Dioxygenases related to 2-nitropropane dioxygenase	--	--	--
SDPB6_05757	K379_05757	39.1203	15.7115	62.5291	3.97984	1.99271	1.8557e-05	0.000965576	--	carbohydrate ABC transporter substrate-binding protein, CUT1 family (TC 3.A.1.1.-)	ABC.MS.S; multiple sugar transport system substrate-binding protein	TGGGAGCGTTCCCA	-51
SDPB6_00951	K379_00951	1.28817	0.519864	2.05648	3.9558	1.98397	0.293721	0.907063	--	hypothetical protein	--	--	--
SDPB6_02724	K379_02724	6.96096	2.81446	11.1075	3.94658	1.9806	0.274061	0.888642	--	xylose isomerase protein fragment	--	--	--
SDPB6_06161	K379_06161	44.3269	17.9612	70.6927	3.93586	1.97668	0.000270233	0.00909832	--	hypothetical protein	--	--	--
SDPB6_04325	K379_04325	2.92792	1.19056	4.66528	3.91856	1.97032	0.0955384	0.550368	--	Transcriptional regulator/sugar kinase	--	--	--
SDPB6_04517	K379_04517	1.66644	0.678683	2.6542	3.91082	1.96747	0.512582	1	--	Ferredoxin	--	--	--
SDPB6_03848	K379_03848	131.766	53.9774	209.555	3.88228	1.9569	0.324409	0.931564	--	hypothetical protein	--	--	--
SDPB6_01122	K379_01122	834.77	342.809	1326.73	3.87018	1.9524	2.01923e-08	2.64855e-06	--	F0F1-type ATP synthase, subunit c/Archaeal/vacuolar-type H+-ATPase, subunit K	--	--	--
SDPB6_05388	K379_05388	7.45385	3.0855	11.8222	3.83153	1.93792	0.0442864	0.348099	--	Nucleotidyltransferase/DNA polymerase involved in DNA repair	--	--	--
SDPB6_00451	K379_00451	268.178	111.287	425.068	3.81956	1.93341	6.35192e-07	5.5544e-05	--	Predicted membrane protein	--	--	--
SDPB6_03111	K379_03111	263.469	109.513	417.425	3.81165	1.93041	1.72268e-08	2.35782e-06	GH87_CBM32	Endopolygalacturonase	--	TGGGAGCGCTCCCA	-262
SDPB6_02572	K379_02572	277.408	115.466	439.35	3.80502	1.9279	1.95362e-06	0.000141379	PL1	Pectate lyase	--	--	--
SDPB6_06160	K379_06160	541.904	226.139	857.669	3.79266	1.92321	2.6071e-06	0.000184431	--	Common central domain of tyrosinase	--	--	--
SDPB6_05965	K379_05965	47.0347	19.6279	74.4414	3.79263	1.9232	0.0436585	0.345754	--	Acetyl-CoA acetyltransferase	--	--	--
SDPB6_05828	K379_05828	159.163	66.6982	251.628	3.77263	1.91557	0.00508894	0.0830051	--	argininosuccinate synthase (EC 6.3.4.5)	--	--	--
SDPB6_04256	K379_04256	86.6841	36.4564	136.912	3.7555	1.909	1.48818e-06	0.000111542	--	Peptidase inhibitor family I36	--	--	--
SDPB6_00018	K379_00018	587.007	247.229	926.785	3.7487	1.90639	9.57882e-05	0.00384129	--	ABC-type sugar transport system, periplasmic component	msmE; raffinose/stachyose/melibiose transport system substrate-binding protein	--	--
SDPB6_04230	K379_04230	2.00735	0.847225	3.16747	3.73864	1.90251	1	1	--	hypothetical protein	--	--	--
SDPB6_02220	K379_02220	692.461	292.77	1092.15	3.7304	1.89933	0.000569852	0.0161612	--	monosaccharide ABC transporter substrate-binding protein, CUT2 family (TC 3.A.1.2.-)	xylF; D-xylose transport system substrate-binding protein	--	--
SDPB6_00690	K379_00690	880.637	376.722	1384.55	3.67527	1.87785	1.96657e-09	3.34635e-07	--	Cell wall-associated hydrolases (invasion-associated proteins)	--	--	--
SDPB6_05984	K379_05984	12.2485	5.26439	19.2327	3.65335	1.86922	0.00728169	0.105432	--	Dehydrogenases with different specificities (related to short-chain alcohol dehydrogenases)	--	--	--
SDPB6_00033	K379_00033	4.99952	2.15001	7.84902	3.65069	1.86817	0.0460036	0.356259	--	hypothetical protein	--	--	--
SDPB6_03849	K379_03849	25.4849	11.0041	39.9657	3.6319	1.86072	0.401806	0.981672	--	hypothetical protein	--	--	--
SDPB6_05961	K379_05961	17.7854	7.73233	27.8384	3.60026	1.8481	0.0983496	0.557368	--	Esterase/lipase	--	--	--
SDPB6_02762	K379_02762	143.637	62.5251	224.748	3.59453	1.8458	6.9747e-06	0.000418216	--	hypothetical protein	--	--	--
SDPB6_02173	K379_02173	12.9259	5.65739	20.1944	3.56957	1.83575	0.00938097	0.125665	--	Transcriptional regulators	--	--	--
SDPB6_04597	K379_04597	3830.57	1682.3	5978.83	3.55396	1.82943	1.26036e-08	1.76338e-06	--	Zinc metalloprotease (elastase)	--	--	--
SDPB6_03305	K379_03305	327.283	144.281	510.284	3.53673	1.82242	0.0233733	0.226976	--	hypothetical protein	--	--	--
SDPB6_05643	K379_05643	2.51649	1.12799	3.90498	3.46189	1.79156	0.382651	0.972725	--	Uncharacterized conserved protein	--	--	--
SDPB6_03594	K379_03594	31.1478	13.9903	48.3054	3.45279	1.78776	0.0965055	0.553873	--	NADPH:quinone reductase and related Zn-dependent oxidoreductases	--	--	--
SDPB6_04215	K379_04215	75.861	34.1247	117.597	3.4461	1.78496	0.270436	0.885053	--	hypothetical protein	--	--	--
SDPB6_06115	K379_06115	1147.59	517.643	1777.54	3.43391	1.77985	0.0017857	0.038635	--	ribonucleoside-diphosphate reductase class II (EC 1.17.4.-)	--	--	--
SDPB6_00450	K379_00450	44.0563	20.1197	67.9929	3.37943	1.75678	0.000327834	0.0105308	--	Uncharacterized membrane-associated protein	--	--	--
SDPB6_02231	K379_02231	4.36051	1.99293	6.7281	3.37599	1.75531	0.419607	0.986863	--	4-carboxymuconolactone decarboxylase (EC 4.1.1.44)/3-oxoadipate enol-lactonase (EC 3.1.1.24)	--	--	--
SDPB6_01339	K379_01339	160.344	73.3258	247.363	3.37348	1.75424	9.08069e-05	0.00366487	--	hypothetical protein	--	--	--
SDPB6_04303	K379_04303	129.755	59.4441	200.067	3.36563	1.75087	0.036691	0.31133	--	Lys-AAG tRNA	--	--	--
SDPB6_03561	K379_03561	0.577476	0.264793	0.890158	3.36171	1.74919	0.771146	1	--	Uncharacterized protein conserved in bacteria	--	--	--
SDPB6_02597	K379_02597	10.2401	4.70766	15.7726	3.35041	1.74434	0.0886707	0.530676	--	Uncharacterized distant relative of homeotic protein bithoraxoid	--	--	--
SDPB6_01783	K379_01783	521.049	241.601	800.497	3.3133	1.72827	5.2927e-07	4.92362e-05	--	proton-translocating NADH-quinone oxidoreductase, chain L	--	--	--
SDPB6_05759	K379_05759	30.698	14.2661	47.13	3.30363	1.72405	0.0107918	0.137836	--	carbohydrate ABC transporter membrane protein 2, CUT1 family (TC 3.A.1.1.-)	ABC.MS.P1; multiple sugar transport system permease protein	--	--
SDPB6_04715	K379_04715	8.44523	3.92474	12.9657	3.30359	1.72403	0.0623023	0.426943	--	Methyltransferase domain	--	--	--
SDPB6_03311	K379_03311	1344.7	626.359	2063.04	3.2937	1.71971	3.99627e-08	4.81095e-06	--	4-hydroxyphenylpyruvate dioxygenase	--	--	--
SDPB6_02737	K379_02737	3.14949	1.48105	4.81793	3.25305	1.70179	0.244007	0.845964	--	ribosomal protein L32	--	--	--
SDPB6_06206	K379_06206	110.867	52.2689	169.465	3.24218	1.69696	3.60057e-06	0.000241162	--	ribonucleoside-diphosphate reductase, class 1b, beta subunit	--	--	--
SDPB6_05685	K379_05685	4.42817	2.08918	6.76716	3.23915	1.69562	0.157861	0.700516	--	orotidine-5'-phosphate decarboxylase (EC 4.1.1.23)	--	--	--
SDPB6_02913	K379_02913	12.0321	5.68627	18.378	3.23199	1.69242	0.644569	1	--	Regulator of polyketide synthase expression	--	--	--
SDPB6_01405	K379_01405	293.903	138.9	448.906	3.23186	1.69237	3.12102e-07	3.02307e-05	--	Peroxiredoxin	--	--	--
SDPB6_05591	K379_05591	44.6864	21.1527	68.2202	3.22514	1.68936	0.0471491	0.360693	--	glutamate N-acetyltransferase (EC 2.3.1.35)	--	--	--
SDPB6_04876	K379_04876	1.44877	0.688406	2.20912	3.20904	1.68214	0.908827	1	--	Lipid A core - O-antigen ligase and related enzymes	--	--	--
SDPB6_04713	K379_04713	1.11272	0.529587	1.69586	3.20223	1.67908	0.535224	1	--	UTP--GlnB (protein PII) uridylyltransferase, GlnD	--	--	--
SDPB6_02989	K379_02989	12.0896	5.75885	18.4204	3.19863	1.67746	0.0290994	0.264372	--	hypothetical protein	--	--	--
SDPB6_00376	K379_00376	160.799	76.797	244.8	3.18763	1.67248	1.4769e-06	0.000111542	--	monosaccharide ABC transporter ATP-binding protein, CUT2 family (TC 3.A.1.2.-)	ABC.GGU.A, gguA; putative multiple sugar transport system ATP-binding protein	--	--
SDPB6_03065	K379_03065	23.3676	11.1612	35.574	3.1873	1.67234	0.0295415	0.266679	--	ABC-type multidrug transport system, permease component	--	--	--
SDPB6_01119	K379_01119	1549.57	741.464	2357.68	3.17976	1.66892	0.000356791	0.0112882	--	proton translocating ATP synthase, F1 alpha subunit	--	--	--
SDPB6_03651	K379_03651	820.758	394.306	1247.21	3.16305	1.66132	0.0871149	0.523855	--	phenylacetate-CoA oxygenase, PaaG subunit	--	--	--
SDPB6_05231	K379_05231	0.530385	0.25507	0.8057	3.15874	1.65935	0.57986	1	--	hypothetical protein	--	--	--
SDPB6_01118	K379_01118	788.837	379.779	1197.89	3.15418	1.65727	1.15441e-06	9.20024e-05	--	ATP synthase, F1 gamma subunit	--	--	--
SDPB6_02107	K379_02107	81.3502	39.3101	123.39	3.1389	1.65026	8.74864e-05	0.00357672	--	Small secreted domain (DUF320)	--	--	--
SDPB6_02493	K379_02493	1.21946	0.590419	1.8485	3.13084	1.64655	0.968611	1	--	SnoaL-like domain	--	--	--
SDPB6_02686	K379_02686	105.454	51.456	159.452	3.0988	1.63171	4.48046e-05	0.00207419	--	hypothetical protein	--	--	--
SDPB6_04307	K379_04307	100.074	48.9228	151.226	3.09111	1.62812	5.8105e-05	0.00255824	--	Maleate cis-trans isomerase	--	--	--
SDPB6_05851	K379_05851	146.432	71.668	221.196	3.0864	1.62593	0.0402568	0.331316	--	Zinc metalloprotease (elastase)	--	--	--
SDPB6_01790	K379_01790	143.616	70.5725	216.659	3.07002	1.61825	3.38033e-05	0.0016627	--	NADH-quinone oxidoreductase, E subunit	--	--	--
SDPB6_02219	K379_02219	157.556	77.4875	237.625	3.06662	1.61665	0.10421	0.573369	--	monosaccharide ABC transporter ATP-binding protein, CUT2 family (TC 3.A.1.2.-)	xylG; D-xylose transport system ATP-binding protein [EC:3.6.3.17]	--	--
SDPB6_01117	K379_01117	1371.57	674.789	2068.35	3.06518	1.61597	1.33281e-06	0.000104892	--	ATP synthase, F1 beta subunit	--	--	--
SDPB6_01288	K379_01288	2.39756	1.18257	3.61255	3.05482	1.61109	0.989043	1	--	hypothetical protein	--	--	--
SDPB6_01591	K379_01591	668.463	330.404	1006.52	3.04633	1.60707	9.32415e-07	7.72432e-05	--	succinyl-CoA synthetase, beta subunit	--	--	--
SDPB6_06239	K379_06239	12.8144	6.35072	19.2781	3.03557	1.60197	0.0412193	0.335293	--	Uncharacterized protein conserved in archaea	--	--	--
SDPB6_00146	K379_00146	1.17324	0.582432	1.76405	3.02876	1.59873	0.9593	1	--	hypothetical protein	--	--	--
SDPB6_04852	K379_04852	46.8536	23.4696	70.2376	2.99271	1.58145	0.0747384	0.474348	--	Predicted hydrolases or acyltransferases (alpha/beta hydrolase superfamily)	--	--	--
SDPB6_00001	K379_00001	34.2896	17.2037	51.3755	2.98631	1.57836	0.0096109	0.12739	--	hypothetical protein	--	--	--
SDPB6_05568	K379_05568	68.8876	34.5762	103.199	2.98469	1.57758	0.216435	0.809672	--	Domain of unknown function (DUF1918)	--	--	--
SDPB6_00818	K379_00818	216.496	109.289	323.702	2.96189	1.56652	1.22664e-05	0.000677449	--	pyruvate kinase	--	--	--
SDPB6_00377	K379_00377	205.425	103.725	307.124	2.96095	1.56606	1.06294e-05	0.000597526	--	monosaccharide ABC transporter substrate-binding protein, CUT2 family (TC 3.A.1.2.-)	ABC.GGU.S, chvE; putative multiple sugar transport system substrate-binding protein	--	--
SDPB6_02105	K379_02105	146.292	73.8892	218.696	2.95978	1.56549	3.15276e-05	0.00156841	--	hypothetical protein	--	--	--
SDPB6_00020	K379_00020	100.834	50.9961	150.671	2.95456	1.56294	4.57754e-06	0.000294084	--	ABC-type sugar transport system, permease component	--	--	--
SDPB6_02725	K379_02725	67.8394	34.7861	100.893	2.90037	1.53624	0.0709222	0.457975	--	hypothetical protein	--	--	--
SDPB6_05939	K379_05939	29.12	14.964	43.2761	2.89202	1.53208	0.760505	1	--	Acyl-CoA synthetases (AMP-forming)/AMP-acid ligases II	--	--	--
SDPB6_05941	K379_05941	65.7535	33.8138	97.6931	2.88915	1.53064	0.000228488	0.00794784	--	Acyl carrier protein	--	--	--
SDPB6_04234	K379_04234	4.16615	2.15001	6.1823	2.87547	1.5238	0.784089	1	--	Sugar phosphate isomerases/epimerases	--	--	--
SDPB6_00807	K379_00807	2.94612	1.52591	4.36633	2.86146	1.51675	0.486442	1	--	FOG: Ankyrin repeat	--	--	--
SDPB6_00503	K379_00503	113.315	58.7249	167.906	2.85919	1.51561	8.60311e-06	0.000501529	--	Secreted and surface protein containing fasciclin-like repeats	--	--	--
SDPB6_00645	K379_00645	17.1064	8.86629	25.3466	2.85876	1.51539	0.0717652	0.461998	--	Phytoene dehydrogenase and related proteins	--	--	--
SDPB6_00517	K379_00517	10.5514	5.47634	15.6264	2.85345	1.51271	0.127845	0.631305	--	hypothetical protein	--	--	--
SDPB6_03947	K379_03947	846.71	439.823	1253.6	2.85023	1.51108	4.83372e-06	0.000303727	--	NADH dehydrogenase, FAD-containing subunit	--	--	--
SDPB6_02911	K379_02911	1246.68	648.816	1844.55	2.84295	1.50739	0.0490216	0.370516	--	Cytochrome P450	--	--	--
SDPB6_00019	K379_00019	190.427	99.1685	281.686	2.84048	1.50613	0.00547388	0.0863748	--	ABC-type sugar transport systems, permease components	--	--	--
SDPB6_05758	K379_05758	47.6683	24.8968	70.4398	2.82927	1.50043	9.01466e-05	0.0036617	--	carbohydrate ABC transporter membrane protein 1, CUT1 family (TC 3.A.1.1.-)	ABC.MS.P; multiple sugar transport system permease protein	--	--
SDPB6_00030	K379_00030	5408.42	2826.03	7990.8	2.82757	1.49956	3.51134e-06	0.000237714	--	LVIVD repeat	--	--	--
SDPB6_00158	K379_00158	11.9557	6.25128	17.6601	2.82505	1.49827	0.0961452	0.552365	--	Protein of unknown function (DUF3494)	--	--	--
SDPB6_01244	K379_01244	591.27	309.637	872.904	2.81912	1.49525	1.03011e-06	8.4228e-05	--	RNA polymerase sigma-70 factor, TIGR02947 family	--	--	--
SDPB6_01148	K379_01148	30.4205	15.9339	44.9071	2.81834	1.49485	0.158564	0.701067	--	Nuclease-related domain	--	--	--
SDPB6_03787	K379_03787	166.275	87.312	245.239	2.80876	1.48993	3.87692e-06	0.000256938	--	Ser-AGC tRNA	--	--	--
SDPB6_03255	K379_03255	14.5541	7.64378	21.4644	2.80809	1.48959	0.0658206	0.440858	--	putative xylose isomerase, Arthrobacter type protein fragment	--	--	--
SDPB6_02396	K379_02396	25.7738	13.5537	37.9939	2.8032	1.48708	0.416645	0.986863	--	Zn-dependent alcohol dehydrogenases	--	--	--
SDPB6_02350	K379_02350	495.68	261.1	730.259	2.79686	1.48381	3.16372e-05	0.00156841	--	Glycerophosphoryl diester phosphodiesterase	--	--	--
SDPB6_01789	K379_01789	379.381	200.417	558.345	2.78591	1.47815	0.00204073	0.0430827	--	NADH-quinone oxidoreductase, F subunit	--	--	--
SDPB6_04418	K379_04418	133.304	70.4431	196.165	2.78474	1.47754	0.0289184	0.263416	--	Met-ATG tRNA	--	--	--
SDPB6_00880	K379_00880	4679.69	2474.14	6885.23	2.78288	1.47658	0.000262675	0.00893948	--	glyceraldehyde-3-phosphate dehydrogenase, type I	--	--	--
SDPB6_01406	K379_01406	36.8132	19.5122	54.1142	2.77335	1.47163	0.010793	0.137836	--	alkylhydroperoxidase, AhpD family	--	--	--
SDPB6_01786	K379_01786	166.123	88.2036	244.042	2.7668	1.46822	0.00825005	0.115579	--	NADH-quinone oxidoreductase, chain I	--	--	--
SDPB6_00676	K379_00676	1825.72	971.637	2679.8	2.75802	1.46363	0.000313042	0.0101636	--	cytochrome c oxidase, subunit I	--	--	--
SDPB6_01631	K379_01631	596.131	317.961	874.3	2.74971	1.45928	0.504798	1	--	chaperonin GroL	--	--	--
SDPB6_01713	K379_01713	7348.12	3925.66	10770.6	2.74364	1.45609	6.30976e-06	0.000385692	--	DNA-directed RNA polymerase, beta' subunit, predominant form	--	--	--
SDPB6_05068	K379_05068	914.105	488.55	1339.66	2.74212	1.45529	6.19391e-05	0.00267102	--	GDSL-like Lipase/Acylhydrolase family	--	--	--
SDPB6_02965	K379_02965	8.68984	4.65106	12.7286	2.73672	1.45245	0.0190172	0.199038	--	hypothetical protein	--	--	--
SDPB6_03190	K379_03190	2.14289	1.14744	3.13834	2.73509	1.45159	0.344827	0.946111	--	Sugar phosphate isomerases/epimerases	--	--	--
SDPB6_05589	K379_05589	14.4577	7.75976	21.1557	2.72633	1.44696	0.62239	1	--	N-acetyl-gamma-glutamyl-phosphate reductase (EC 1.2.1.38)	--	--	--
SDPB6_00095	K379_00095	0.493018	0.264793	0.721242	2.72379	1.44562	0.72666	1	--	Uncharacterized anaerobic dehydrogenase	--	--	--
SDPB6_05592	K379_05592	39.0272	20.987	57.0674	2.71917	1.44317	0.0127624	0.15542	--	N-acetylglutamate kinase (EC 2.7.2.8)	--	--	--
SDPB6_04902	K379_04902	29.183	15.7267	42.6393	2.71127	1.43897	0.873056	1	--	hypothetical protein	--	--	--
SDPB6_01940	K379_01940	1378.26	743.558	2012.96	2.7072	1.4368	0.369199	0.962915	--	chaperonin GroL	--	--	--
SDPB6_00201	K379_00201	2548.79	1376.37	3721.21	2.70364	1.4349	0.0113448	0.142002	--	Bacterial pre-peptidase C-terminal domain/Subtilase family	--	--	--
SDPB6_05387	K379_05387	23.6395	12.7771	34.5019	2.7003	1.43312	0.00541807	0.085709	--	DNA polymerase III, alpha subunit (EC 2.7.7.7)	--	--	--
SDPB6_03940	K379_03940	16.2058	8.78351	23.6281	2.69005	1.42763	0.0967682	0.554875	--	ABC-type dipeptide/oligopeptide/nickel transport systems, permease components	--	--	--
SDPB6_00012	K379_00012	9.70291	5.26092	14.1449	2.68867	1.4269	0.476051	1	--	3-carboxymuconate cyclase	--	--	--
SDPB6_03071	K379_03071	11.1369	6.03961	16.2341	2.68794	1.4265	0.0462685	0.357055	--	hypothetical protein	--	--	--
SDPB6_01714	K379_01714	12838.4	6963.42	18713.3	2.68737	1.42619	1.09957e-06	8.87548e-05	--	DNA-directed RNA polymerase, beta subunit	--	--	--
SDPB6_03569	K379_03569	54.9592	29.8114	80.107	2.68712	1.42606	0.495978	1	--	PAS domain S-box	--	--	--
SDPB6_02459	K379_02459	7.80714	4.23717	11.3771	2.68508	1.42496	0.0661207	0.441837	--	Enterochelin esterase and related enzymes	--	--	--
SDPB6_01443	K379_01443	395.177	214.713	575.641	2.68098	1.42276	1.7615e-05	0.000924199	--	Aspartate/tyrosine/aromatic aminotransferase	--	--	--
SDPB6_01121	K379_01121	757.239	412.704	1101.77	2.66965	1.41665	5.23521e-06	0.000323146	--	ATP synthase, F0 subunit b	--	--	--
SDPB6_04116	K379_04116	10.6857	5.8294	15.542	2.66614	1.41475	0.168926	0.724493	--	Acyl dehydratase	--	--	--
SDPB6_01794	K379_01794	515.982	281.564	750.4	2.66511	1.4142	2.97734e-06	0.000208282	--	NADH dehydrogenase subunit A (EC 1.6.5.3)	--	--	--
SDPB6_05368	K379_05368	7.17501	3.92474	10.4253	2.6563	1.40942	0.298231	0.909984	--	Arabinose efflux permease	--	--	--
SDPB6_04847	K379_04847	2.67689	1.46508	3.88871	2.65427	1.40832	1	1	--	ABC-type cobalamin/Fe3+-siderophores transport systems, ATPase components	--	--	--
SDPB6_02164	K379_02164	1.10976	0.608128	1.6114	2.64977	1.40587	0.48928	1	--	ABC-type antimicrobial peptide transport system, ATPase component	--	--	--
SDPB6_00447	K379_00447	33.7271	18.4922	48.962	2.64771	1.40474	0.00390849	0.0681658	--	hypothetical protein	--	--	--
SDPB6_02406	K379_02406	3.7591	2.06348	5.45471	2.64345	1.40242	0.268254	0.882517	--	Domain of Unknown Function (DUF1206)	--	--	--
SDPB6_03095	K379_03095	11.2302	6.17447	16.2858	2.63761	1.39923	0.442381	0.998516	--	two component transcriptional regulator, LuxR family	--	--	--
SDPB6_03113	K379_03113	23.256	12.7965	33.7154	2.63473	1.39766	0.0936133	0.543216	--	Predicted membrane protein	--	--	--
SDPB6_05778	K379_05778	317.964	175.318	460.609	2.62728	1.39357	9.53156e-06	0.000545552	--	Domain of unknown function (DUF4157)	--	--	--
SDPB6_05964	K379_05964	66.3317	36.6369	96.0264	2.62103	1.39013	0.0025203	0.049587	--	Acyl-CoA synthetases (AMP-forming)/AMP-acid ligases II	--	--	--
SDPB6_06044	K379_06044	269.803	149.175	390.43	2.61726	1.38806	0.0112272	0.141046	--	hypothetical protein	--	--	--
SDPB6_00529	K379_00529	77.8359	43.0576	112.614	2.61543	1.38705	0.129727	0.636605	--	Phage tail sheath protein FI	--	--	--
SDPB6_02417	K379_02417	4.6323	2.56564	6.69897	2.61104	1.38462	0.297237	0.909379	--	hypothetical protein	--	--	--
SDPB6_01793	K379_01793	211.504	117.252	305.756	2.60769	1.38277	0.000285088	0.00944691	--	NADH-quinone oxidoreductase, B subunit	--	--	--
SDPB6_04837	K379_04837	15.6468	8.6758	22.6179	2.607	1.38239	0.0280591	0.257898	--	Acetyltransferases	--	TGGGAGCGCTCCCA	-32
SDPB6_03129	K379_03129	1724.93	957.572	2492.29	2.60272	1.38002	0.000856161	0.0222917	--	Helix-turn-helix domain	--	--	--
SDPB6_05802	K379_05802	8.67583	4.81815	12.5335	2.60131	1.37924	0.827729	1	--	type VII secretion integral membrane protein EccD	--	--	--
SDPB6_05983	K379_05983	2.02918	1.12799	2.93037	2.59786	1.37732	0.667804	1	--	Predicted thioesterase involved in non-ribosomal peptide biosynthesis	--	--	--
SDPB6_01160	K379_01160	26.8272	14.9261	38.7283	2.59467	1.37555	0.0214055	0.214496	--	transcriptional regulator, TetR family	--	--	--
SDPB6_03942	K379_03942	172.558	96.1071	249.01	2.59096	1.37349	0.000558938	0.0159958	--	ABC-type dipeptide transport system, periplasmic component	--	GGGAGCGCTCCCA	-110
SDPB6_03889	K379_03889	714.795	398.223	1031.37	2.58992	1.37291	5.74021e-05	0.0025451	--	Acyl-CoA dehydrogenases	--	--	--
SDPB6_05500	K379_05500	78.574	43.7893	113.359	2.58873	1.37224	0.000785271	0.0212192	--	glycine betaine/L-proline transport ATP binding subunit	--	--	--
SDPB6_03541	K379_03541	82.6292	46.1104	119.148	2.58397	1.36959	0.000144601	0.00548439	--	cold-shock DNA-binding protein family	--	--	--
SDPB6_04719	K379_04719	20.7885	11.6042	29.9728	2.58292	1.369	0.123833	0.621775	--	16S rRNA processing protein RimM	--	--	--
SDPB6_01791	K379_01791	254.533	142.238	366.829	2.57898	1.3668	0.000453525	0.0134688	--	NADH dehydrogenase I, D subunit	--	--	--
SDPB6_03130	K379_03130	927.487	518.79	1336.18	2.57558	1.3649	0.000114306	0.00446945	--	Domain of unknown function (DUF397)	--	--	--
SDPB6_05528	K379_05528	2.90565	1.63015	4.18115	2.56489	1.3589	0.370594	0.964955	--	hypothetical protein	--	--	--
SDPB6_00805	K379_00805	304.61	171.069	438.151	2.56125	1.35685	0.000377979	0.0118396	--	Cold shock proteins	--	--	--
SDPB6_02722	K379_02722	1.99109	1.12001	2.86218	2.5555	1.35361	0.318346	0.925776	--	hypothetical protein	--	--	--
SDPB6_00455	K379_00455	89.2263	50.2505	128.202	2.55126	1.35121	0.00169134	0.0369746	--	drug resistance transporter, EmrB/QacA subfamily	--	--	--
SDPB6_05987	K379_05987	17.7274	10.0009	25.4538	2.54514	1.34775	0.0796597	0.499539	--	Conserved protein/domain typically associated with flavoprotein oxygenases, DIM6/NTAB family	--	--	--
SDPB6_01782	K379_01782	232.818	131.39	334.246	2.54393	1.34706	0.0603391	0.418848	--	proton-translocating NADH-quinone oxidoreductase, chain M	--	--	--
SDPB6_05980	K379_05980	9.08756	5.13127	13.0438	2.54203	1.34598	0.0485421	0.367775	--	2-polyprenyl-6-methoxyphenol hydroxylase and related FAD-dependent oxidoreductases	--	--	--
SDPB6_05424	K379_05424	7.25203	4.10155	10.4025	2.53624	1.34269	0.344119	0.945689	--	NADPH:quinone reductase and related Zn-dependent oxidoreductases	--	--	--
SDPB6_06254	K379_06254	14.4079	8.1542	20.6616	2.53386	1.34134	1	1	--	FAD-NAD(P)-binding	--	--	--
SDPB6_05760	K379_05760	25.1845	14.2655	36.1034	2.53081	1.3396	0.0128712	0.15584	GH1	broad-specificity cellobiase (EC 3.2.1.21)	--	--	--
SDPB6_01686	K379_01686	3842.88	2177.39	5508.37	2.52981	1.33903	3.95941e-05	0.00188852	--	Ribosomal protein L5	--	--	--
SDPB6_01784	K379_01784	148.008	83.9288	212.088	2.527	1.33743	0.000156513	0.0057965	--	NADH:ubiquinone oxidoreductase subunit 11 or 4L (chain K)	--	--	--
SDPB6_02397	K379_02397	10.8776	6.19045	15.5648	2.51432	1.33017	0.328244	0.93428	--	Dehydrogenases with different specificities (related to short-chain alcohol dehydrogenases)	--	--	--
SDPB6_01785	K379_01785	143.559	81.8013	205.317	2.50995	1.32766	0.000416272	0.0127226	--	NADH:ubiquinone oxidoreductase subunit 6 (chain J)	--	--	--
SDPB6_05756	K379_05756	22.7082	12.9581	32.4583	2.50486	1.32473	0.0393254	0.326487	--	hypothetical protein	--	--	--
SDPB6_00552	K379_00552	22.7912	13.0204	32.5619	2.50084	1.32241	0.568525	1	--	ABC-type hemin transport system, periplasmic component	--	--	--
SDPB6_02098	K379_02098	1.94487	1.11202	2.77772	2.49791	1.32072	0.312153	0.921075	--	Protein of unknown function (DUF456)	--	--	--
SDPB6_04828	K379_04828	233.615	133.63	333.6	2.49646	1.31988	0.000852177	0.0222917	GH87_CBM32	conserved repeat domain	--	--	--
SDPB6_00567	K379_00567	359.119	205.489	512.749	2.49526	1.31919	0.00226059	0.0459119	--	ABC-type multidrug transport system, permease component	--	--	--
SDPB6_01674	K379_01674	2727.23	1562.08	3892.39	2.4918	1.31719	1.28244e-05	0.000696053	--	LSU ribosomal protein L36P	--	--	--
SDPB6_04630	K379_04630	5.27023	3.02293	7.51753	2.48683	1.31431	0.642508	1	--	hypothetical protein	--	--	--
SDPB6_03062	K379_03062	329.196	189.285	469.106	2.47831	1.30936	0.000134952	0.00518085	--	hypothetical protein	--	--	--
SDPB6_00426	K379_00426	84.0636	48.3488	119.778	2.47738	1.30882	0.000477021	0.0140136	--	hypothetical protein	--	--	--
SDPB6_00675	K379_00675	1040.29	599.222	1481.35	2.47212	1.30575	0.000384499	0.0119842	--	cytochrome c oxidase, subunit II	--	--	--
SDPB6_00275	K379_00275	1.0724	0.617851	1.52694	2.47137	1.30531	0.559244	1	--	DNA uptake protein and related DNA-binding proteins	--	--	--
SDPB6_01120	K379_01120	220.513	127.106	313.919	2.46973	1.30436	0.00153763	0.0343295	--	ATP synthase, F1 delta subunit	--	--	--
SDPB6_03259	K379_03259	10.945	6.32183	15.5682	2.46261	1.30019	0.0684898	0.451058	--	Dihydrofolate reductase	--	--	--
SDPB6_00683	K379_00683	1067.46	620.801	1514.11	2.43896	1.28627	0.000865766	0.0224315	--	Cytochrome b subunit of the bc complex	--	--	--
SDPB6_03708	K379_03708	947.851	551.408	1344.29	2.43793	1.28566	0.000322637	0.010417	--	inositol 1-phosphate synthase, Actinobacterial type	--	--	--
SDPB6_01590	K379_01590	272.21	158.502	385.919	2.43479	1.2838	0.000355195	0.0112882	--	succinyl-CoA synthetase, alpha subunit	--	--	--
SDPB6_00023	K379_00023	26.3165	15.3278	37.3052	2.43383	1.28323	0.217669	0.812355	--	Na+/proline symporter	--	--	--
SDPB6_01683	K379_01683	4071.39	2373.27	5769.5	2.43103	1.28157	0.000180239	0.0065976	--	ribosomal protein L6, bacterial type	--	--	--
SDPB6_01798	K379_01798	6.22095	3.63453	8.80737	2.42325	1.27694	0.302941	0.916097	--	Acetyltransferases, including N-acetylases of ribosomal proteins	--	--	--
SDPB6_03155	K379_03155	4.51809	2.64591	6.39027	2.41515	1.27211	0.433151	0.99327	--	Methylase involved in ubiquinone/menaquinone biosynthesis	--	--	--
SDPB6_01027	K379_01027	8.33279	4.88245	11.7831	2.41336	1.27105	0.328698	0.935005	--	hypothetical protein	--	--	--
SDPB6_00053	K379_00053	220.679	129.34	312.019	2.4124	1.27047	0.00265762	0.0514843	--	glycerol kinase (EC 2.7.1.30)	--	--	--
SDPB6_05405	K379_05405	8.18053	4.80217	11.5589	2.40701	1.26724	0.952291	1	--	Zn-dependent alcohol dehydrogenases, class III	--	--	--
SDPB6_05598	K379_05598	14.7185	8.64837	20.7886	2.40375	1.26529	0.536159	1	--	Predicted oxidoreductases (related to aryl-alcohol dehydrogenases)	--	--	--
SDPB6_05111	K379_05111	0.570524	0.335348	0.8057	2.40258	1.26458	0.698607	1	--	hypothetical protein	--	--	--
SDPB6_01679	K379_01679	3025.12	1778.57	4271.67	2.40174	1.26408	3.4807e-05	0.0016988	--	LSU ribosomal protein L15P	--	--	--
SDPB6_05005	K379_05005	851.314	500.534	1202.09	2.40162	1.26401	0.00262945	0.0512538	--	hypothetical protein	--	--	--
SDPB6_05977	K379_05977	48.1092	28.2871	67.9314	2.4015	1.26394	0.00811571	0.114566	--	Cytochrome P450	--	--	--
SDPB6_02474	K379_02474	29.5761	17.3962	41.7559	2.40029	1.26321	0.114359	0.594911	--	amino acid/amide ABC transporter membrane protein 1, HAAT family (TC 3.A.1.4.-)	--	--	--
SDPB6_04903	K379_04903	42.0836	24.7834	59.3837	2.39611	1.26069	0.0441931	0.34805	--	16S RNA G1207 methylase RsmC	--	--	--
SDPB6_02370	K379_02370	8.02128	4.7271	11.3154	2.39374	1.25926	0.226558	0.826297	--	ribosomal protein S18	--	--	--
SDPB6_01690	K379_01690	2838.83	1674.68	4002.97	2.39028	1.25718	0.00199291	0.0425335	--	ribosomal protein L29	--	--	--
SDPB6_04409	K379_04409	278.99	164.611	393.369	2.3897	1.25683	0.000234871	0.00808796	--	Superfamily II DNA and RNA helicases	--	--	--
SDPB6_01330	K379_01330	274.283	161.861	386.705	2.38911	1.25648	0.000115002	0.00446945	GH55	hypothetical protein	--	--	--
SDPB6_03595	K379_03595	3.45056	2.03779	4.86333	2.38658	1.25494	0.731022	1	--	Protein of unknown function (DUF2630)	--	--	--
SDPB6_02694	K379_02694	1.31172	0.774934	1.8485	2.38537	1.25421	1	1	--	hypothetical protein	--	--	--
SDPB6_02369	K379_02369	1.9115	1.12973	2.69326	2.38399	1.25338	0.362419	0.957234	--	Putative GTPases (G3E family)	--	--	--
SDPB6_01687	K379_01687	3661.47	2164.37	5158.56	2.3834	1.25302	0.00132972	0.0305545	--	ribosomal protein L24, bacterial/organelle	--	--	--
SDPB6_02230	K379_02230	85.7509	50.8078	120.694	2.3755	1.24823	0.0253815	0.241758	--	Xylose isomerase	--	--	--
SDPB6_00710	K379_00710	48.8871	28.9786	68.7955	2.37401	1.24732	0.00856083	0.118459	--	NAD(P)H-nitrite reductase	--	--	--
SDPB6_00531	K379_00531	7.60591	4.51689	10.6949	2.36776	1.24353	0.132293	0.640707	--	Protein of unknown function (DUF4255)	--	--	--
SDPB6_02748	K379_02748	2.25443	1.34139	3.16747	2.36133	1.2396	1	1	--	Predicted hydrolases or acyltransferases (alpha/beta hydrolase superfamily)	--	--	--
SDPB6_02218	K379_02218	118.951	70.798	167.105	2.36031	1.23897	0.11574	0.598765	--	ABC-type xylose transport system, permease component	xylH; D-xylose transport system permease protein	--	--
SDPB6_01652	K379_01652	7.01325	4.17634	9.85017	2.35857	1.23791	0.237872	0.840155	--	Alpha/beta hydrolase family	--	--	--
SDPB6_06270	K379_06270	19.2455	11.4646	27.0264	2.35738	1.23719	0.0925441	0.542758	--	ABC-type nitrate/sulfonate/bicarbonate transport system, ATPase component	--	--	--
SDPB6_02256	K379_02256	21.2334	12.66	29.8068	2.3544	1.23536	0.970448	1	--	ATP phosphoribosyltransferase	--	--	--
SDPB6_04238	K379_04238	8.78139	5.23725	12.3255	2.35344	1.23477	1	1	--	hypothetical protein	--	--	--
SDPB6_01781	K379_01781	154.386	92.247	216.525	2.34724	1.23096	0.0159053	0.179462	--	proton-translocating NADH-quinone oxidoreductase, chain N	--	--	--
SDPB6_02255	K379_02255	26.2145	15.6795	36.7494	2.34379	1.22884	0.818519	1	--	hypothetical protein	--	--	--
SDPB6_05942	K379_05942	20.105	12.0373	28.1728	2.34047	1.2268	0.907779	1	--	Phosphopantetheinyl transferase component of siderophore synthetase	--	--	--
SDPB6_05940	K379_05940	53.0692	31.7912	74.3472	2.33861	1.22565	0.447809	1	--	Ornithine/acetylornithine aminotransferase	--	--	--
SDPB6_04861	K379_04861	38.4655	23.0501	53.8809	2.33756	1.225	0.00796534	0.11295	GH0_CBM32	Beta-galactosidase/beta-glucuronidase	--	--	--
SDPB6_04675	K379_04675	771.369	462.553	1080.18	2.33527	1.22359	0.026923	0.250452	--	Glu-GAG tRNA	--	--	--
SDPB6_04251	K379_04251	49.7525	29.8744	69.6307	2.33078	1.22081	0.00460426	0.0773025	--	hypothetical protein	--	--	--
SDPB6_02473	K379_02473	27.1148	16.2842	37.9454	2.3302	1.22045	0.0293838	0.266188	--	amino acid/amide ABC transporter ATP-binding protein 2, HAAT family (TC 3.A.1.4.-)	--	--	--
SDPB6_00899	K379_00899	7070.5	4253.06	9887.94	2.3249	1.21717	0.000736969	0.0201737	--	FeS assembly protein SufB	--	--	--
SDPB6_00526	K379_00526	13.5844	8.17336	18.9954	2.32406	1.21665	0.122538	0.618256	--	hypothetical protein	--	--	--
SDPB6_04533	K379_04533	85.8354	51.6585	120.012	2.32318	1.2161	0.00212538	0.0437301	GH92	Membrane-associated phospholipid phosphatase	--	--	--
SDPB6_01689	K379_01689	2745.59	1654.46	3836.71	2.31901	1.21351	0.00340709	0.0622852	--	30S ribosomal protein S17	--	--	--
SDPB6_05416	K379_05416	546.166	329.828	762.505	2.31183	1.20903	0.0179684	0.192724	--	Protein related to penicillin acylase	--	--	--
SDPB6_05792	K379_05792	47.4021	28.6498	66.1543	2.30906	1.20731	0.00884499	0.120798	--	ABC-type nitrate/sulfonate/bicarbonate transport system, ATPase component	--	--	--
SDPB6_04877	K379_04877	3.57329	2.15973	4.98685	2.30901	1.20727	0.387919	0.974336	--	exopolysaccharide biosynthesis polyprenyl glycosylphosphotransferase	--	--	--
SDPB6_00525	K379_00525	7.75507	4.69169	10.8185	2.30588	1.20532	0.0605765	0.419605	--	hypothetical protein	--	--	--
SDPB6_00219	K379_00219	8.82621	5.33975	12.3127	2.30585	1.2053	0.378411	0.970063	--	Guanosine polyphosphate pyrophosphohydrolases/synthetases	--	--	--
SDPB6_04115	K379_04115	7.64659	4.62738	10.6658	2.30493	1.20472	0.159289	0.7023	--	Dehydrogenases with different specificities (related to short-chain alcohol dehydrogenases)	--	--	--
SDPB6_04860	K379_04860	63.2331	38.2723	88.194	2.30438	1.20438	0.00455889	0.0767454	GH55_CBM32	F5/8 type C domain	--	--	--
SDPB6_01788	K379_01788	224.303	135.81	312.795	2.30318	1.20363	0.00207368	0.043375	--	NADH-quinone oxidoreductase, chain G	--	--	--
SDPB6_06211	K379_06211	376.647	228.157	525.136	2.30164	1.20266	0.00224501	0.045743	--	antimicrobial peptide, SdpC family	--	--	--
SDPB6_03401	K379_03401	1434.62	869.336	1999.91	2.30051	1.20195	0.00105399	0.0260232	--	Predicted hydrolase of the metallo-beta-lactamase superfamily	--	--	--
SDPB6_05903	K379_05903	135.794	82.3269	189.261	2.2989	1.20094	0.121684	0.617747	--	cytochrome c oxidase, subunit I	--	--	--
SDPB6_01408	K379_01408	574.021	348.204	799.837	2.29703	1.19977	0.000388468	0.0120482	--	Transglycosylase SLT domain	--	--	--
SDPB6_04973	K379_04973	2.22433	1.34938	3.09928	2.29682	1.19964	0.651134	1	--	hypothetical protein	--	--	--
SDPB6_04347	K379_04347	51.2704	31.1237	71.4171	2.29462	1.19825	0.0119164	0.147689	--	hypothetical protein	--	--	--
SDPB6_05814	K379_05814	6.38825	3.87814	8.89835	2.29449	1.19817	0.517117	1	--	hypothetical protein	--	--	--
SDPB6_02238	K379_02238	4.81609	2.92668	6.70549	2.29116	1.19608	0.184153	0.756689	--	transcriptional regulator, IclR family	--	--	--
SDPB6_04840	K379_04840	2.94283	1.78897	4.09669	2.28998	1.19533	0.374616	0.966802	--	hypothetical protein	--	--	--
SDPB6_03510	K379_03510	17.9818	10.935	25.0286	2.28886	1.19463	0.0653283	0.439431	--	hypothetical protein	--	--	--
SDPB6_03592	K379_03592	7.56876	4.60516	10.5324	2.28708	1.19351	0.562635	1	--	hypothetical protein	--	--	--
SDPB6_01685	K379_01685	1014.16	617.255	1411.06	2.28602	1.19284	0.00246405	0.0488865	--	SSU ribosomal protein S14P	--	--	--
SDPB6_00578	K379_00578	291.859	177.726	405.991	2.28436	1.19179	0.0889292	0.530709	--	FOG: CBS domain	--	--	--
SDPB6_04087	K379_04087	223.1	135.919	310.281	2.28284	1.19083	0.00401202	0.0692998	--	Domain of unknown function (DUF397)	--	--	--
SDPB6_02388	K379_02388	27.6903	16.8701	38.5105	2.28277	1.19079	0.0934292	0.542894	--	Putative NADP-dependent oxidoreductases	--	--	--
SDPB6_05262	K379_05262	0.579379	0.353058	0.8057	2.28206	1.19034	0.817443	1	--	Predicted thioesterase involved in non-ribosomal peptide biosynthesis	--	--	--
SDPB6_03624	K379_03624	23.6213	14.3982	32.8444	2.28115	1.18976	0.96636	1	--	Anti-sigma regulatory factor (Ser/Thr protein kinase)	--	--	--
SDPB6_00518	K379_00518	7.39707	4.51516	10.279	2.27655	1.18685	0.476272	1	--	phage tail protein domain	--	--	--
SDPB6_03501	K379_03501	32.9184	20.1204	45.7164	2.27215	1.18406	0.0146993	0.170123	--	hypothetical protein	--	--	--
SDPB6_06255	K379_06255	1.01064	0.617851	1.40342	2.27146	1.18362	0.904807	1	--	3-carboxy-cis,cis-muconate cycloisomerase	--	--	--
SDPB6_01684	K379_01684	5906.6	3613.19	8200.01	2.26946	1.18235	0.000228218	0.00794784	--	Ribosomal protein S8	--	--	--
SDPB6_01613	K379_01613	10.0753	6.16475	13.9859	2.26869	1.18186	0.130004	0.637064	--	hypothetical protein	--	--	--
SDPB6_02900	K379_02900	3.62727	2.2223	5.03224	2.26443	1.17915	0.855239	1	--	Predicted kinase	--	--	--
SDPB6_01680	K379_01680	1887.15	1156.7	2617.61	2.263	1.17824	9.70458e-05	0.00386709	--	ribosomal protein L30, bacterial/organelle	--	--	--
SDPB6_03385	K379_03385	538.495	330.149	746.841	2.26213	1.17768	0.000909779	0.0233795	--	two component transcriptional regulator, LuxR family	--	--	--
SDPB6_05467	K379_05467	12550.7	7713.42	17388	2.25425	1.17265	0.000283398	0.00944059	--	proteasome ATPase	--	--	--
SDPB6_02814	K379_02814	27.4806	16.9058	38.0555	2.25104	1.17059	0.638399	1	--	homoserine O-succinyltransferase (EC 2.3.1.46)	--	--	--
SDPB6_01673	K379_01673	4749.37	2924.94	6573.81	2.2475	1.16832	0.000140633	0.0053662	--	30S ribosomal protein S13	--	--	--
SDPB6_06260	K379_06260	5.80211	3.57342	8.0308	2.24737	1.16824	1	1	--	Isochorismate hydrolase	--	--	--
SDPB6_06256	K379_06256	7.46988	4.60544	10.3343	2.24394	1.16603	0.275036	0.889812	--	FOG: Transposase	--	--	--
SDPB6_04932	K379_04932	197.699	122.009	273.388	2.24073	1.16397	0.00129172	0.030233	--	ribosomal protein L33, bacterial type	--	--	--
SDPB6_02711	K379_02711	25.9364	16.0426	35.8301	2.23344	1.15927	0.742055	1	--	Protein of unknown function (DUF742)	--	--	--
SDPB6_00155	K379_00155	1.53807	0.951463	2.12467	2.23305	1.15902	0.993946	1	--	Dehydrogenases with different specificities (related to short-chain alcohol dehydrogenases)	--	--	--
SDPB6_01354	K379_01354	1.53807	0.951463	2.12467	2.23305	1.15902	0.993946	1	--	Transcriptional regulators	--	--	--
SDPB6_01681	K379_01681	1917.91	1187.49	2648.34	2.2302	1.15717	0.000174991	0.00644295	--	ribosomal protein S5, bacterial/organelle type	--	--	--
SDPB6_01710	K379_01710	10510.5	6519.14	14501.8	2.22449	1.15348	0.000146661	0.0054963	--	translation elongation factor EF-G	--	--	--
SDPB6_00938	K379_00938	10.425	6.4744	14.3757	2.22039	1.15081	0.331613	0.937932	CE8	Pectin methylesterase	--	--	--
SDPB6_03187	K379_03187	287.807	178.779	396.836	2.21971	1.15037	0.0892458	0.531654	CBM6_GH99	Glucose/sorbosone dehydrogenases	--	--	--
SDPB6_00681	K379_00681	332.925	206.902	458.949	2.2182	1.14939	0.0448705	0.350937	--	menaquinol-cytochrome c reductase cytochrome c1 subunit precursor	--	--	--
SDPB6_00680	K379_00680	821.545	510.702	1132.39	2.21732	1.14881	0.00446914	0.0754362	--	Heme/copper-type cytochrome/quinol oxidase, subunit 3	--	--	--
SDPB6_01537	K379_01537	1.63111	1.01403	2.24818	2.21708	1.14866	0.291603	0.90574	--	Uncharacterized protein conserved in bacteria	--	--	--
SDPB6_05762	K379_05762	1179.49	734.688	1624.28	2.21085	1.1446	0.00296142	0.0561599	--	aconitate hydratase 1	--	--	--
SDPB6_02740	K379_02740	143.2	89.2072	197.193	2.2105	1.14438	0.000759224	0.0206038	--	Cysteine synthase	--	--	--
SDPB6_01675	K379_01675	9574.17	5964.66	13183.7	2.2103	1.14424	0.00292983	0.0558975	--	translation initiation factor IF-1	--	--	--
SDPB6_05247	K379_05247	27.26	16.984	37.5359	2.21007	1.14409	0.127364	0.631234	--	Predicted Zn-dependent hydrolases of the beta-lactamase fold	--	--	--
SDPB6_03941	K379_03941	56.647	35.3564	77.9376	2.20434	1.14035	0.00712032	0.104742	--	ABC-type dipeptide/oligopeptide/nickel transport systems, permease components	--	--	--
SDPB6_01691	K379_01691	3403.91	2127.49	4680.33	2.19993	1.13746	0.00023637	0.00808796	--	ribosomal protein L16, bacterial/organelle	--	--	--
SDPB6_00568	K379_00568	159.538	99.7966	219.279	2.19726	1.13571	0.365198	0.959195	--	daunorubicin resistance ABC transporter ATP-binding subunit	--	--	--
SDPB6_01759	K379_01759	30.043	18.8234	41.2625	2.19209	1.1323	0.0130727	0.157072	--	transcriptional regulator, HxlR family	--	--	--
SDPB6_05020	K379_05020	916.45	574.724	1258.18	2.18919	1.13039	0.00079997	0.0213515	--	hypothetical protein	--	--	--
SDPB6_00677	K379_00677	235.408	147.715	323.101	2.18733	1.12917	0.000919434	0.0234275	--	Cytochrome c oxidase subunit IV	--	--	--
SDPB6_06247	K379_06247	172.965	108.672	237.258	2.18326	1.12648	0.183424	0.756277	--	Polyketide cyclase / dehydrase and lipid transport	--	--	--
SDPB6_05597	K379_05597	61.8399	38.9233	84.7565	2.17753	1.12269	0.014792	0.170462	--	argininosuccinate lyase	--	--	--
SDPB6_00209	K379_00209	1.76456	1.11202	2.4171	2.17361	1.1201	0.422172	0.98857	--	Arabinose efflux permease	--	--	--
SDPB6_05854	K379_05854	31.0385	19.5706	42.5065	2.17196	1.119	0.150169	0.68297	--	Nucleoside-diphosphate-sugar epimerases	--	--	--
SDPB6_04143	K379_04143	27.5329	17.361	37.7048	2.17181	1.1189	0.149316	0.681359	--	Uncharacterized distant relative of homeotic protein bithoraxoid	--	--	--
SDPB6_03693	K379_03693	716.088	452.696	979.481	2.16366	1.11347	5.22798e-05	0.00238517	--	membrane protein insertase, YidC/Oxa1 family, C-terminal domain	--	--	--
SDPB6_00682	K379_00682	400.692	253.6	547.783	2.16003	1.11105	0.0059083	0.0903823	--	menaquinol-cytochrome c reductase iron-sulfur subunit precursor	--	--	--
SDPB6_04260	K379_04260	40.2305	25.473	54.9881	2.15868	1.11015	0.0980518	0.556937	--	Cytochrome P450	--	--	--
SDPB6_02710	K379_02710	66.5785	42.1761	90.9808	2.15716	1.10913	0.203399	0.793225	--	Predicted GTPase	--	--	--
SDPB6_03472	K379_03472	15.3524	9.73094	20.9739	2.15539	1.10795	0.0806862	0.503969	--	hypothetical protein	--	--	--
SDPB6_02573	K379_02573	4.24093	2.68932	5.79255	2.15391	1.10696	0.385587	0.973576	--	hypothetical protein	--	--	--
SDPB6_02472	K379_02472	36.6285	23.2392	50.0177	2.15229	1.10588	0.0378886	0.3188	--	amino acid/amide ABC transporter ATP-binding protein 1, HAAT family (TC 3.A.1.4.-)	--	--	--
SDPB6_01688	K379_01688	3507.64	2225.72	4789.55	2.15191	1.10562	0.00394057	0.0685354	--	LSU ribosomal protein L14P	--	--	--
SDPB6_02428	K379_02428	13.326	8.45587	18.1962	2.1519	1.10561	0.264953	0.877873	--	Predicted dehydrogenase	--	--	--
SDPB6_05489	K379_05489	4.73767	3.00696	6.46839	2.15114	1.1051	0.284598	0.90223	--	Uncharacterized conserved protein	--	--	--
SDPB6_02454	K379_02454	3.38899	2.15175	4.62622	2.14999	1.10433	0.491559	1	--	Sphingosine kinase and enzymes related to eukaryotic diacylglycerol kinase	--	--	--
SDPB6_04593	K379_04593	898.936	571.6	1226.27	2.14533	1.1012	0.000478545	0.0140136	GH13_CBM41	trehalose synthase (EC:5.4.99.16)	--	--	--
SDPB6_03141	K379_03141	2.27246	1.44563	3.09928	2.1439	1.10024	0.715979	1	--	Uncharacterized proteins, homologs of microcin C7 resistance protein MccF	--	--	--
SDPB6_04101	K379_04101	3.65669	2.32654	4.98685	2.14346	1.09994	0.398064	0.978076	--	triosephosphate isomerase (EC 5.3.1.1)	--	--	--
SDPB6_05777	K379_05777	176.394	112.333	240.455	2.14055	1.09798	0.00728445	0.105432	--	hypothetical protein	--	--	--
SDPB6_01913	K379_01913	3.72222	2.37313	5.0713	2.13697	1.09556	0.37806	0.969953	--	Uracil-DNA glycosylase	--	--	--
SDPB6_04250	K379_04250	22.6266	14.4292	30.8241	2.13624	1.09507	0.0990678	0.557899	--	Putative translation initiation inhibitor, yjgF family	--	--	--
SDPB6_05501	K379_05501	294.364	187.832	400.896	2.13434	1.09379	0.00056792	0.0161612	--	ABC-type proline/glycine betaine transport system, permease component	--	--	--
SDPB6_01632	K379_01632	331.202	211.654	450.75	2.12966	1.09062	0.466256	1	--	Co-chaperonin GroES (HSP10)	--	--	--
SDPB6_06259	K379_06259	15.6978	10.0318	21.3637	2.12959	1.09057	0.535325	1	--	Dehydrogenases with different specificities (related to short-chain alcohol dehydrogenases)	--	--	--
SDPB6_02301	K379_02301	13.6337	8.71719	18.5503	2.12801	1.08951	0.185206	0.756689	--	Protein of unknown function (DUF4239)	--	--	--
SDPB6_01682	K379_01682	958.515	612.883	1304.15	2.12789	1.08942	0.0393589	0.326487	--	ribosomal protein L18, bacterial type	--	--	--
SDPB6_01816	K379_01816	542.088	346.696	737.481	2.12717	1.08893	0.00522597	0.0839354	--	Zn-dependent protease with chaperone function	--	--	--
SDPB6_01166	K379_01166	13.1388	8.40302	17.8746	2.12717	1.08893	0.198742	0.784081	--	Protein of unknown function (DUF742)	--	--	--
SDPB6_05881	K379_05881	43.5566	27.8659	59.2474	2.12616	1.08825	0.0543197	0.393962	--	ornithine carbamoyltransferase	--	--	--
SDPB6_01437	K379_01437	1.77741	1.13772	2.4171	2.12452	1.08714	0.486645	1	--	Sugar kinases, ribokinase family	--	--	--
SDPB6_05806	K379_05806	50.9917	32.6417	69.3418	2.12434	1.08701	0.0075792	0.108947	--	WXG100 family type VII secretion target	--	--	--
SDPB6_00375	K379_00375	97.3557	62.3212	132.39	2.12432	1.087	0.00153279	0.0343295	--	ABC-type xylose transport system, permease component	ABC.GGU.P, gguB; putative multiple sugar transport system permease protein	--	--
SDPB6_06097	K379_06097	9.88987	6.33329	13.4465	2.12314	1.0862	0.866618	1	--	Predicted membrane protein	--	--	--
SDPB6_01672	K379_01672	2665.33	1707.23	3623.44	2.12242	1.08571	0.000983005	0.0244624	--	SSU ribosomal protein S11P	--	--	--
SDPB6_05517	K379_05517	9.21755	5.90794	12.5272	2.12039	1.08433	0.340318	0.94503	--	ABC-type dipeptide/oligopeptide/nickel transport system, ATPase component	--	--	--
SDPB6_04237	K379_04237	199.812	128.227	271.396	2.11653	1.0817	0.104668	0.573369	GH3	Beta-glucosidase-related glycosidases	--	--	--
SDPB6_04111	K379_04111	364.394	234.397	494.392	2.10921	1.0767	0.00977228	0.128986	--	hypothetical protein	--	--	--
SDPB6_06210	K379_06210	4.6484	2.99098	6.30581	2.10827	1.07606	0.559854	1	--	urocanate hydratase (EC 4.2.1.49)	--	--	--
SDPB6_03399	K379_03399	1.45376	0.93549	1.97202	2.10801	1.07588	0.457203	1	--	5s ribosomal RNA	--	--	--
SDPB6_01011	K379_01011	284.435	183.132	385.738	2.10633	1.07473	0.441016	0.998432	--	Subtilisin-like serine proteases	--	--	--
SDPB6_03094	K379_03094	23.5221	15.1447	31.8994	2.10631	1.07472	0.0628838	0.429047	--	Histidine kinase/Histidine kinase-, DNA gyrase B-, and HSP90-like ATPase	--	--	--
SDPB6_02302	K379_02302	3.21076	2.07147	4.35006	2.09999	1.07038	0.585995	1	--	hypothetical protein	--	--	--
SDPB6_04113	K379_04113	22.9575	14.8211	31.0939	2.09795	1.06898	0.052242	0.385599	--	Long-chain acyl-CoA synthetases (AMP-forming)	--	--	--
SDPB6_04480	K379_04480	156.644	101.224	212.064	2.095	1.06695	0.221167	0.818137	--	hypothetical protein	--	--	--
SDPB6_01792	K379_01792	122.882	79.4376	166.326	2.0938	1.06612	0.0170588	0.186786	--	NADH (or F420H2) dehydrogenase, subunit C	--	--	--
SDPB6_01540	K379_01540	10.3845	6.71482	14.0541	2.093	1.06557	0.240203	0.84125	--	transcriptional regulator, TetR family	--	--	--
SDPB6_05978	K379_05978	121.611	78.665	164.556	2.09186	1.06478	0.00292636	0.0558975	--	Predicted flavoprotein involved in K+ transport	--	--	--
SDPB6_05631	K379_05631	71.4748	46.2377	96.7118	2.09162	1.06462	0.0274788	0.255172	--	Val-GTG tRNA	--	--	--
SDPB6_04144	K379_04144	83.7589	54.2149	113.303	2.08988	1.06342	0.26021	0.870038	--	Histidine kinase-, DNA gyrase B-, and HSP90-like ATPase	--	--	--
SDPB6_01850	K379_01850	12.1826	7.88767	16.4775	2.08903	1.06283	0.431443	0.99327	--	hypothetical protein	--	--	--
SDPB6_05966	K379_05966	83.9462	54.3585	113.534	2.08861	1.06255	0.0150409	0.171554	--	asparagine synthase (glutamine-hydrolyzing)	--	--	--
SDPB6_05915	K379_05915	10.5236	6.82427	14.223	2.08418	1.05948	0.327351	0.933684	--	hypothetical protein	--	--	--
SDPB6_03653	K379_03653	301.657	195.676	407.639	2.08324	1.05883	0.0193253	0.201444	--	phenylacetate-CoA oxygenase, PaaI subunit	--	--	--
SDPB6_01067	K379_01067	1959.89	1271.58	2648.2	2.08261	1.05839	0.00111352	0.0269778	--	hypothetical protein	--	--	--
SDPB6_02471	K379_02471	165.221	107.219	223.224	2.08194	1.05793	0.237558	0.840155	--	amino acid/amide ABC transporter substrate-binding protein, HAAT family (TC 3.A.1.4.-)	--	--	--
SDPB6_00919	K379_00919	10.3221	6.70377	13.9405	2.0795	1.05624	0.0925861	0.542758	--	Predicted transcriptional regulators	--	--	--
SDPB6_00054	K379_00054	144.849	94.1077	195.591	2.07837	1.05545	0.00713844	0.104764	--	MIP family channel proteins	--	--	--
SDPB6_04929	K379_04929	132.092	85.8451	178.339	2.07745	1.05481	0.467365	1	--	Phosphotransferase enzyme family	--	--	--
SDPB6_03770	K379_03770	18.2712	11.8844	24.6579	2.07481	1.05298	0.324413	0.931564	--	hypothetical protein	--	--	--
SDPB6_05268	K379_05268	9.26713	6.02989	12.5044	2.07373	1.05223	0.469158	1	--	Peptide arylation enzymes	--	--	--
SDPB6_01297	K379_01297	1066.22	695.29	1437.14	2.06697	1.04752	0.000421477	0.0128194	--	Superfamily II DNA and RNA helicases	--	--	--
SDPB6_00168	K379_00168	117.292	76.5177	158.067	2.06576	1.04667	0.169884	0.727868	--	TQXA domain	--	--	--
SDPB6_03048	K379_03048	5.48454	3.5814	7.38768	2.06279	1.0446	0.383147	0.972725	--	ABC-type ribose transport system, auxiliary component	--	--	--
SDPB6_04506	K379_04506	10.2038	6.66864	13.7389	2.06022	1.0428	0.532561	1	--	Nitrate/nitrite transporter	--	--	--
SDPB6_00908	K379_00908	2.23995	1.46508	3.01482	2.05779	1.0411	0.884179	1	--	Membrane transporters of cations and cationic drugs	--	--	--
SDPB6_02457	K379_02457	110.705	72.4818	148.929	2.0547	1.03893	0.298206	0.909984	--	Uncharacterized protein conserved in bacteria	--	--	--
SDPB6_03203	K379_03203	4.65842	3.05008	6.26675	2.05462	1.03887	0.928084	1	--	Sugar kinases, ribokinase family	--	--	--
SDPB6_02122	K379_02122	1.19803	0.784657	1.6114	2.05364	1.03818	0.600937	1	--	Transcriptional regulator/sugar kinase	--	--	--
SDPB6_05609	K379_05609	41.0783	26.9603	55.1962	2.04731	1.03373	0.0478521	0.364301	--	ABC-type metal ion transport system, permease component	--	--	--
SDPB6_00527	K379_00527	36.364	23.8734	48.8546	2.04641	1.03309	0.0528716	0.387771	--	hypothetical protein	--	--	--
SDPB6_04157	K379_04157	51.1029	33.5726	68.6332	2.04432	1.03162	0.0131056	0.157168	--	Protein of unknown function (DUF4232)	--	--	--
SDPB6_02476	K379_02476	107.458	70.6237	144.293	2.04312	1.03078	0.0451932	0.352564	--	Predicted hydrolases or acyltransferases (alpha/beta hydrolase superfamily)	--	--	--
SDPB6_00764	K379_00764	13.7959	9.06775	18.5241	2.04285	1.03059	1	1	--	hypothetical protein	--	--	--
SDPB6_00437	K379_00437	0.268575	0.176529	0.360621	2.04284	1.03058	0.97564	1	--	hypothetical protein	--	--	--
SDPB6_04874	K379_04874	0.268575	0.176529	0.360621	2.04284	1.03058	0.97564	1	CE4	Predicted xylanase/chitin deacetylase	--	--	--
SDPB6_05273	K379_05273	0.268575	0.176529	0.360621	2.04284	1.03058	0.97564	1	--	Ferredoxin	--	--	--
SDPB6_05807	K379_05807	64.4085	42.3382	86.4788	2.04257	1.03039	0.00341302	0.0622852	--	hypothetical protein	--	--	--
SDPB6_05989	K379_05989	8.08168	5.31579	10.8476	2.04063	1.02902	0.32317	0.931564	--	Kef-type K+ transport systems, membrane components	--	--	--
SDPB6_01560	K379_01560	227.036	149.356	304.717	2.04021	1.02871	0.00215451	0.0441851	--	succinate dehydrogenase and fumarate reductase iron-sulfur protein	--	--	--
SDPB6_04948	K379_04948	169.717	111.656	227.777	2.03998	1.02856	0.79919	1	--	hypothetical protein	--	--	--
SDPB6_01671	K379_01671	2393.34	1574.84	3211.85	2.03947	1.02819	0.000800342	0.0213515	--	DNA-directed RNA polymerase subunit alpha (EC 2.7.7.6)	--	--	--
SDPB6_00240	K379_00240	127.893	84.1592	171.628	2.03932	1.02809	0.0264124	0.248569	--	ribonuclease, Rne/Rng family	--	--	--
SDPB6_01177	K379_01177	9239.14	6080.21	12398.1	2.03908	1.02792	0.000946325	0.023928	--	2-oxoglutarate dehydrogenase, E1 component	--	--	--
SDPB6_05000	K379_05000	3.92231	2.58161	5.26301	2.03865	1.02762	0.343301	0.945689	--	putative transposase	--	--	--
SDPB6_05974	K379_05974	39.5777	26.0513	53.1041	2.03845	1.02747	0.0160593	0.180552	--	Tryptophan 2,3-dioxygenase (vermilion)	--	--	--
SDPB6_02478	K379_02478	265.767	174.939	356.594	2.03838	1.02743	0.224972	0.82431	--	3-hydroxybutyrate dehydrogenase	--	--	--
SDPB6_06175	K379_06175	43.9128	28.9064	58.9193	2.03828	1.02735	0.0315681	0.279052	--	Sugar phosphate permease	--	--	--
SDPB6_04829	K379_04829	8.36725	5.51003	11.2245	2.0371	1.02652	0.213939	0.805406	--	transcriptional regulator, LacI family	--	--	--
SDPB6_02475	K379_02475	71.1297	46.8506	95.4088	2.03645	1.02606	0.139539	0.658575	--	amino acid/amide ABC transporter membrane protein 2, HAAT family (TC 3.A.1.4.-)	--	--	--
SDPB6_05601	K379_05601	14.0991	9.28712	18.9111	2.03627	1.02593	0.117404	0.602425	--	Sugar phosphate permease	--	--	--
SDPB6_03939	K379_03939	15.157	9.99323	20.3209	2.03346	1.02394	0.358865	0.955975	--	oligopeptide/dipeptide ABC transporter, ATP-binding protein, C-terminal domain	--	--	--
SDPB6_01559	K379_01559	272.364	179.589	365.139	2.03319	1.02374	0.0597029	0.416729	--	succinate dehydrogenase subunit A (EC 1.3.5.1)	--	--	--
SDPB6_05045	K379_05045	403.932	266.488	541.375	2.03152	1.02256	0.000891591	0.023006	--	Adenylosuccinate synthetase (EC 6.3.4.4)	--	--	--
SDPB6_01347	K379_01347	526.556	347.489	705.622	2.03063	1.02193	0.00194555	0.0416639	--	oligopeptide/dipeptide ABC transporter, ATP-binding protein, C-terminal domain	--	--	--
SDPB6_02517	K379_02517	1.20289	0.79438	1.6114	2.0285	1.02041	0.668796	1	--	Succinate dehydrogenase/fumarate reductase, flavoprotein subunit	--	--	--
SDPB6_03471	K379_03471	34.136	22.5491	45.723	2.02771	1.01985	0.0285353	0.260374	--	Helix-turn-helix	--	--	--
SDPB6_02329	K379_02329	74.7536	49.3876	100.119	2.02722	1.0195	0.143403	0.667304	--	Magnesium transporter NIPA	--	--	--
SDPB6_03619	K379_03619	75.0706	49.7032	100.438	2.02075	1.01489	0.0903306	0.534078	--	Transcriptional regulators	--	--	--
SDPB6_01711	K379_01711	2948.72	1954.45	3943	2.01745	1.01253	0.00132253	0.0305005	--	ribosomal protein S7, bacterial/organelle	--	--	--
SDPB6_05986	K379_05986	135.008	89.4891	180.527	2.0173	1.01243	0.00410956	0.0703092	--	Tryptophan halogenase	--	--	--
SDPB6_04771	K379_04771	0.66574	0.441322	0.890158	2.01702	1.01223	0.906208	1	--	Protein of unknown function (DUF4235)	--	--	--
SDPB6_00551	K379_00551	16.2682	10.7859	21.7505	2.01657	1.0119	0.0851682	0.517586	--	ABC-type Fe3+-siderophore transport system, permease component	--	--	--
SDPB6_04790	K379_04790	45.7485	30.3353	61.1617	2.01619	1.01163	0.230663	0.831286	--	transcriptional regulator, DeoR family	--	--	--
SDPB6_03076	K379_03076	21.5842	14.3127	28.8557	2.01609	1.01156	0.0842325	0.513883	--	Helix-turn-helix domain/Integrase core domain	--	--	--
SDPB6_01693	K379_01693	2625.08	1742.64	3507.53	2.01277	1.00918	0.00245367	0.0488865	--	ribosomal protein L22, bacterial type	--	--	--
SDPB6_02217	K379_02217	439.391	291.723	587.058	2.01238	1.0089	0.0133705	0.159079	--	1-deoxy-D-xylulose-5-phosphate synthase (EC 2.2.1.7)	--	--	--
SDPB6_03068	K379_03068	40.5182	26.9023	54.1341	2.01225	1.00881	0.0140029	0.16465	--	hypothetical protein	--	--	--
SDPB6_03618	K379_03618	129.244	85.8169	172.671	2.01208	1.00869	0.0256146	0.242573	--	Sugar phosphate permease	--	--	--
SDPB6_03701	K379_03701	91.5945	60.8442	122.345	2.01079	1.00776	0.00818899	0.115342	--	hypothetical protein	--	--	--
SDPB6_00900	K379_00900	1017.22	675.815	1358.63	2.01036	1.00746	0.0108791	0.138653	--	FeS assembly protein SufD	--	--	--
SDPB6_04313	K379_04313	35.7559	23.7683	47.7436	2.00871	1.00627	0.031595	0.279052	--	Lys-AAG tRNA	--	--	--
SDPB6_02254	K379_02254	51.8171	34.4493	69.1849	2.00831	1.00598	0.550775	1	--	Predicted oxidoreductases (related to aryl-alcohol dehydrogenases)	--	--	--
SDPB6_01075	K379_01075	514.556	342.108	687.003	2.00815	1.00586	0.00800318	0.113232	--	hypothetical protein	--	--	--
SDPB6_02390	K379_02390	15.8853	10.5725	21.1982	2.00503	1.00363	0.1175	0.602425	--	Phytoene dehydrogenase and related proteins	--	--	--
SDPB6_03903	K379_03903	26.3158	17.5158	35.1157	2.0048	1.00346	0.0638328	0.432141	--	amidase, hydantoinase/carbamoylase family	--	--	--
SDPB6_03558	K379_03558	384.515	255.973	513.057	2.00434	1.00313	0.00175525	0.038239	--	cold-shock DNA-binding protein family	--	--	--
SDPB6_02429	K379_02429	9.00505	5.99621	12.0139	2.00358	1.00258	0.275242	0.889812	--	NAD-dependent aldehyde dehydrogenases	--	--	--
SDPB6_01054	K379_01054	28.4759	18.9645	37.9873	2.00307	1.00222	0.433313	0.99327	--	Predicted transcriptional regulators	--	--	--
SDPB6_04954	K379_04954	2.94663	1.96549	3.92777	1.99836	0.998819	0.445909	1	--	transcriptional regulator, TetR family	--	--	--
SDPB6_02414	K379_02414	26.1641	17.4528	34.8754	1.99827	0.998752	0.103703	0.571968	--	Fibronectin-binding protein (FBP)	--	--	--
SDPB6_03590	K379_03590	6.60842	4.40947	8.80737	1.99738	0.998107	0.417872	0.986863	--	LLM-partnered FMN reductase, CE1759 family	--	--	--
SDPB6_05711	K379_05711	145.427	97.0628	193.791	1.99655	0.997508	0.0424532	0.340427	--	Nicotinamide mononucleotide transporter	--	--	--
SDPB6_01348	K379_01348	624.763	417.243	832.282	1.99471	0.996182	0.00126929	0.0299305	--	ABC-type dipeptide/oligopeptide/nickel transport systems, permease components	--	--	--
SDPB6_01194	K379_01194	91.3448	61.0466	121.643	1.99263	0.994671	0.0162402	0.181613	--	Site-specific recombinase XerD	--	--	--
SDPB6_06100	K379_06100	3.14089	2.10064	4.18115	1.99042	0.993071	0.73376	1	--	Secreted trypsin-like serine protease	--	--	--
SDPB6_00646	K379_00646	1.6597	1.11028	2.20912	1.9897	0.992548	1	1	--	TIGR01777 family protein	--	--	--
SDPB6_03685	K379_03685	1167.4	780.976	1553.82	1.98959	0.992473	0.00163707	0.0361648	--	DNA gyrase, B subunit	--	--	--
SDPB6_03900	K379_03900	178.829	119.723	237.936	1.98739	0.990877	0.00141293	0.0321149	--	RNA polymerase sigma-70 factor, sigma-B/F/G subfamily	--	--	--
SDPB6_01733	K379_01733	866.878	580.653	1153.1	1.98587	0.989773	0.0278626	0.25755	--	AIPR protein	--	--	--
SDPB6_00984	K379_00984	3.59284	2.40682	4.77887	1.98556	0.989544	0.912676	1	--	cobyrinic acid a,c-diamide synthase	--	--	--
SDPB6_05985	K379_05985	30.3678	20.3438	40.3918	1.98546	0.989475	0.059868	0.417419	--	Aspartate/tyrosine/aromatic aminotransferase	--	--	--
SDPB6_01346	K379_01346	510.185	341.917	678.453	1.98426	0.988603	0.00138993	0.0318218	--	oligopeptide/dipeptide ABC transporter, ATP-binding protein, C-terminal domain	--	--	--
SDPB6_05911	K379_05911	12.0636	8.09482	16.0325	1.98058	0.985925	0.515988	1	--	Pyridoxamine 5'-phosphate oxidase	--	--	--
SDPB6_02588	K379_02588	128.828	86.447	171.209	1.98051	0.985868	0.0229894	0.224058	GH93	Threonine dehydrogenase and related Zn-dependent dehydrogenases	--	--	--
SDPB6_05216	K379_05216	3931.89	2638.74	5225.05	1.98013	0.985598	0.00035194	0.0112478	--	RHS repeat-associated core domain	--	--	--
SDPB6_05963	K379_05963	21.3755	14.3506	28.4005	1.97904	0.984802	0.180144	0.74996	--	Acyl-CoA synthetases (AMP-forming)/AMP-acid ligases II	--	--	--
SDPB6_05012	K379_05012	617.281	414.485	820.078	1.97855	0.984442	0.00529434	0.0843878	--	Fe-S oxidoreductase	--	--	--
SDPB6_05969	K379_05969	363.422	244.055	482.789	1.9782	0.984185	0.0197299	0.203523	--	ABC-type multidrug transport system, ATPase and permease components	--	--	--
SDPB6_05936	K379_05936	364.147	244.64	483.655	1.97701	0.98332	0.00178378	0.038635	--	drug resistance transporter, EmrB/QacA subfamily	--	--	--
SDPB6_00809	K379_00809	882.269	593.007	1171.53	1.97558	0.982273	0.0866293	0.522932	--	Secreted trypsin-like serine protease	--	--	--
SDPB6_04992	K379_04992	177.608	119.505	235.711	1.97239	0.979948	0.688818	1	--	Aerobic-type carbon monoxide dehydrogenase, middle subunit CoxM/CutM homologs	--	--	--
SDPB6_01893	K379_01893	163.192	109.806	216.577	1.97236	0.979919	0.0266853	0.250016	--	hypothetical protein	--	--	--
SDPB6_04692	K379_04692	649.749	437.632	861.865	1.96938	0.977742	0.000429371	0.0129967	--	ribosomal protein L28	--	--	--
SDPB6_02596	K379_02596	11.5563	7.78517	15.3275	1.96881	0.977321	0.475518	1	--	Protein of unknown function (DUF742)	--	--	--
SDPB6_01712	K379_01712	3349.54	2257.45	4441.63	1.96754	0.976395	0.00246917	0.0488865	--	SSU ribosomal protein S12P	--	--	--
SDPB6_01053	K379_01053	37.7893	25.4701	50.1085	1.96735	0.97625	0.270745	0.885053	--	thioredoxin	--	--	--
SDPB6_02963	K379_02963	157.569	106.309	208.83	1.96437	0.974069	0.0128703	0.15584	--	NADPH-dependent glutamate synthase beta chain and related oxidoreductases	--	--	--
SDPB6_01692	K379_01692	3101.56	2093.37	4109.76	1.96323	0.973226	0.00107327	0.0263958	--	ribosomal protein S3, bacterial type	--	--	--
SDPB6_04759	K379_04759	56.5003	38.2142	74.7864	1.95703	0.968666	0.0149352	0.171285	--	Acyl-CoA dehydrogenases	--	--	--
SDPB6_02822	K379_02822	329.815	223.113	436.518	1.95649	0.968268	0.471404	1	--	2OG-Fe(II) oxygenase superfamily	--	--	--
SDPB6_00407	K379_00407	8.97204	6.07648	11.8676	1.95304	0.965719	0.613947	1	--	Signal transduction histidine kinase	--	--	--
SDPB6_01257	K379_01257	1196.8	810.686	1582.91	1.95255	0.965361	0.00495682	0.0812713	--	Uncharacterized conserved protein	--	--	--
SDPB6_04965	K379_04965	32.7073	22.1577	43.2569	1.95223	0.965119	0.433944	0.993383	--	Protein of unknown function (DUF742)	--	--	--
SDPB6_02727	K379_02727	34.2961	23.2398	45.3524	1.9515	0.96458	0.212107	0.805112	--	transketolase, bacterial and yeast	--	--	--
SDPB6_00077	K379_00077	18.3789	12.4574	24.3004	1.95068	0.963974	0.922234	1	--	hypothetical protein	--	--	--
SDPB6_03652	K379_03652	183.575	124.561	242.589	1.94756	0.961665	0.211486	0.804911	--	phenylacetate-CoA oxygenase, PaaH subunit	--	--	--
SDPB6_00903	K379_00903	1526.42	1036.28	2016.56	1.94595	0.960475	0.00408673	0.0701091	--	cysteine desulfurases, SufSfamily	--	--	--
SDPB6_02480	K379_02480	5.02508	3.41286	6.6373	1.94479	0.959616	0.211082	0.804911	--	Transcriptional regulators	--	--	--
SDPB6_03231	K379_03231	2.55578	1.73612	3.37545	1.94425	0.959211	0.767258	1	--	DoxX-like family	--	--	--
SDPB6_03749	K379_03749	67.2209	45.6825	88.7593	1.94296	0.958255	0.00769068	0.110047	--	cytochrome bd-I ubiquinol oxidase subunit 2 apoprotein (EC 1.10.3.10)	--	--	--
SDPB6_04342	K379_04342	824.058	560.076	1088.04	1.94266	0.958036	0.00252849	0.0495931	--	AAA domain	--	--	--
SDPB6_01969	K379_01969	53.5781	36.4275	70.7288	1.94163	0.95727	0.0065602	0.0978744	--	Gas vesicle protein	--	--	--
SDPB6_03195	K379_03195	89.3798	60.7811	117.979	1.94104	0.95683	0.0105327	0.135611	--	Sugar phosphate isomerases/epimerases	--	--	--
SDPB6_00974	K379_00974	80.5631	54.8009	106.325	1.94021	0.956213	0.00590492	0.0903823	--	Ectoine synthase	--	--	--
SDPB6_05486	K379_05486	16.5921	11.3103	21.874	1.934	0.951586	0.0514215	0.381331	--	Secreted and surface protein containing fasciclin-like repeats	--	--	--
SDPB6_04061	K379_04061	1073.23	731.717	1414.74	1.93345	0.951179	0.00371868	0.0667032	--	RNA polymerase sigma factor, sigma-70 family	--	--	--
SDPB6_04308	K379_04308	49.8211	33.9883	65.6539	1.93166	0.949844	0.0678454	0.448692	--	amino acid ABC transporter substrate-binding protein, PAAT family (TC 3.A.1.3.-)	--	--	--
SDPB6_03081	K379_03081	29.3329	20.0154	38.6503	1.93103	0.949369	0.0587349	0.412718	--	hypothetical protein	--	--	--
SDPB6_05384	K379_05384	25.8313	17.6418	34.0207	1.92841	0.947414	0.628832	1	--	Beta-lactamase class C and other penicillin binding proteins	--	--	--
SDPB6_03468	K379_03468	4.96817	3.39341	6.54292	1.92812	0.947196	0.841611	1	--	putative transposase protein fragment	--	--	--
SDPB6_01864	K379_01864	39.0895	26.7025	51.4764	1.92778	0.94694	0.073721	0.471562	--	Serine phosphatase RsbU, regulator of sigma subunit	--	--	--
SDPB6_02820	K379_02820	32.7953	22.4055	43.1851	1.92743	0.94668	0.972505	1	--	Uncharacterized protein conserved in bacteria	--	--	--
SDPB6_02660	K379_02660	413.575	282.645	544.505	1.92646	0.945955	0.000827801	0.0218985	--	Fatty acid desaturase	--	--	--
SDPB6_05334	K379_05334	48.5048	33.159	63.8506	1.92559	0.945299	0.242487	0.843341	--	hypothetical protein	--	--	--
SDPB6_01708	K379_01708	16.2618	11.1275	21.3962	1.92283	0.943228	0.286911	0.904101	--	Secreted trypsin-like serine protease	--	--	--
SDPB6_04650	K379_04650	59.4478	40.6883	78.2073	1.92211	0.942689	0.0188293	0.197912	--	ABC-type Fe3+-hydroxamate transport system, periplasmic component	--	--	--
SDPB6_01848	K379_01848	9.37677	6.41808	12.3355	1.92199	0.942597	0.462277	1	--	Protein of unknown function (DUF1446)	--	--	--
SDPB6_03227	K379_03227	75.0464	51.3701	98.7228	1.9218	0.942455	0.115296	0.598577	--	S-adenosyl methyltransferase	--	--	--
SDPB6_04856	K379_04856	35.636	24.4092	46.8629	1.91989	0.941021	0.479277	1	--	Predicted dinucleotide-binding enzymes	--	--	--
SDPB6_02693	K379_02693	4.03813	2.76786	5.30841	1.91787	0.939507	0.925612	1	--	hypothetical protein	--	--	--
SDPB6_02856	K379_02856	432.558	296.644	568.471	1.91634	0.938356	0.0258804	0.244659	--	delta-1-pyrroline-5-carboxylate dehydrogenase (EC 1.5.1.12)	--	--	--
SDPB6_03317	K379_03317	100.002	68.5876	131.416	1.91602	0.938116	0.00356687	0.0645317	--	hypothetical protein	--	--	--
SDPB6_00898	K379_00898	331.117	227.206	435.029	1.9147	0.937115	0.012417	0.1518	--	Predicted transcriptional regulator	--	--	--
SDPB6_04376	K379_04376	1505.71	1033.65	1977.77	1.91339	0.936132	0.00826088	0.115579	--	Methyltransferase domain	--	--	--
SDPB6_05794	K379_05794	176.949	121.489	232.41	1.91301	0.935841	0.002426	0.0484893	--	ABC-type nitrate/sulfonate/bicarbonate transport systems, periplasmic components	--	--	--
SDPB6_00862	K379_00862	5.15272	3.53828	6.76716	1.91256	0.935502	0.439652	0.997136	--	Urease accessory protein UreH	--	--	--
SDPB6_06088	K379_06088	2.11567	1.45362	2.77772	1.9109	0.934254	0.334583	0.93931	--	Membrane proteins related to metalloendopeptidases	--	--	--
SDPB6_02985	K379_02985	30.6197	21.0492	40.1901	1.90934	0.933077	0.192439	0.771826	--	Polyketide cyclase / dehydrase and lipid transport	--	--	--
SDPB6_04410	K379_04410	24.232	16.6654	31.7985	1.90806	0.932103	0.419966	0.986863	--	Lys-AAA tRNA	--	--	--
SDPB6_05576	K379_05576	4.1409	2.84988	5.43192	1.90602	0.930565	0.531183	1	--	Predicted acyltransferases	--	--	--
SDPB6_00934	K379_00934	15.6802	10.7924	20.5679	1.90577	0.930377	0.22859	0.828718	GH43	Beta-xylosidase	--	--	--
SDPB6_01849	K379_01849	5.6967	3.92127	7.47213	1.90554	0.930201	0.359341	0.955975	--	TIGR03084 family protein	--	--	--
SDPB6_00638	K379_00638	297.878	205.081	390.675	1.90498	0.929776	0.00442691	0.0749243	--	glutamine synthetase, type I	--	--	--
SDPB6_00004	K379_00004	34.7201	23.906	45.5342	1.90472	0.929577	0.693141	1	--	Glycerol uptake facilitator and related permeases (Major Intrinsic Protein Family)	--	--	--
SDPB6_02790	K379_02790	7.96555	5.48954	10.4416	1.90208	0.927581	0.31928	0.926779	--	Transcriptional regulators	--	--	--
SDPB6_00138	K379_00138	1159.87	799.344	1520.39	1.90205	0.927553	0.00161208	0.0357383	--	Necrosis inducing protein (NPP1)	--	--	--
SDPB6_04964	K379_04964	19.9611	13.7634	26.1588	1.90061	0.926462	0.31287	0.921075	--	Uncharacterized distant relative of homeotic protein bithoraxoid	--	--	--
SDPB6_05129	K379_05129	5.1517	3.55252	6.75089	1.90031	0.926236	0.642257	1	--	NADPH:quinone reductase and related Zn-dependent oxidoreductases	--	--	--
SDPB6_01787	K379_01787	378.955	261.347	496.564	1.90001	0.92601	0.0178272	0.191863	--	NADH:ubiquinone oxidoreductase subunit 1 (chain H)	--	--	--
SDPB6_03196	K379_03196	93.2814	64.3349	122.228	1.89987	0.925898	0.080449	0.502986	--	Leu-CTC tRNA	--	--	--
SDPB6_02821	K379_02821	92.4348	63.7608	121.109	1.89942	0.925561	0.991505	1	--	branched-chain amino acid aminotransferase, group II	--	--	--
SDPB6_00554	K379_00554	45.5165	31.4052	59.6278	1.89866	0.924983	0.0174874	0.189502	--	PT repeat/Htaa	--	--	--
SDPB6_00893	K379_00893	169.648	117.085	222.211	1.89787	0.924378	0.00591447	0.0903823	--	protoheme IX farnesyltransferase	--	--	--
SDPB6_02912	K379_02912	76.6537	52.9054	100.402	1.89776	0.9243	0.392324	0.976897	--	Ferredoxin	--	--	--
SDPB6_04214	K379_04214	12.8217	8.8506	16.7928	1.89736	0.923994	0.354835	0.954468	--	hypothetical protein	--	--	--
SDPB6_04594	K379_04594	697.179	482.315	912.043	1.89097	0.919126	0.00520789	0.0839354	GH13_GH0	Glycosidases	--	--	--
SDPB6_04245	K379_04245	11.6595	8.06941	15.2496	1.8898	0.918232	0.761694	1	--	agmatinase (EC 3.5.3.11)	--	--	--
SDPB6_00534	K379_00534	370.627	256.668	484.586	1.88799	0.91685	0.00381311	0.0674611	--	hypothetical protein	--	--	--
SDPB6_00647	K379_00647	0.892086	0.617851	1.16632	1.88771	0.916633	0.747521	1	--	Acetyltransferases	--	--	--
SDPB6_01716	K379_01716	1265.49	876.651	1654.33	1.8871	0.916173	0.101644	0.565827	--	LSU ribosomal protein L10P	--	--	--
SDPB6_03082	K379_03082	86.229	59.7975	112.66	1.88403	0.913824	0.0145668	0.168899	--	hypothetical protein	--	--	--
SDPB6_01694	K379_01694	3190.67	2212.84	4168.49	1.88377	0.913623	0.00202567	0.0430489	--	ribosomal protein S19, bacterial/organelle	--	--	--
SDPB6_05815	K379_05815	4.94365	3.42883	6.45846	1.88357	0.913472	0.97619	1	--	hypothetical protein	--	--	--
SDPB6_00859	K379_00859	118.905	82.4944	155.316	1.88275	0.912842	0.0119127	0.147689	--	urease, alpha subunit	--	--	--
SDPB6_04639	K379_04639	12292.5	8531.92	16053	1.88153	0.911904	0.00571807	0.0893325	--	ABC-type dipeptide transport system, periplasmic component	--	--	--
SDPB6_04812	K379_04812	102.854	71.4051	134.303	1.88087	0.911396	0.0123608	0.1518	--	Uncharacterized protein conserved in bacteria	--	--	--
SDPB6_00668	K379_00668	144.182	100.105	188.258	1.8806	0.911191	0.0666654	0.443685	--	Cation/multidrug efflux pump	--	--	--
SDPB6_03965	K379_03965	5.05455	3.51085	6.59825	1.87939	0.910263	0.358076	0.955975	--	hypothetical protein	--	--	--
SDPB6_03483	K379_03483	5.79452	4.03245	7.55659	1.87395	0.90608	0.562182	1	--	hypothetical protein	--	--	--
SDPB6_03193	K379_03193	6.54814	4.55856	8.53773	1.8729	0.905273	0.679113	1	--	Xylose isomerase-like TIM barrel	--	--	--
SDPB6_00006	K379_00006	34.2071	23.815	44.5991	1.87273	0.905143	0.011696	0.146107	GH16_GH55	Beta-glucanase/Beta-glucan synthetase	--	--	--
SDPB6_05722	K379_05722	144.241	100.423	188.06	1.87268	0.905106	0.052932	0.387771	GH93	Threonine dehydrogenase and related Zn-dependent dehydrogenases	--	--	--
SDPB6_06283	K379_06283	2.96153	2.06348	3.85958	1.87042	0.903365	0.290804	0.90574	--	ABC-type Fe3+-siderophore transport system, permease component	--	--	--
SDPB6_02469	K379_02469	29.7151	20.7051	38.725	1.87031	0.903281	0.237039	0.83937	--	3-oxoacid CoA-transferase, B subunit	--	--	--
SDPB6_05415	K379_05415	100.342	69.9193	130.765	1.87023	0.903213	0.0520029	0.384285	--	hypothetical protein	--	--	--
SDPB6_03022	K379_03022	35.7419	24.9196	46.5641	1.86857	0.901937	0.378377	0.970063	--	Transcriptional regulators	--	--	--
SDPB6_04910	K379_04910	47.4138	33.0723	61.7552	1.86728	0.900939	0.0993988	0.558265	--	Uncharacterized conserved protein	--	--	--
SDPB6_05253	K379_05253	1.2373	0.863199	1.6114	1.86678	0.90055	0.569434	1	--	hypothetical protein	--	--	--
SDPB6_02972	K379_02972	7.98842	5.57433	10.4025	1.86614	0.90006	0.475666	1	--	Predicted hydrolases or acyltransferases (alpha/beta hydrolase superfamily)	--	--	--
SDPB6_06197	K379_06197	36.8294	25.7304	47.9285	1.86272	0.897411	0.638925	1	--	methylmalonic acid semialdehyde dehydrogenase	--	--	--
SDPB6_01845	K379_01845	19.8218	13.8617	25.7819	1.85994	0.89526	0.705693	1	--	Acyl-CoA dehydrogenases	--	--	--
SDPB6_01286	K379_01286	51.6502	36.1226	67.1777	1.85971	0.89508	0.0180485	0.193019	--	Spherulation-specific family 4	--	--	--
SDPB6_04502	K379_04502	4.9782	3.48168	6.47473	1.85966	0.895036	0.544786	1	--	Nucleoside-diphosphate-sugar epimerases	--	--	--
SDPB6_00979	K379_00979	36.938	25.8531	48.0229	1.85753	0.893385	0.173525	0.734908	--	hypothetical protein	--	--	--
SDPB6_04949	K379_04949	3.39968	2.38112	4.41825	1.85553	0.891835	1	1	--	hypothetical protein	--	--	--
SDPB6_01215	K379_01215	194.191	136.075	252.307	1.85417	0.890775	0.0675256	0.447517	--	Cyclic nucleotide-binding domain	--	--	--
SDPB6_03591	K379_03591	19.6285	13.7674	25.4895	1.85143	0.888643	0.95011	1	--	Universal stress protein UspA and related nucleotide-binding proteins	--	--	--
SDPB6_05735	K379_05735	8.48378	5.95106	11.0165	1.85118	0.888446	0.352982	0.953844	--	transcriptional regulator, GntR family	--	--	--
SDPB6_06087	K379_06087	11.674	8.18934	15.1586	1.85101	0.888316	0.469357	1	--	Transcriptional regulators	--	--	--
SDPB6_03215	K379_03215	3.64556	2.55765	4.73347	1.85071	0.888081	0.422939	0.98857	--	hypothetical protein	--	--	--
SDPB6_02595	K379_02595	22.54	15.8349	29.2452	1.84689	0.885098	0.133588	0.644004	--	Predicted GTPase	--	--	--
SDPB6_00532	K379_00532	63.8408	44.8644	82.8172	1.84594	0.884359	0.0527759	0.387721	--	Periplasmic component of the Tol biopolymer transport system	--	--	--
SDPB6_02713	K379_02713	70.1365	49.3212	90.9517	1.84407	0.882891	0.169944	0.727868	--	Histidine kinase-, DNA gyrase B-, and HSP90-like ATPase	--	--	--
SDPB6_00528	K379_00528	50.3588	35.4178	65.2998	1.8437	0.882604	0.120408	0.614832	--	conserved hypothetical phage tail region protein	--	--	--
SDPB6_04395	K379_04395	579.093	407.395	750.791	1.84291	0.881983	0.00151692	0.0342313	--	amidophosphoribosyltransferase (EC 2.4.2.14)	--	--	--
SDPB6_01076	K379_01076	462.291	325.318	599.264	1.84208	0.881338	0.0101803	0.132977	--	bacteriocin maturation radical SAM protein 1	--	--	--
SDPB6_04227	K379_04227	3.87021	2.72445	5.01597	1.84109	0.880562	0.877028	1	--	hypothetical protein	--	--	--
SDPB6_03131	K379_03131	128.614	90.5642	166.664	1.84029	0.879934	0.0130042	0.156548	--	hypothetical protein	--	--	--
SDPB6_04519	K379_04519	4.93198	3.47369	6.39027	1.83962	0.879407	0.539325	1	--	3-oxoacyl-[acyl-carrier-protein] synthase III (EC 2.3.1.41)	--	--	--
SDPB6_04633	K379_04633	500.345	352.685	648.004	1.83734	0.877621	0.00554422	0.0870484	--	Site-specific DNA methylase	--	--	--
SDPB6_01696	K379_01696	1893.77	1335.01	2452.54	1.8371	0.877428	0.00317685	0.0590489	--	Ribosomal protein L23	--	--	--
SDPB6_06099	K379_06099	3906.59	2754.05	5059.13	1.83698	0.877332	0.00585171	0.0901403	--	hypothetical protein	--	--	--
SDPB6_05008	K379_05008	65.716	46.3439	85.088	1.83601	0.876576	0.0373982	0.316052	--	hypothetical protein	--	--	--
SDPB6_01697	K379_01697	2197.63	1549.91	2845.36	1.83582	0.876424	0.00415929	0.0707753	--	50S ribosomal protein L4, bacterial/organelle	--	--	--
SDPB6_01349	K379_01349	893.812	630.685	1156.94	1.83442	0.875324	0.0120973	0.149343	--	ABC-type dipeptide/oligopeptide/nickel transport systems, permease components	--	--	--
SDPB6_02542	K379_02542	14.0537	9.91747	18.1899	1.83412	0.87509	0.144382	0.670377	--	Predicted hydrolases or acyltransferases (alpha/beta hydrolase superfamily)	--	--	--
SDPB6_04107	K379_04107	7.98474	5.63516	10.3343	1.8339	0.874913	0.277608	0.892859	--	hypothetical protein	--	--	--
SDPB6_05203	K379_05203	216.295	152.691	279.898	1.8331	0.874287	0.0551661	0.396917	--	hypothetical protein	--	--	--
SDPB6_01558	K379_01558	92.0281	65.0283	119.028	1.8304	0.872159	0.0168877	0.185637	--	Succinate dehydrogenase, hydrophobic anchor subunit	--	--	--
SDPB6_04658	K379_04658	6.42478	4.54259	8.30696	1.82868	0.870806	1	1	--	Methyltransferase domain	--	--	--
SDPB6_06198	K379_06198	17.309	12.2472	22.3708	1.82661	0.869166	0.251525	0.859355	--	Acyl-CoA dehydrogenases	--	--	--
SDPB6_00194	K379_00194	7.79437	5.51773	10.071	1.82521	0.868062	1	1	--	Transcriptional regulator	--	--	--
SDPB6_03078	K379_03078	54.344	38.4888	70.1992	1.82389	0.867018	0.0228384	0.223625	--	TniQ	--	--	--
SDPB6_01973	K379_01973	807.456	571.889	1043.02	1.82382	0.866965	0.00876894	0.120211	--	ABC-type sugar transport systems, ATPase components	msmX, msmK, malK, sugC, ggtA, msiK; multiple sugar transport system ATP-binding protein	--	--
SDPB6_04878	K379_04878	5.17445	3.6662	6.6827	1.82279	0.866148	0.294348	0.907063	--	Glycosyltransferase	--	--	--
SDPB6_01831	K379_01831	53.683	38.0704	69.2956	1.8202	0.864095	0.207993	0.798979	--	hypothetical protein	--	--	--
SDPB6_03189	K379_03189	2.64587	1.87723	3.41451	1.81891	0.863071	0.290564	0.90574	--	4-hydroxybenzoate polyprenyltransferase and related prenyltransferases	--	--	--
SDPB6_02387	K379_02387	8.83531	6.27072	11.3999	1.81796	0.862318	0.393225	0.976923	--	Cytochrome P450	--	--	--
SDPB6_02468	K379_02468	398.439	282.786	514.093	1.81796	0.862317	0.00475929	0.0791688	--	Methionyl-tRNA formyltransferase	--	--	--
SDPB6_04177	K379_04177	35.4117	25.1459	45.6774	1.81649	0.861155	0.126157	0.627398	--	hydroxymethylbilane synthase (EC 2.5.1.61)	--	--	--
SDPB6_05270	K379_05270	2.2844	1.62216	2.94664	1.81649	0.861154	0.425956	0.988872	--	ABC-type dipeptide/oligopeptide/nickel transport systems, permease components	--	--	--
SDPB6_01579	K379_01579	149.355	106.098	192.612	1.81541	0.860294	0.0537842	0.391022	--	malate dehydrogenase	--	--	--
SDPB6_01715	K379_01715	292.215	207.583	376.847	1.8154	0.86029	0.186491	0.761312	--	ribosomal protein L7/L12	--	--	--
SDPB6_05136	K379_05136	60.4622	42.9672	77.9571	1.81434	0.859444	0.0140172	0.16465	--	Predicted transcriptional regulators	--	--	--
SDPB6_05197	K379_05197	20.0191	14.2272	25.811	1.8142	0.859335	1	1	--	hypothetical protein	--	--	--
SDPB6_03188	K379_03188	1.46451	1.04146	1.88756	1.81241	0.857912	0.561938	1	--	Myo-inositol-1-phosphate synthase	--	--	--
SDPB6_03540	K379_03540	1.81059	1.28855	2.33264	1.81029	0.856219	0.494506	1	--	hypothetical protein	--	--	--
SDPB6_01925	K379_01925	10.9148	7.7692	14.0604	1.80977	0.855805	0.944195	1	--	hypothetical protein	--	--	--
SDPB6_01756	K379_01756	1036.71	738.329	1335.09	1.80825	0.854596	0.00852502	0.118459	--	2-oxoacid:acceptor oxidoreductase, alpha subunit	--	--	--
SDPB6_03606	K379_03606	53.2455	37.9876	68.5034	1.80331	0.850647	0.0405372	0.331888	--	Pirin-related protein	--	--	--
SDPB6_05712	K379_05712	141.177	100.74	181.614	1.8028	0.850241	0.114428	0.594911	--	GTP cyclohydrolase II/3,4-dihydroxy-2-butanone 4-phosphate synthase	--	--	--
SDPB6_04678	K379_04678	100.596	71.7904	129.401	1.80248	0.849984	0.123548	0.621294	--	3-isopropylmalate dehydratase, large subunit	--	--	--
SDPB6_04896	K379_04896	11.7686	8.40129	15.136	1.80163	0.849299	0.291129	0.90574	--	xanthine dehydrogenase, molybdenum binding subunit apoprotein (EC 1.17.1.4)	--	--	--
SDPB6_00117	K379_00117	61.3305	43.81	78.851	1.79984	0.847869	0.0452158	0.352564	--	hypothetical protein	--	--	--
SDPB6_00973	K379_00973	105.778	75.6276	135.927	1.79733	0.845853	0.0519649	0.384285	--	ectoine hydroxylase	--	--	--
SDPB6_04053	K379_04053	2.62721	1.87897	3.37545	1.79644	0.845139	0.78352	1	--	Rieske Fe-S protein	--	--	--
SDPB6_04763	K379_04763	69.464	49.7015	89.2265	1.79525	0.844183	0.170688	0.729566	--	haloacid dehalogenase superfamily, subfamily IA, variant 3 with third motif having DD or ED	--	--	--
SDPB6_04890	K379_04890	75.3634	53.9336	96.7932	1.79467	0.843721	0.0985883	0.557368	--	Anaerobic dehydrogenases, typically selenocysteine-containing	--	--	--
SDPB6_03125	K379_03125	10.6485	7.62635	13.6707	1.79256	0.842022	0.479452	1	--	transcriptional regulator, TetR family	--	--	--
SDPB6_04679	K379_04679	72.8284	52.1708	93.4859	1.79192	0.841506	0.0894817	0.53199	--	3-isopropylmalate dehydratase, small subunit	--	--	--
SDPB6_05610	K379_05610	75.8416	54.3344	97.3488	1.79166	0.841297	0.0441946	0.34805	--	ABC-type metal ion transport system, periplasmic component/surface antigen	--	--	--
SDPB6_02422	K379_02422	7.8896	5.65287	10.1263	1.79136	0.841057	0.545363	1	--	amino acid adenylation domain	--	--	--
SDPB6_00104	K379_00104	815.424	584.541	1046.31	1.78996	0.839931	0.0102783	0.13398	--	citrate synthase (EC 2.3.3.1)	--	--	--
SDPB6_05021	K379_05021	1115.55	800.106	1430.99	1.7885	0.838747	0.00576596	0.089415	--	hypothetical protein	--	--	--
SDPB6_03015	K379_03015	251.799	180.613	322.985	1.78827	0.838568	0.00404338	0.0695549	--	cytochrome c oxidase, subunit I	--	--	--
SDPB6_03096	K379_03096	196.169	140.767	251.572	1.78716	0.837669	0.328796	0.935005	--	isocitrate dehydrogenase, NADP-dependent, monomeric type	--	--	--
SDPB6_04484	K379_04484	20.0183	14.3683	25.6683	1.78645	0.837098	0.313948	0.921075	--	transcriptional regulator, PadR family	--	--	--
SDPB6_06153	K379_06153	23.0246	16.5278	29.5214	1.78617	0.836868	0.13334	0.643302	--	Membrane protease subunits, stomatin/prohibitin homologs	--	--	--
SDPB6_04141	K379_04141	186.719	134.089	239.348	1.785	0.83592	0.00905216	0.122564	--	Predicted GTPase	--	--	--
SDPB6_04302	K379_04302	44.7756	32.1654	57.3858	1.78409	0.835185	0.0433651	0.345167	--	hypothetical protein	--	--	--
SDPB6_04049	K379_04049	122.344	87.8942	156.794	1.7839	0.835031	0.0559693	0.399981	--	hypothetical protein	--	--	--
SDPB6_02263	K379_02263	23.525	16.9015	30.1484	1.78377	0.834928	0.525928	1	--	hypothetical protein	--	--	--
SDPB6_03572	K379_03572	735.402	528.626	942.178	1.78231	0.833752	0.00473023	0.0789961	--	hypothetical protein	--	--	--
SDPB6_05805	K379_05805	56.5425	40.7028	72.3822	1.77831	0.830507	0.0705836	0.456726	--	hypothetical protein	--	--	--
SDPB6_03226	K379_03226	31.162	22.4392	39.8848	1.77746	0.82982	0.195089	0.777814	--	hypothetical protein	--	--	--
SDPB6_06253	K379_06253	3.8838	2.79703	4.97058	1.77709	0.829517	1	1	--	NADPH:quinone reductase and related Zn-dependent oxidoreductases	--	--	--
SDPB6_02289	K379_02289	112.486	81.0107	143.962	1.77707	0.829499	0.0431608	0.344819	--	Uncharacterized conserved protein	--	--	--
SDPB6_02106	K379_02106	50.2205	36.1776	64.2633	1.77633	0.828898	0.145338	0.673299	--	hypothetical protein	--	--	--
SDPB6_01990	K379_01990	22.3714	16.1278	28.615	1.77426	0.827217	0.146713	0.675719	--	hypothetical protein	--	--	--
SDPB6_01086	K379_01086	25.3764	18.2948	32.4581	1.77417	0.827145	0.374726	0.966802	--	Predicted membrane protein	--	--	--
SDPB6_02290	K379_02290	31.6826	22.8436	40.5216	1.77387	0.826899	0.196582	0.778967	--	intracellular protease, PfpI family	--	--	--
SDPB6_01300	K379_01300	170.3	122.821	217.779	1.77314	0.826308	0.0948481	0.548427	--	hypothetical protein	--	--	--
SDPB6_00056	K379_00056	0.696156	0.502154	0.890158	1.77268	0.825931	0.73489	1	--	hypothetical protein	--	--	--
SDPB6_01926	K379_01926	41.133	29.6723	52.5938	1.77249	0.825777	0.384027	0.972725	--	transcriptional regulator, RpiR family	--	--	--
SDPB6_03779	K379_03779	25.8046	18.6181	32.991	1.77199	0.825367	0.158182	0.700516	--	Ser-TCA tRNA	--	--	--
SDPB6_02485	K379_02485	3.56583	2.57362	4.55804	1.77106	0.824612	0.362876	0.957234	--	oligopeptide/dipeptide ABC transporter, ATP-binding protein, C-terminal domain	--	--	--
SDPB6_05968	K379_05968	191.471	138.23	244.711	1.77032	0.824009	0.116211	0.599684	--	ABC-type multidrug transport system, ATPase and permease components	--	--	--
SDPB6_02640	K379_02640	2.85755	2.06348	3.65161	1.76963	0.823452	0.697088	1	--	hypothetical protein	--	--	--
SDPB6_03692	K379_03692	215.266	155.534	274.998	1.76809	0.822188	0.00395865	0.0686602	--	putative membrane protein insertion efficiency factor	--	--	--
SDPB6_04192	K379_04192	24.4831	17.6937	31.2726	1.76744	0.821664	0.0384358	0.321797	--	5s ribosomal RNA	--	--	--
SDPB6_05104	K379_05104	40.1288	29.0024	51.2551	1.76727	0.821523	0.936854	1	--	hypothetical protein	--	--	--
SDPB6_02794	K379_02794	44.1187	31.8879	56.3495	1.76711	0.821394	0.103349	0.571279	--	NADH dehydrogenase, FAD-containing subunit	--	--	--
SDPB6_03415	K379_03415	26387	19073.3	33700.8	1.76691	0.821233	0.00515616	0.0838842	--	Proteins of 100 residues with WXG	--	--	--
SDPB6_03293	K379_03293	574.938	415.591	734.285	1.76684	0.821175	0.00193474	0.0415739	--	Metal-dependent hydrolases of the beta-lactamase superfamily III	--	--	--
SDPB6_02086	K379_02086	112.236	81.18	143.293	1.76512	0.819767	0.0411441	0.335293	--	Collagenase/Peptidase family M9 N-terminal/Bacterial pre-peptidase C-terminal domain	--	--	--
SDPB6_03995	K379_03995	24.4707	17.7013	31.24	1.76484	0.81954	0.132312	0.640707	--	galactose-1-phosphate uridylyltransferase, family 1	--	--	--
SDPB6_03534	K379_03534	103.423	74.8427	132.003	1.76374	0.818638	0.023445	0.227092	--	hypothetical protein	--	--	--
SDPB6_00800	K379_00800	547.528	396.242	698.815	1.76361	0.818528	0.0328133	0.288323	--	Glutamate synthase domain 2	--	--	--
SDPB6_05793	K379_05793	55.183	39.9426	70.4235	1.76312	0.81813	0.00795969	0.11295	--	ABC-type nitrate/sulfonate/bicarbonate transport system, permease component	--	--	--
SDPB6_03403	K379_03403	144.987	104.967	185.007	1.76253	0.81765	0.00306981	0.0578668	--	thymidylate synthase, flavin-dependent	--	--	--
SDPB6_00097	K379_00097	13.3568	9.67386	17.0398	1.76143	0.816745	0.16661	0.719464	--	Dihydrodipicolinate synthase/N-acetylneuraminate lyase	--	--	--
SDPB6_01642	K379_01642	75.4702	54.6674	96.2731	1.76107	0.816453	0.411297	0.986863	--	hypothetical protein	--	--	--
SDPB6_04377	K379_04377	977.097	707.825	1246.37	1.76084	0.816267	0.00526942	0.0842038	--	Superfamily II DNA and RNA helicases	--	--	--
SDPB6_00337	K379_00337	178.419	129.266	227.572	1.76049	0.815978	0.00742322	0.107194	--	Asn-AAC tRNA	--	--	--
SDPB6_02392	K379_02392	43.1277	31.2474	55.0079	1.7604	0.815903	0.057445	0.405919	--	Sterol desaturase	--	--	--
SDPB6_02739	K379_02739	61.1227	44.2982	77.9472	1.7596	0.81525	0.0537142	0.390965	--	Diaminopimelate decarboxylase	--	--	--
SDPB6_05907	K379_05907	10.4764	7.59718	13.3557	1.75797	0.813914	0.433944	0.993383	--	two component transcriptional regulator, LuxR family	--	--	--
SDPB6_04788	K379_04788	57.3573	41.5952	73.1195	1.75788	0.813841	0.103292	0.571279	--	P-aminobenzoate N-oxygenase AurF	--	--	--
SDPB6_00300	K379_00300	2.31169	1.67674	2.94664	1.75736	0.81341	0.469908	1	--	hypothetical protein	--	--	--
SDPB6_03310	K379_03310	5.79746	4.20724	7.38768	1.75594	0.812246	0.562583	1	--	FOG: TPR repeat	--	--	--
SDPB6_02769	K379_02769	13.8548	10.0558	17.6538	1.75558	0.81195	0.16083	0.707113	--	hypothetical protein	--	--	--
SDPB6_04622	K379_04622	35.8436	26.0161	45.671	1.75549	0.811876	0.090342	0.534078	--	phosphopyruvate hydratase	--	--	--
SDPB6_04816	K379_04816	47.6646	34.6069	60.7224	1.75463	0.81117	0.0693492	0.453773	--	monosaccharide ABC transporter membrane protein, CUT2 family (TC 3.A.1.2.-)	rbsC; ribose transport system permease protein	--	--
SDPB6_04142	K379_04142	77.0827	55.9946	98.1707	1.75322	0.810004	0.0204242	0.208076	--	Protein of unknown function (DUF742)	--	--	--
SDPB6_01662	K379_01662	43.1426	31.3423	54.9429	1.75299	0.809819	0.13516	0.650092	--	pantothenate kinase (EC 2.7.1.33)	--	--	--
SDPB6_01124	K379_01124	1280.99	930.651	1631.32	1.75288	0.809729	0.0013133	0.0304411	--	hypothetical protein	--	--	--
SDPB6_02209	K379_02209	411.21	298.782	523.639	1.75258	0.809478	0.0545982	0.394662	--	3-hydroxyacyl-CoA dehydrogenase	--	--	--
SDPB6_05845	K379_05845	16.4833	11.9799	20.9868	1.75183	0.808863	0.956011	1	--	Nitroreductase	--	--	--
SDPB6_00844	K379_00844	10.5781	7.69343	13.4627	1.7499	0.807271	0.664565	1	--	Uncharacterized conserved protein	--	--	--
SDPB6_01074	K379_01074	370.688	269.823	471.553	1.74764	0.805406	0.0453024	0.352564	CE10	Dipeptidyl aminopeptidases/acylaminoacyl-peptidases	--	--	--
SDPB6_01164	K379_01164	102.415	74.5689	130.261	1.74686	0.804764	0.107096	0.581496	--	hypothetical protein	--	--	--
SDPB6_03908	K379_03908	129.063	94.0549	164.072	1.74443	0.802752	0.0201375	0.206492	--	hypothetical protein	--	--	--
SDPB6_01695	K379_01695	3011.62	2196.11	3827.14	1.74269	0.801317	0.00720204	0.104963	--	ribosomal protein L2, bacterial/organellar	--	--	--
SDPB6_04830	K379_04830	309.667	225.885	393.45	1.74182	0.800595	0.00382956	0.0675376	--	carbohydrate ABC transporter substrate-binding protein, CUT1 family (TC 3.A.1.1.-)	--	--	--
SDPB6_05389	K379_05389	121.988	89.0642	154.913	1.73934	0.798537	0.388822	0.975235	--	Alpha/beta hydrolase family	--	--	--
SDPB6_01601	K379_01601	40.6403	29.6809	51.5998	1.73849	0.797831	0.136647	0.652939	--	hypothetical protein	--	--	--
SDPB6_00814	K379_00814	176.927	129.278	224.576	1.73715	0.796725	0.0300037	0.269477	--	aminopeptidase N, Streptomyces lividans type	--	--	--
SDPB6_03033	K379_03033	45.7845	33.4552	58.1138	1.73706	0.796649	0.0661468	0.441837	--	Predicted flavoprotein involved in K+ transport	--	--	--
SDPB6_03214	K379_03214	46.7667	34.1887	59.3447	1.7358	0.795597	0.348522	0.949911	--	hypothetical protein	--	--	--
SDPB6_01159	K379_01159	238.31	174.266	302.354	1.73502	0.79495	0.0503957	0.376831	--	P-aminobenzoate N-oxygenase AurF	--	--	--
SDPB6_02857	K379_02857	101.132	73.9607	128.303	1.73474	0.794719	0.40054	0.981649	--	L-proline dehydrogenase (EC 1.5.99.8)	--	--	--
SDPB6_03067	K379_03067	90.8137	66.4261	115.201	1.73428	0.794334	0.0149901	0.171285	--	Acetyltransferases	--	--	--
SDPB6_05146	K379_05146	5206.14	3809.33	6602.96	1.73337	0.793577	0.005746	0.0893802	--	ATP-dependent metalloprotease FtsH	--	--	--
SDPB6_03742	K379_03742	246.726	180.585	312.867	1.73252	0.792871	0.0361015	0.309245	--	thiamine biosynthesis protein ThiC	--	--	--
SDPB6_00533	K379_00533	161.474	118.233	204.716	1.73147	0.791993	0.367523	0.960639	--	Response regulator containing a CheY-like receiver domain and an HTH DNA-binding domain	--	--	--
SDPB6_02532	K379_02532	4.68471	3.43057	5.93885	1.73116	0.791736	0.424879	0.98857	--	acetyl-CoA acetyltransferases	--	--	--
SDPB6_03608	K379_03608	2286.06	1674.39	2897.72	1.73061	0.791282	0.0432119	0.344819	--	Acyl-CoA dehydrogenases	--	--	--
SDPB6_00985	K379_00985	18.6978	13.6994	23.6963	1.72974	0.790553	0.474684	1	--	cob(I)alamin adenosyltransferase	--	--	--
SDPB6_04353	K379_04353	416.388	305.191	527.584	1.7287	0.789687	0.0104981	0.135611	--	hypothetical protein	--	--	--
SDPB6_01442	K379_01442	7.72555	5.66259	9.78851	1.72863	0.789625	0.578608	1	--	Arylamine N-acetyltransferase	--	--	--
SDPB6_05710	K379_05710	129.256	94.7463	163.765	1.72846	0.789488	0.444392	1	--	riboflavin synthase alpha chain (EC 2.5.1.9)	--	--	--
SDPB6_03046	K379_03046	22.2854	16.3356	28.2351	1.72845	0.789477	0.084826	0.516004	--	monosaccharide ABC transporter substrate-binding protein, CUT2 family (TC 3.A.1.2.-)	ABC.SS.S; simple sugar transport system substrate-binding protein	--	--
SDPB6_01508	K379_01508	2.51364	1.84355	3.18374	1.72697	0.788239	0.815123	1	--	Sporulation and spore germination	--	--	--
SDPB6_06045	K379_06045	136.644	100.22	173.068	1.72687	0.788162	0.0118062	0.147192	--	hypothetical protein	--	--	--
SDPB6_04067	K379_04067	91.1144	66.8494	115.379	1.72596	0.7874	0.0128592	0.15584	--	Arg-AGG tRNA	--	--	--
SDPB6_04542	K379_04542	1.3939	1.02375	1.76405	1.72312	0.785019	1	1	--	Protein of unknown function (DUF3037)	--	--	--
SDPB6_00366	K379_00366	6.92506	5.08815	8.76197	1.72204	0.784115	0.271943	0.886208	--	Acyl-CoA synthetases (AMP-forming)/AMP-acid ligases II	--	--	--
SDPB6_03820	K379_03820	5.63623	4.14467	7.12778	1.71975	0.782195	0.448814	1	--	hypothetical protein	--	--	--
SDPB6_02933	K379_02933	6.54573	4.81363	8.27783	1.71966	0.782127	0.491093	1	--	ABC-type enterobactin transport system, permease component	--	--	--
SDPB6_02060	K379_02060	1.68018	1.2357	2.12467	1.7194	0.781905	1	1	--	hypothetical protein	--	--	--
SDPB6_00868	K379_00868	487.732	358.775	616.688	1.71887	0.78146	0.0149744	0.171285	--	Excinuclease ABC subunit B	--	--	--
SDPB6_00510	K379_00510	1612.4	1186.38	2038.42	1.71817	0.780877	0.0209545	0.212019	--	Domain of unknown function (DUF397)	--	--	--
SDPB6_04911	K379_04911	191.314	140.81	241.818	1.71734	0.780173	0.00610846	0.092672	--	Beta-lactamase class C and other penicillin binding proteins	--	--	--
SDPB6_00882	K379_00882	198.254	145.927	250.581	1.71716	0.780028	0.435724	0.995373	--	triosephosphate isomerase (EC 5.3.1.1)	--	--	--
SDPB6_00453	K379_00453	11.9269	8.77976	15.0741	1.71692	0.779821	0.537009	1	--	haloacid dehalogenase superfamily, subfamily IA, variant 3 with third motif having DD or ED	--	--	--
SDPB6_05207	K379_05207	253.358	186.565	320.15	1.71602	0.77907	0.130819	0.637982	--	Nucleoside-diphosphate-sugar pyrophosphorylase involved in lipopolysaccharide biosynthesis/translation initiation factor 2B, gamma/epsilon subunits (eIF-2Bgamma/eIF-2Bepsilon)	--	--	--
SDPB6_02373	K379_02373	91.3859	67.324	115.448	1.71481	0.778048	0.0239006	0.230441	--	Ni,Fe-hydrogenase I small subunit	--	--	--
SDPB6_00650	K379_00650	253.041	186.516	319.566	1.71334	0.776811	0.0610619	0.422004	--	pyruvate dehydrogenase E1 component, homodimeric type	--	--	--
SDPB6_04178	K379_04178	27.1485	20.0195	34.2775	1.71221	0.775858	0.259876	0.869384	--	glutamyl-tRNA reductase (EC 1.2.1.70)	--	--	--
SDPB6_03210	K379_03210	2.48622	1.83411	3.13834	1.7111	0.774924	0.474489	1	--	Uncharacterized proteins, LmbE homologs	--	--	--
SDPB6_05571	K379_05571	7.80364	5.75711	9.85017	1.71096	0.774805	0.66239	1	--	N-acetylglutamate synthase and related acetyltransferases	--	--	--
SDPB6_03066	K379_03066	8.71975	6.43926	11.0002	1.7083	0.772565	0.804899	1	--	ABC-type multidrug transport system, ATPase component	--	--	--
SDPB6_01481	K379_01481	305.611	225.764	385.457	1.70734	0.771753	0.0544983	0.394392	--	propionyl-CoA carboxylase carboxyltransferase subunit	--	--	--
SDPB6_01709	K379_01709	5737.62	4239.86	7235.37	1.70651	0.771053	0.00536202	0.0850359	--	translation elongation factor TU	--	--	--
SDPB6_04306	K379_04306	26.3346	19.4607	33.2085	1.70644	0.770987	0.648395	1	--	luciferase family oxidoreductase, group 1	--	--	--
SDPB6_01956	K379_01956	791.696	585.083	998.31	1.70627	0.770848	0.0482452	0.366408	--	Uncharacterized proteins involved in stress response, homologs of TerZ and putative cAMP-binding protein CABP1	--	--	--
SDPB6_04766	K379_04766	18.4003	13.5983	23.2022	1.70626	0.770836	1	1	--	hypothetical protein	--	--	--
SDPB6_04133	K379_04133	91.3374	67.5359	115.139	1.70485	0.769648	0.0515577	0.381891	--	Thiol-disulfide isomerase and thioredoxins	--	--	--
SDPB6_01280	K379_01280	12.9374	9.56615	16.3086	1.70483	0.769626	0.679556	1	--	Superfamily I DNA and RNA helicases	--	--	--
SDPB6_03700	K379_03700	1179.3	872.456	1486.15	1.70341	0.768425	0.0235061	0.227334	--	thioredoxin-disulfide reductase	--	--	--
SDPB6_00555	K379_00555	17.089	12.6454	21.5326	1.7028	0.767909	0.724073	1	--	Predicted epimerase, PhzC/PhzF homolog	--	--	--
SDPB6_04813	K379_04813	302.22	223.685	380.756	1.7022	0.767399	0.0529675	0.387771	--	ABC-type sugar transport system, periplasmic component	rbsB; ribose transport system substrate-binding protein	--	--
SDPB6_01979	K379_01979	2.10777	1.56133	2.6542	1.69997	0.765506	1	1	--	Major Facilitator Superfamily	--	--	--
SDPB6_06186	K379_06186	39.6724	29.4019	49.943	1.69863	0.764375	0.131227	0.638634	--	Dehydrogenases with different specificities (related to short-chain alcohol dehydrogenases)	--	--	--
SDPB6_04051	K379_04051	4.9254	3.65224	6.19856	1.69719	0.763152	1	1	--	hypothetical protein	--	--	--
SDPB6_00874	K379_00874	629.769	467.008	792.53	1.69704	0.763019	0.0197646	0.203523	--	excinuclease ABC, A subunit	--	--	--
SDPB6_00530	K379_00530	30.933	22.9396	38.9265	1.69691	0.762912	0.18885	0.765615	--	ATPases of the AAA+ class	--	--	--
SDPB6_06238	K379_06238	4.75554	3.52682	5.98425	1.69678	0.762802	0.422152	0.98857	--	NAD-dependent aldehyde dehydrogenases	--	--	--
SDPB6_03738	K379_03738	569.934	422.772	717.096	1.69618	0.762287	0.0164822	0.183019	--	hypothetical protein	--	--	--
SDPB6_03409	K379_03409	935.974	694.481	1177.47	1.69547	0.761681	0.0626806	0.428487	--	polyribonucleotide nucleotidyltransferase	--	--	--
SDPB6_00901	K379_00901	951.025	706.529	1195.52	1.6921	0.758817	0.0151287	0.172243	--	Ferredoxin subunits of nitrite reductase and ring-hydroxylating dioxygenases	--	--	--
SDPB6_00902	K379_00902	1837.86	1365.37	2310.35	1.6921	0.758816	0.0167395	0.184898	--	FeS assembly ATPase SufC	--	--	--
SDPB6_03953	K379_03953	145.739	108.359	183.118	1.68992	0.756956	0.179129	0.747116	--	phosphopyruvate hydratase	--	--	--
SDPB6_00002	K379_00002	13.6986	10.1885	17.2087	1.68903	0.756196	0.167537	0.7215	--	Sortase (surface protein transpeptidase)	--	--	--
SDPB6_00091	K379_00091	33.9909	25.2901	42.6917	1.68808	0.755382	0.311471	0.921075	--	Beta-glucanase/Beta-glucan synthetase	--	--	--
SDPB6_02103	K379_02103	142.103	105.779	178.427	1.68679	0.754276	0.110679	0.589022	--	hypothetical protein	--	--	--
SDPB6_04970	K379_04970	11.4866	8.55212	14.4211	1.68626	0.753824	0.965325	1	--	3-oxoacyl-(acyl-carrier-protein) synthase	--	--	--
SDPB6_02526	K379_02526	6.23892	4.64509	7.83275	1.68624	0.753813	0.524143	1	--	Acyl-CoA dehydrogenases	--	--	--
SDPB6_02888	K379_02888	2.85474	2.12605	3.58342	1.68548	0.753162	0.360948	0.957026	--	hypothetical protein	--	--	--
SDPB6_02617	K379_02617	6.10634	4.54884	7.66384	1.68479	0.752569	0.488877	1	--	hypothetical protein	--	--	--
SDPB6_00712	K379_00712	157.041	116.99	197.092	1.68469	0.752481	0.0265998	0.249587	--	Sulfite oxidase and related enzymes	--	--	--
SDPB6_04966	K379_04966	65.8643	49.0739	82.6546	1.68429	0.752139	0.083286	0.511579	--	Predicted GTPase	--	--	--
SDPB6_01719	K379_01719	1998.35	1488.95	2507.75	1.68424	0.7521	0.0229406	0.224058	--	LSU ribosomal protein L11P	--	--	--
SDPB6_01106	K379_01106	182.333	135.891	228.774	1.68351	0.751472	0.0152843	0.173388	--	3-hydroxyacyl-CoA dehydrogenase	--	--	--
SDPB6_04746	K379_04746	262.106	195.4	328.813	1.68276	0.750831	0.0345012	0.298378	--	NAD-dependent aldehyde dehydrogenases	--	--	--
SDPB6_06154	K379_06154	19.5416	14.5712	24.5119	1.68221	0.750361	0.201003	0.789811	--	Cell wall-associated hydrolases (invasion-associated proteins)	--	--	--
SDPB6_04803	K379_04803	2.97918	2.2223	3.73607	1.68117	0.749466	0.722506	1	--	Helix-turn-helix domain	--	--	--
SDPB6_01473	K379_01473	1329.17	991.618	1666.72	1.68081	0.749156	0.0282544	0.258266	--	Uncharacterized protein conserved in bacteria	--	--	--
SDPB6_01206	K379_01206	304.615	227.32	381.911	1.68006	0.748512	0.00549857	0.0865474	--	ADP-ribose pyrophosphatase	--	--	--
SDPB6_03414	K379_03414	4951.28	3695.82	6206.74	1.6794	0.747943	0.0118304	0.147201	--	WXG100 family type VII secretion target	--	--	--
SDPB6_01151	K379_01151	26.003	19.4308	32.5753	1.67648	0.745434	0.166232	0.718498	--	Ku protein, prokaryotic	--	--	--
SDPB6_02391	K379_02391	146.771	109.683	183.859	1.67628	0.745261	0.228271	0.828718	--	amino acid adenylation domain	--	--	--
SDPB6_06227	K379_06227	25.4614	19.0461	31.8768	1.67367	0.743016	0.192331	0.771826	--	ABC-type Fe3+-hydroxamate transport system, periplasmic component	--	--	--
SDPB6_04891	K379_04891	7.89946	5.90968	9.88923	1.6734	0.742779	0.409598	0.985791	--	Fe-S-cluster-containing hydrogenase components 1	--	--	--
SDPB6_05556	K379_05556	11.2214	8.39504	14.0478	1.67334	0.742733	0.333251	0.93931	--	hypothetical protein	--	--	--
SDPB6_05637	K379_05637	2.62911	1.96723	3.29099	1.6729	0.742355	0.818603	1	--	Ion channel	--	--	--
SDPB6_01698	K379_01698	2973.08	2225.29	3720.86	1.67208	0.74164	0.0415721	0.336026	--	50S ribosomal protein L3, bacterial	--	--	--
SDPB6_06292	K379_06292	2360.84	1767.14	2954.53	1.67193	0.741518	0.043337	0.345167	--	Nucleoside-diphosphate-sugar pyrophosphorylase involved in lipopolysaccharide biosynthesis/translation initiation factor 2B, gamma/epsilon subunits (eIF-2Bgamma/eIF-2Bepsilon)	--	--	--
SDPB6_05995	K379_05995	4.37224	3.27349	5.47098	1.6713	0.740972	0.37564	0.967689	--	NADH dehydrogenase subunit H (EC 1.6.5.3)	--	--	--
SDPB6_06212	K379_06212	69.2059	51.8555	86.5562	1.66918	0.73914	0.306251	0.919483	--	antimicrobial peptide system protein, SdpA family	--	--	--
SDPB6_01345	K379_01345	412.179	308.855	515.503	1.66908	0.739049	0.0151733	0.172438	--	ABC-type oligopeptide transport system, periplasmic component	--	--	--
SDPB6_00815	K379_00815	21.3075	15.972	26.6429	1.6681	0.738207	0.497444	1	--	Glutamate decarboxylase and related PLP-dependent proteins	--	--	--
SDPB6_02174	K379_02174	21.692	16.2633	27.1207	1.66761	0.73778	0.106745	0.581496	--	drug resistance transporter, EmrB/QacA subfamily	--	--	--
SDPB6_01070	K379_01070	1386.85	1040.04	1733.66	1.66691	0.73718	0.0417766	0.336781	--	methylmalonyl-CoA mutase N-terminal domain	--	--	--
SDPB6_00891	K379_00891	791.359	593.635	989.083	1.66615	0.736515	0.0436279	0.345754	--	transaldolase (EC 2.2.1.2)	--	--	--
SDPB6_03694	K379_03694	109.494	82.2124	136.776	1.66369	0.734384	0.0308808	0.27539	--	Predicted RNA-binding protein	--	--	--
SDPB6_00021	K379_00021	16.593	12.4591	20.7269	1.66359	0.734298	0.806413	1	GH3	Beta-glucosidase-related glycosidases	--	--	--
SDPB6_01666	K379_01666	3912.3	2937.63	4886.97	1.66358	0.734288	0.00570092	0.0892861	--	LSU ribosomal protein L13P	--	--	--
SDPB6_02056	K379_02056	22.184	16.6594	27.7085	1.66323	0.73399	0.393969	0.976923	--	phosphate ABC transporter, phosphate-binding protein	--	--	--
SDPB6_02418	K379_02418	16.6885	12.5332	20.8439	1.6631	0.733872	0.511716	1	--	Short-chain alcohol dehydrogenase of unknown specificity	--	--	--
SDPB6_02715	K379_02715	6.40838	4.81508	8.00167	1.66179	0.73274	0.439537	0.997136	--	Transcriptional regulators	--	--	--
SDPB6_04967	K379_04967	51.3528	38.592	64.1136	1.66132	0.73233	0.834639	1	--	Cytochrome P450	--	--	--
SDPB6_01776	K379_01776	53.1169	39.9329	66.3008	1.6603	0.731447	0.057929	0.407965	--	amino acid/peptide transporter (Peptide:H+ symporter), bacterial	--	--	--
SDPB6_04405	K379_04405	5.63	4.23294	7.02705	1.66009	0.731261	0.705263	1	--	Cytochrome c biogenesis protein	--	--	--
SDPB6_03309	K379_03309	129.593	97.4561	161.729	1.65951	0.730755	0.143202	0.666863	--	FAD/FMN-containing dehydrogenases	--	--	--
SDPB6_04508	K379_04508	30.9483	23.2852	38.6113	1.65819	0.729606	0.41756	0.986863	--	Cytochrome P450	--	--	--
SDPB6_01599	K379_01599	321.794	242.304	401.283	1.65612	0.727805	0.0162253	0.181613	--	ATP-dependent DNA helicase PcrA	--	--	--
SDPB6_05482	K379_05482	823.644	620.321	1026.97	1.65554	0.727302	0.00682019	0.100798	--	Twin arginine targeting (Tat) protein translocase TatC	--	--	--
SDPB6_01740	K379_01740	81.8543	61.6547	102.054	1.65525	0.727046	0.068304	0.450612	--	Predicted membrane protein	--	--	--
SDPB6_02303	K379_02303	6.25155	4.7094	7.7937	1.65492	0.726766	0.951316	1	--	hypothetical protein	--	--	--
SDPB6_04345	K379_04345	33.565	25.2893	41.8406	1.65447	0.726373	0.348204	0.949456	--	Lanthionine synthetase C-like protein	--	--	--
SDPB6_01980	K379_01980	4.23523	3.19119	5.27928	1.65433	0.726247	0.221608	0.81814	--	ABC-type dipeptide/oligopeptide/nickel transport systems, permease components	--	--	--
SDPB6_04167	K379_04167	151.061	113.834	188.288	1.65406	0.726013	0.00952812	0.126976	--	hypothetical protein	--	--	--
SDPB6_02013	K379_02013	24.8799	18.7504	31.0095	1.65381	0.72579	0.155607	0.695812	--	transcriptional regulator, TetR family	--	--	--
SDPB6_03487	K379_03487	12.0074	9.05427	14.9605	1.65232	0.724491	0.273335	0.887572	--	N-methylhydantoinase B/acetone carboxylase, alpha subunit	--	--	--
SDPB6_02901	K379_02901	87.2466	65.8226	108.671	1.65096	0.723306	0.109081	0.585986	--	glycine cleavage system T protein	--	--	--
SDPB6_02752	K379_02752	2.16257	1.63188	2.69326	1.6504	0.722818	0.462883	1	--	3-oxoacyl-(acyl-carrier-protein) synthase	--	--	--
SDPB6_05620	K379_05620	97.6681	73.7284	121.608	1.6494	0.721942	0.0315246	0.279052	--	Sugar phosphate permease	--	--	--
SDPB6_00904	K379_00904	504.347	380.962	627.733	1.64776	0.720502	0.0483099	0.366457	--	SUF system FeS assembly protein, NifU family	--	--	--
SDPB6_00411	K379_00411	222.528	168.142	276.914	1.64691	0.719762	0.0392854	0.326487	--	drug resistance transporter, EmrB/QacA subfamily	--	--	--
SDPB6_06213	K379_06213	49.4332	37.3545	61.5118	1.6467	0.71958	0.160195	0.705726	--	antimicrobial peptide system protein, SdpB family	--	--	--
SDPB6_02664	K379_02664	2.57716	1.94778	3.20653	1.64624	0.719179	0.652077	1	--	Methyltransferase domain	--	--	--
SDPB6_05414	K379_05414	21.4715	16.2285	26.7145	1.64615	0.719092	0.187629	0.762627	--	redox-sensitive transcriptional activator SoxR	--	--	--
SDPB6_04332	K379_04332	25.9177	19.5916	32.2438	1.6458	0.718785	0.409043	0.985791	--	ABC-type sugar transport system, periplasmic component	ABC.MS.S; multiple sugar transport system substrate-binding protein	--	--
SDPB6_03040	K379_03040	35.1053	26.5377	43.6728	1.64569	0.71869	0.278518	0.89356	--	hypothetical protein	--	--	--
SDPB6_03865	K379_03865	6.14481	4.64856	7.64105	1.64374	0.716986	0.709288	1	--	Cysteine dioxygenase type I	--	--	--
SDPB6_01665	K379_01665	374.182	283.155	465.21	1.64295	0.716291	0.00378502	0.0673237	--	Ribosomal protein S9	--	--	--
SDPB6_00705	K379_00705	18.1049	13.7026	22.5072	1.64256	0.715942	0.641167	1	--	Signal transduction histidine kinase	--	--	--
SDPB6_04930	K379_04930	217.06	164.306	269.813	1.64214	0.715573	0.737109	1	--	hypothetical protein	--	--	--
SDPB6_02896	K379_02896	8993.07	6809.62	11176.5	1.64128	0.714825	0.0420406	0.338043	--	ABC-type dipeptide transport system, periplasmic component	--	--	--
SDPB6_00308	K379_00308	89.1763	67.5312	110.821	1.64104	0.71461	0.036385	0.309567	--	undecaprenyl diphosphate synthase	--	--	--
SDPB6_03069	K379_03069	24.3973	18.4773	30.3173	1.64079	0.71439	0.271174	0.885076	--	hypothetical protein	--	--	--
SDPB6_05491	K379_05491	8.89737	6.73919	11.0556	1.64049	0.714124	0.327581	0.933684	--	Predicted membrane protein	--	--	--
SDPB6_04140	K379_04140	67.7087	51.2912	84.1263	1.64017	0.713843	0.193518	0.774564	--	Cytochrome P450	--	--	--
SDPB6_01968	K379_01968	151.055	114.43	187.68	1.64014	0.713818	0.0217355	0.216344	--	Predicted integral membrane protein	--	--	--
SDPB6_02598	K379_02598	25.7465	19.509	31.9839	1.63944	0.713203	0.240678	0.84125	--	Signal transduction histidine kinase	--	--	--
SDPB6_00176	K379_00176	22.874	17.3347	28.4133	1.63911	0.712909	0.821112	1	--	FOG: FHA domain	--	--	--
SDPB6_01718	K379_01718	1395.86	1058.13	1733.59	1.63835	0.712246	0.0304475	0.272685	--	ribosomal protein L1, bacterial/chloroplast	--	--	--
SDPB6_00475	K379_00475	20.9407	15.8915	25.9899	1.63546	0.709699	0.6224	1	--	Protein of unknown function (DUF1177)	--	--	--
SDPB6_03318	K379_03318	766.99	582.146	951.833	1.63504	0.709326	0.0085497	0.118459	--	hypothetical protein	--	--	--
SDPB6_00841	K379_00841	8.39773	6.3767	10.4188	1.63388	0.708304	0.470434	1	--	hypothetical protein	--	--	--
SDPB6_03710	K379_03710	787.628	598.367	976.889	1.63259	0.707164	0.0241805	0.232784	--	Membrane carboxypeptidase (penicillin-binding protein)	--	--	--
SDPB6_00888	K379_00888	10.5339	8.00482	13.063	1.6319	0.70655	1	1	--	6-phosphogluconolactonase	--	--	--
SDPB6_02420	K379_02420	31.9167	24.2538	39.5795	1.63189	0.706541	0.17867	0.746772	--	2,3-dihydroxybenzoate-AMP ligase	--	--	--
SDPB6_00415	K379_00415	137.627	104.662	170.592	1.62993	0.704814	0.140177	0.660509	--	Peroxiredoxin	--	--	--
SDPB6_04815	K379_04815	15.5435	11.8218	19.2652	1.62963	0.704541	0.125315	0.624692	--	Ribose/xylose/arabinose/galactoside ABC-type transport systems, permease components	rbsC; ribose transport system permease protein	--	--
SDPB6_04545	K379_04545	142.597	108.461	176.733	1.62946	0.704391	0.0197281	0.203523	--	ABC-type dipeptide transport system, periplasmic component	--	--	--
SDPB6_02819	K379_02819	16.1419	12.2781	20.0056	1.62938	0.704319	0.956865	1	--	Predicted thioesterase involved in non-ribosomal peptide biosynthesis	--	--	--
SDPB6_05561	K379_05561	87.1922	66.3371	108.047	1.62876	0.703775	0.0218199	0.216344	--	CRISPR-associated protein, Csd2 family	--	--	--
SDPB6_06079	K379_06079	12.8863	9.80831	15.9643	1.62763	0.702771	0.643702	1	--	Rhodanese-related sulfurtransferase	--	--	--
SDPB6_04326	K379_04326	2.84791	2.16772	3.52809	1.62756	0.70271	0.890113	1	--	Predicted dehydrogenases and related proteins	--	--	--
SDPB6_00041	K379_00041	13.2952	10.1291	16.4613	1.62514	0.700565	0.94207	1	--	Conserved protein/domain typically associated with flavoprotein oxygenases, DIM6/NTAB family	--	--	--
SDPB6_02552	K379_02552	18.265	13.9155	22.6144	1.62512	0.700547	0.558564	1	--	hypothetical protein	--	--	--
SDPB6_01943	K379_01943	185.46	141.309	229.611	1.62488	0.700334	0.311166	0.921075	--	threonine synthase	--	--	--
SDPB6_04674	K379_04674	508.051	387.125	628.978	1.62474	0.700211	0.0809973	0.50541	--	Gln-CAG tRNA	--	--	--
SDPB6_03782	K379_03782	46.161	35.183	57.139	1.62405	0.699594	0.154195	0.691953	--	hypothetical protein	--	--	--
SDPB6_00003	K379_00003	8.4524	6.44697	10.4578	1.62213	0.697891	0.173429	0.734908	--	hypothetical protein	--	--	--
SDPB6_01211	K379_01211	36.0331	27.5034	44.5628	1.62026	0.696228	0.562495	1	--	Predicted transcriptional regulators	--	--	--
SDPB6_03842	K379_03842	6.14294	4.69023	7.59565	1.61946	0.695514	0.408865	0.985791	--	hypothetical protein	--	--	--
SDPB6_04958	K379_04958	5.36033	4.09328	6.62737	1.61909	0.69518	1	1	--	hypothetical protein	--	--	--
SDPB6_01557	K379_01557	150.948	115.366	186.531	1.61686	0.693199	0.0187295	0.197854	--	succinate dehydrogenase subunit C (EC 1.3.5.1)	--	--	--
SDPB6_02221	K379_02221	36.8094	28.1394	45.4793	1.61621	0.692619	0.103506	0.571644	--	Transcriptional regulator/sugar kinase	--	--	--
SDPB6_04125	K379_04125	23.2542	17.7799	28.7286	1.61579	0.692241	0.619392	1	--	Uncharacterized membrane protein (homolog of Drosophila rhomboid)	--	--	--
SDPB6_04669	K379_04669	1442.39	1103.16	1781.61	1.615	0.691536	0.00628804	0.0944856	--	Signal transduction histidine kinase	--	--	--
SDPB6_02467	K379_02467	199.314	152.444	246.185	1.61492	0.691463	0.0123829	0.1518	--	Lysine/ornithine N-monooxygenase	--	--	--
SDPB6_02064	K379_02064	141.639	108.347	174.931	1.61454	0.691123	0.806474	1	--	hypothetical protein	--	--	--
SDPB6_04006	K379_04006	7.75368	5.93335	9.57401	1.61359	0.690276	0.628276	1	--	4-diphosphocytidyl-2-C-methyl-D-erythritol kinase (EC 2.7.1.148)	--	--	--
SDPB6_02553	K379_02553	117.966	90.2785	145.654	1.61339	0.690092	0.14116	0.660619	--	zinc-binding alcohol dehydrogenase family protein	--	--	--
SDPB6_06152	K379_06152	76.0997	58.2551	93.9444	1.61264	0.689423	0.0362232	0.309445	--	RNA polymerase sigma factor, sigma-70 family	--	--	--
SDPB6_00577	K379_00577	11.4238	8.74809	14.0995	1.61172	0.688604	0.815894	1	AA1	Putative multicopper oxidases	--	--	--
SDPB6_01394	K379_01394	266.159	203.889	328.43	1.61083	0.687804	0.0218142	0.216344	--	fumarase, class I, homodimeric (EC 4.2.1.2)	--	--	--
SDPB6_06031	K379_06031	15.7549	12.0692	19.4406	1.61076	0.687743	0.219263	0.816369	--	Transcriptional regulators	--	--	--
SDPB6_03728	K379_03728	56.0917	42.9817	69.2017	1.61003	0.687084	0.10951	0.587285	--	Beta-lactamase class C and other penicillin binding proteins	--	--	--
SDPB6_03985	K379_03985	11.068	8.48156	13.6544	1.6099	0.686967	0.803884	1	--	hypothetical protein	--	--	--
SDPB6_03192	K379_03192	14.0365	10.757	17.316	1.60974	0.686828	0.23676	0.83937	--	Predicted metal-dependent hydrolases with the TIM-barrel fold	--	--	--
SDPB6_01073	K379_01073	59.6989	45.7552	73.6425	1.60949	0.686602	0.142111	0.662765	--	Arabinose efflux permease	--	--	--
SDPB6_02525	K379_02525	4.26738	3.27175	5.26301	1.60862	0.685825	0.573156	1	--	Predicted nucleic-acid-binding protein containing a Zn-ribbon	--	--	--
SDPB6_05786	K379_05786	26.0233	19.9653	32.0814	1.60686	0.684243	0.427096	0.989329	--	BNR repeat-like domain	--	--	--
SDPB6_03535	K379_03535	37.613	28.8663	46.3597	1.60602	0.683486	0.167799	0.721627	--	Protein of unknown function (DUF1838)	--	--	--
SDPB6_04898	K379_04898	30.3139	23.277	37.3507	1.60462	0.682233	0.646395	1	--	NAD-dependent aldehyde dehydrogenases	--	--	--
SDPB6_02374	K379_02374	220.515	169.329	271.701	1.60457	0.682191	0.0203046	0.207529	--	Ni,Fe-hydrogenase I large subunit	--	--	--
SDPB6_04991	K379_04991	99.8478	76.6728	123.023	1.60452	0.682138	0.740155	1	--	Aerobic-type carbon monoxide dehydrogenase, small subunit CoxS/CutS homologs	--	--	--
SDPB6_05149	K379_05149	44.6805	34.3145	55.0465	1.60418	0.681835	0.825979	1	--	2-amino-4-hydroxy-6-hydroxymethyldihydropteridine diphosphokinase	--	--	--
SDPB6_03957	K379_03957	42.8108	32.8818	52.7399	1.60392	0.681606	0.511688	1	--	Protein containing tetrapyrrole methyltransferase domain and MazG-like (predicted pyrophosphatase) domain	--	--	--
SDPB6_03980	K379_03980	35.5281	27.2957	43.7605	1.6032	0.680955	0.268573	0.882995	--	Gln-CAA tRNA	--	--	--
SDPB6_04200	K379_04200	7.66806	5.89197	9.44415	1.60289	0.680672	0.442639	0.998516	--	hypothetical protein	--	--	--
SDPB6_03194	K379_03194	49.6066	38.1302	61.083	1.60196	0.679836	0.123841	0.621775	--	Uncharacterized proteins of the AP superfamily	--	--	--
SDPB6_03860	K379_03860	47.9156	36.8695	58.9617	1.5992	0.677351	0.0487068	0.368579	--	Protein of unknown function (DUF3499)	--	--	--
SDPB6_04794	K379_04794	15.6946	12.0787	19.3106	1.59874	0.676933	0.243238	0.844227	--	Threonine dehydrogenase and related Zn-dependent dehydrogenases	--	--	--
SDPB6_05753	K379_05753	28.9845	22.3108	35.6583	1.59825	0.676497	0.0995479	0.558604	--	hypothetical protein	--	--	--
SDPB6_01320	K379_01320	4.41666	3.4014	5.43192	1.59697	0.675334	0.449635	1	--	DivIVA domain	--	--	--
SDPB6_04704	K379_04704	13749	10589	16909	1.59684	0.675223	0.00621148	0.0935586	--	hypothetical protein	--	--	--
SDPB6_03992	K379_03992	15.0406	11.5925	18.4886	1.59488	0.673449	0.383382	0.972725	--	Acetyltransferases	--	--	--
SDPB6_00026	K379_00026	5.75367	4.43488	7.07245	1.59473	0.673316	1	1	--	NADH:flavin oxidoreductases, Old Yellow Enzyme family	--	--	--
SDPB6_04396	K379_04396	54.8857	42.3145	67.457	1.59418	0.672817	0.214737	0.80571	--	phosphoribosylformylglycinamidine cyclo-ligase (EC 6.3.3.1)	--	--	--
SDPB6_02191	K379_02191	6.3568	4.90363	7.80996	1.59269	0.671465	0.760893	1	--	Predicted phosphatase	--	--	--
SDPB6_04355	K379_04355	80.8517	62.379	99.3244	1.59227	0.671086	0.0193071	0.201444	--	hypothetical protein	--	--	--
SDPB6_00015	K379_00015	11.3442	8.75782	13.9306	1.59065	0.669613	0.839362	1	--	Uracil-DNA glycosylase (EC 3.2.2.-)	--	--	--
SDPB6_05740	K379_05740	76.1342	58.7889	93.4794	1.59009	0.669104	0.23556	0.839323	--	5-oxoprolinase (ATP-hydrolysing) (EC 3.5.2.9)	--	--	--
SDPB6_05101	K379_05101	67.6317	52.229	83.0345	1.58981	0.668858	0.515272	1	--	Sulfate permease and related transporters (MFS superfamily)	--	--	--
SDPB6_01338	K379_01338	47.7761	36.8994	58.6529	1.58953	0.668603	0.10738	0.581809	--	N-acetyl-1-D-myo-inositol-2-amino-2-deoxy-alpha-D-glucopyranoside deacetylase	--	--	--
SDPB6_04048	K379_04048	39.4842	30.5131	48.4553	1.58802	0.667225	0.13625	0.651847	--	Arabinose efflux permease	--	--	--
SDPB6_02927	K379_02927	16.6972	12.9047	20.4898	1.58778	0.667008	0.517495	1	--	Domain of unknown function (DUF4190)/Septum formation	--	--	--
SDPB6_03709	K379_03709	663.151	512.697	813.605	1.58691	0.666221	0.0180878	0.193019	--	Predicted transcriptional regulators	--	--	--
SDPB6_01165	K379_01165	54.4923	42.1318	66.8529	1.58676	0.666083	0.0778919	0.489917	--	Predicted GTPase	--	--	--
SDPB6_00005	K379_00005	4.65273	3.59738	5.70809	1.58674	0.666062	0.502525	1	--	DNA ligase D, 3'-phosphoesterase domain	--	--	--
SDPB6_05784	K379_05784	36.0023	27.8377	44.1669	1.58658	0.665923	0.115685	0.598765	--	ABC-type cobalt transport system, permease component CbiQ and related transporters	--	--	--
SDPB6_01953	K379_01953	270.449	209.15	331.749	1.58618	0.665558	0.090936	0.535653	--	PAS domain S-box/diguanylate cyclase (GGDEF) domain	--	--	--
SDPB6_04923	K379_04923	42.6094	32.9565	52.2623	1.5858	0.665206	0.817342	1	--	Methylase involved in ubiquinone/menaquinone biosynthesis	--	--	--
SDPB6_04486	K379_04486	31.8361	24.6258	39.0464	1.58559	0.66502	0.753311	1	--	Predicted permease, DMT superfamily	--	--	--
SDPB6_01811	K379_01811	56.2514	43.5161	68.9867	1.58531	0.664769	0.822969	1	--	hypothetical protein	--	--	--
SDPB6_02709	K379_02709	31.3131	24.2292	38.397	1.58474	0.664245	0.23687	0.83937	--	Cytochrome P450	--	--	--
SDPB6_06249	K379_06249	88.8561	68.7572	108.955	1.58463	0.664149	0.783872	1	--	Acyl-CoA synthetases (AMP-forming)/AMP-acid ligases II	--	--	--
SDPB6_00094	K379_00094	4.2607	3.29745	5.22395	1.58424	0.663791	1	1	--	Pyruvate/2-oxoglutarate dehydrogenase complex, dihydrolipoamide dehydrogenase (E3) component, and related enzymes	--	--	--
SDPB6_04801	K379_04801	10.6279	8.22823	13.0276	1.58328	0.662915	0.290187	0.90574	--	RNase HI (EC 3.1.26.4)	--	--	--
SDPB6_04394	K379_04394	29.8666	23.1231	36.6101	1.58327	0.662909	0.305677	0.918637	--	Heat shock protein	--	--	--
SDPB6_02332	K379_02332	38.5617	29.8638	47.2597	1.58251	0.662212	0.0861906	0.521784	--	Transcriptional regulator/sugar kinase	--	--	--
SDPB6_01972	K379_01972	12.744	9.87435	15.6136	1.58123	0.661045	0.222973	0.821165	--	Gas vesicle protein K	--	--	--
SDPB6_05403	K379_05403	36.888	28.6019	45.174	1.57941	0.659382	0.0832642	0.511579	--	carbohydrate ABC transporter ATP-binding protein, CUT1 family (TC 3.A.1.1.-)	msmX, msmK, malK, sugC, ggtA, msiK; multiple sugar transport system ATP-binding protein	--	--
SDPB6_01358	K379_01358	83.5111	64.7773	102.245	1.5784	0.658467	0.0328424	0.288323	--	carbohydrate ABC transporter membrane protein 1, CUT1 family (TC 3.A.1.1.-)	ABC.MS.P; multiple sugar transport system permease protein	--	--
SDPB6_04297	K379_04297	7.21423	5.59829	8.83016	1.5773	0.657453	0.485123	1	--	PAP2 superfamily	--	--	--
SDPB6_00224	K379_00224	624.484	484.725	764.242	1.57665	0.656862	0.0306055	0.27371	--	Protease subunit of ATP-dependent Clp proteases	--	--	--
SDPB6_00402	K379_00402	152.827	118.668	186.985	1.57569	0.655987	0.073541	0.471501	--	Helix-turn-helix domain	--	--	--
SDPB6_02529	K379_02529	2.53326	1.96723	3.09928	1.57545	0.655768	1	1	--	Uncharacterized protein, possibly involved in aromatic compounds catabolism	--	--	--
SDPB6_02712	K379_02712	17.46	13.5691	21.3508	1.57348	0.653961	0.250402	0.858211	--	Uncharacterized distant relative of homeotic protein bithoraxoid	--	--	--
SDPB6_04718	K379_04718	122.786	95.4285	150.144	1.57337	0.653855	0.0932184	0.542894	--	Predicted RNA-binding protein (contains KH domain)	--	--	--
SDPB6_01699	K379_01699	3092.37	2403.52	3781.22	1.5732	0.653701	0.0181288	0.193128	--	SSU ribosomal protein S10P	--	--	--
SDPB6_01064	K379_01064	109.123	84.8848	133.361	1.57108	0.651757	0.254733	0.863919	--	pyruvate kinase	--	--	--
SDPB6_00881	K379_00881	184.523	143.566	225.479	1.57055	0.651274	0.104509	0.573369	--	phosphoglycerate kinase (EC 2.7.2.3)	--	--	--
SDPB6_04219	K379_04219	198.736	154.64	242.832	1.5703	0.651041	0.0110828	0.140538	--	transcriptional regulator, GntR family	--	--	--
SDPB6_03699	K379_03699	1881.39	1464.04	2298.73	1.57012	0.650878	0.0279199	0.25755	--	thioredoxin	--	--	--
SDPB6_01795	K379_01795	33.602	26.1493	41.0547	1.57002	0.650779	0.0332107	0.290007	--	Cell wall-associated hydrolases (invasion-associated proteins)	--	--	--
SDPB6_01480	K379_01480	2.76273	2.15001	3.37545	1.56997	0.650735	0.849754	1	--	birA, biotin-[acetyl-CoA-carboxylase] ligase region	--	--	--
SDPB6_02742	K379_02742	34.6932	27	42.3864	1.56987	0.650644	0.201379	0.790451	--	Methylase involved in ubiquinone/menaquinone biosynthesis	--	--	--
SDPB6_05313	K379_05313	3.94373	3.06953	4.81793	1.5696	0.650398	0.568627	1	--	Uncharacterized conserved protein	--	--	--
SDPB6_02921	K379_02921	17.6191	13.7185	21.5197	1.56866	0.649534	0.313107	0.921075	--	Uncharacterized conserved protein	--	--	--
SDPB6_01555	K379_01555	61.8181	48.1356	75.5007	1.5685	0.649385	0.496169	1	GH20	N-acetyl-beta-hexosaminidase	--	--	--
SDPB6_04677	K379_04677	12.7401	9.92199	15.5583	1.56806	0.64898	0.399992	0.981637	--	transcriptional regulator, IclR family	--	--	--
SDPB6_02389	K379_02389	67.3921	52.493	82.2911	1.56766	0.64861	0.0435368	0.345659	--	Phytoene dehydrogenase and related proteins	--	--	--
SDPB6_04354	K379_04354	176.115	137.196	215.035	1.56736	0.648337	0.0650679	0.438147	--	Predicted ATPase (AAA+ superfamily)	--	--	--
SDPB6_01996	K379_01996	13.3216	10.38	16.2632	1.56679	0.647811	0.630557	1	--	Predicted O-methyltransferase	--	--	--
SDPB6_03481	K379_03481	10.3123	8.03573	12.5888	1.56661	0.647644	0.808444	1	--	3-oxoacid CoA-transferase, A subunit	--	--	--
SDPB6_02067	K379_02067	117.714	91.7528	143.676	1.5659	0.646992	0.104658	0.573369	--	Cell wall-associated hydrolases (invasion-associated proteins)	--	--	--
SDPB6_03982	K379_03982	218.329	170.197	266.462	1.56561	0.646724	0.154305	0.691953	--	ribose-phosphate pyrophosphokinase	--	--	--
SDPB6_05532	K379_05532	615.795	480.096	751.493	1.5653	0.646435	0.0174477	0.189475	--	LSU ribosomal protein L20P	--	--	--
SDPB6_03133	K379_03133	37.1583	28.9834	45.3332	1.56411	0.645339	0.122263	0.618256	--	DNA repair photolyase	--	--	--
SDPB6_02462	K379_02462	25.1552	19.6227	30.6877	1.56389	0.645137	0.190386	0.767393	--	ABC-type multidrug transport system, ATPase and permease components	--	--	--
SDPB6_05908	K379_05908	10.1447	7.91482	12.3745	1.56346	0.644744	0.354603	0.954468	--	Oxidoreductase FAD-binding domain/Globin	--	--	--
SDPB6_06171	K379_06171	115.571	90.1789	140.963	1.56315	0.644458	0.064767	0.437056	--	amine acid ABC transporter, permease protein, 3-TM region, His/Glu/Gln/Arg/opine family	--	--	--
SDPB6_02928	K379_02928	16.9789	13.2501	20.7077	1.56284	0.644168	0.147733	0.676949	--	5,10-methylenetetrahydrofolate reductase	--	--	--
SDPB6_05678	K379_05678	148.922	116.242	181.602	1.56227	0.643644	0.0663201	0.442321	--	Pyrimidine operon attenuation protein/uracil phosphoribosyltransferase	--	--	--
SDPB6_04914	K379_04914	6.88985	5.37836	8.40135	1.56207	0.643456	0.28652	0.903771	--	Predicted hydrolases or acyltransferases (alpha/beta hydrolase superfamily)	--	--	--
SDPB6_03053	K379_03053	116.182	90.7112	141.652	1.56157	0.642996	0.0974239	0.555886	--	D-alanyl-D-alanine carboxypeptidase	--	--	--
SDPB6_00918	K379_00918	9.27826	7.2476	11.3089	1.56037	0.641887	0.357773	0.955975	--	Sulfate permease and related transporters (MFS superfamily)	--	--	--
SDPB6_04510	K379_04510	630.149	492.243	768.055	1.56032	0.64184	0.102465	0.568385	--	hypothetical protein	--	--	--
SDPB6_00173	K379_00173	7.05558	5.51176	8.5994	1.56019	0.641722	0.963298	1	--	Predicted ABC-type transport system involved in lysophospholipase L1 biosynthesis, permease component	--	--	--
SDPB6_02324	K379_02324	208.302	162.751	253.853	1.55976	0.641324	0.146239	0.675017	--	RNA polymerase sigma-70 factor, sigma-B/F/G subfamily	--	--	--
SDPB6_04657	K379_04657	5.24403	4.09779	6.39027	1.55944	0.641029	0.726685	1	--	Thioredoxin reductase	--	--	--
SDPB6_00280	K379_00280	719.055	561.993	876.117	1.55895	0.640571	0.00937911	0.125665	--	ribosomal protein S20	--	--	--
SDPB6_01034	K379_01034	5.27728	4.12523	6.42933	1.55854	0.640195	0.437886	0.996748	--	Small secreted domain (DUF320)	--	--	--
SDPB6_03285	K379_03285	117.194	91.6514	142.737	1.55739	0.639134	0.0404833	0.331879	--	Peroxiredoxin	--	--	--
SDPB6_04063	K379_04063	29.4654	23.0484	35.8825	1.55684	0.638618	0.141578	0.660766	--	Transcriptional regulators	--	--	--
SDPB6_00570	K379_00570	16.789	13.1336	20.4444	1.55665	0.638442	0.592466	1	--	drug resistance transporter, EmrB/QacA subfamily	--	--	--
SDPB6_02286	K379_02286	46.7729	36.5918	56.9541	1.55647	0.638278	0.172617	0.732344	--	ergothioneine biosynthesis protein EgtC	--	--	--
SDPB6_02456	K379_02456	547.099	428.096	666.102	1.55596	0.637808	0.0225073	0.221415	--	Uncharacterized membrane protein	--	--	--
SDPB6_01803	K379_01803	164.976	129.11	200.841	1.55558	0.637457	0.0459353	0.356238	--	de-hypoxanthine futalosine cyclase	--	--	--
SDPB6_05558	K379_05558	189.287	148.231	230.343	1.55395	0.635936	0.0465001	0.357875	--	CRISPR-associated endonuclease Cas3-HD	--	--	--
SDPB6_02858	K379_02858	25.9534	20.3354	31.5715	1.55254	0.634634	0.107137	0.581496	--	Regulator of polyketide synthase expression	--	--	--
SDPB6_06141	K379_06141	139.751	109.517	169.984	1.55213	0.634246	0.0791177	0.496635	--	ABC-type nitrate/sulfonate/bicarbonate transport systems, periplasmic components	--	--	--
SDPB6_02633	K379_02633	56.5786	44.3421	68.815	1.55191	0.634046	0.213619	0.805112	--	Predicted sugar nucleotidyltransferases	--	--	--
SDPB6_03341	K379_03341	3.73422	2.92668	4.54177	1.55185	0.633988	0.686755	1	--	[SSU ribosomal protein S5P]-alanine acetyltransferase (EC 2.3.1.128)	--	--	--
SDPB6_01757	K379_01757	409.664	321.23	498.098	1.5506	0.632824	0.0527208	0.387721	--	Pyruvate:ferredoxin oxidoreductase and related 2-oxoacid:ferredoxin oxidoreductases, beta subunit	--	--	--
SDPB6_05853	K379_05853	18.2101	14.2801	22.1401	1.55042	0.632657	0.778402	1	--	exopolysaccharide biosynthesis polyprenyl glycosylphosphotransferase	--	--	--
SDPB6_05483	K379_05483	18.6482	14.6266	22.6698	1.5499	0.632177	0.346491	0.947915	--	diacylglycerol kinase (EC 2.7.1.107)	--	--	--
SDPB6_01096	K379_01096	544.839	427.369	662.309	1.54973	0.632021	0.0605815	0.419605	--	ABC-type multidrug transport system, ATPase component	--	--	--
SDPB6_03453	K379_03453	189.77	148.874	230.667	1.54942	0.631724	0.268282	0.882517	--	Acyl-CoA dehydrogenases	--	--	--
SDPB6_01641	K379_01641	36.7401	28.8362	44.644	1.54819	0.630585	0.895691	1	--	hypothetical protein	--	--	--
SDPB6_01138	K379_01138	186.869	146.708	227.03	1.5475	0.629939	0.0280314	0.257898	--	Response regulators consisting of a CheY-like receiver domain and a winged-helix DNA-binding domain	--	--	--
SDPB6_05988	K379_05988	3.30265	2.59307	4.01223	1.54729	0.629744	0.771506	1	--	transcriptional regulator, HxlR family	--	--	--
SDPB6_06248	K379_06248	103.864	81.5766	126.151	1.54641	0.62892	1	1	--	Acyl-coenzyme A synthetases/AMP-(fatty) acid ligases	--	--	--
SDPB6_03706	K379_03706	154.512	121.36	187.664	1.54634	0.628862	0.0446324	0.350203	--	tRNA adenylyltransferase	--	--	--
SDPB6_03987	K379_03987	150.183	117.975	182.391	1.54602	0.628556	0.089789	0.53281	--	Fatty-acid desaturase	--	--	--
SDPB6_03321	K379_03321	42.9652	33.7557	52.1747	1.54566	0.62822	0.420554	0.98762	--	DNA or RNA helicases of superfamily II	--	--	--
SDPB6_00509	K379_00509	8851.38	6954.82	10747.9	1.5454	0.627977	0.0331481	0.289862	--	Helix-turn-helix domain	--	--	--
SDPB6_03990	K379_03990	37.5173	29.4808	45.5539	1.5452	0.627798	0.304017	0.917148	--	transcriptional regulator, MarR family	--	--	--
SDPB6_06112	K379_06112	81.322	63.9271	98.7169	1.54421	0.626869	0.0397779	0.328233	--	Fructose-2,6-bisphosphatase	--	--	--
SDPB6_05226	K379_05226	16.3552	12.8573	19.853	1.5441	0.626764	0.869833	1	--	nucleoside ABC transporter membrane protein	ABC.SS.P; simple sugar transport system permease protein	--	--
SDPB6_04787	K379_04787	35.3262	27.7756	42.8769	1.54369	0.626382	0.345659	0.947028	--	NADPH-dependent glutamate synthase beta chain and related oxidoreductases	--	--	--
SDPB6_00905	K379_00905	416.273	327.418	505.129	1.54276	0.625517	0.0622948	0.426943	--	Predicted metal-sulfur cluster biosynthetic enzyme	--	--	--
SDPB6_01605	K379_01605	65.4225	51.4849	79.3601	1.54142	0.624263	0.485843	1	--	phage shock protein C (PspC) family protein	--	--	--
SDPB6_03432	K379_03432	8.74779	6.8851	10.6105	1.54108	0.623939	0.423614	0.98857	--	hypothetical protein	--	--	--
SDPB6_03654	K379_03654	116.175	91.4615	140.888	1.5404	0.623309	0.713851	1	--	phenylacetate-CoA oxygenase, PaaJ subunit	--	--	--
SDPB6_05552	K379_05552	16.5892	13.0621	20.1163	1.54005	0.622982	0.257794	0.866561	--	hypothetical protein	--	--	--
SDPB6_02785	K379_02785	215.618	169.797	261.44	1.53972	0.622664	0.0693242	0.453773	--	hypothetical protein	--	--	--
SDPB6_06207	K379_06207	94.9785	74.7978	115.159	1.53961	0.622562	0.0295497	0.266679	--	ribonucleoside-diphosphate reductase class Ib alpha subunit (EC 1.17.4.1)	--	--	--
SDPB6_05490	K379_05490	20.4245	16.0937	24.7554	1.53821	0.621248	0.687938	1	--	Cyclopropane fatty acid synthase and related methyltransferases	--	--	--
SDPB6_06140	K379_06140	84.4081	66.5132	102.303	1.53808	0.621133	0.178865	0.746772	--	ABC-type nitrate/sulfonate/bicarbonate transport system, ATPase component	--	--	--
SDPB6_00022	K379_00022	8.5657	6.75169	10.3797	1.53735	0.620445	0.677614	1	--	L-alanine-DL-glutamate epimerase and related enzymes of enolase superfamily	--	--	--
SDPB6_03714	K379_03714	240.873	189.863	291.883	1.53734	0.620434	0.140593	0.660619	--	hypothetical protein	--	--	--
SDPB6_03783	K379_03783	10.7456	8.47358	13.0176	1.53626	0.619425	0.988903	1	--	RNA polymerase sigma-70 factor, sigma-E family	--	--	--
SDPB6_02879	K379_02879	12.1808	9.60899	14.7526	1.53529	0.618509	0.335251	0.93931	--	Cobalamin-independent synthase, Catalytic domain	--	--	--
SDPB6_01260	K379_01260	47.8707	37.7867	57.9546	1.53373	0.617043	0.0698309	0.45513	--	hypothetical protein	--	--	--
SDPB6_02903	K379_02903	303.408	239.511	367.306	1.53357	0.616893	0.190995	0.768864	--	Glycine/serine hydroxymethyltransferase	--	--	--
SDPB6_05390	K379_05390	110.758	87.4709	134.046	1.53246	0.61585	0.69202	1	--	Uncharacterized conserved protein	--	--	--
SDPB6_03087	K379_03087	235.398	185.934	284.861	1.53205	0.615467	0.0155523	0.175795	--	type IV secretion system protein VirD4	--	--	--
SDPB6_02488	K379_02488	20.6618	16.3276	24.9961	1.53091	0.614392	0.14157	0.660766	--	ABC-type dipeptide transport system, periplasmic component	--	--	--
SDPB6_05085	K379_05085	622.908	492.242	753.573	1.5309	0.61438	0.0683388	0.450612	--	Membrane carboxypeptidase (penicillin-binding protein)	--	--	--
SDPB6_04791	K379_04791	60.0582	47.4799	72.6366	1.52984	0.613379	0.235063	0.838029	--	carbohydrate ABC transporter substrate-binding protein, CUT1 family (TC 3.A.1.1.-)	smoE, mtlE; sorbitol/mannitol transport system substrate-binding protein	--	--
SDPB6_02767	K379_02767	8.40556	6.64572	10.1654	1.52962	0.613169	0.335464	0.93931	--	actinobacterial surface-anchored protein domain	--	--	--
SDPB6_04933	K379_04933	25.4466	20.1244	30.7688	1.52893	0.612521	0.84736	1	--	Tetratrico peptide repeat	--	--	--
SDPB6_04564	K379_04564	71.5881	56.6362	86.5401	1.528	0.611644	0.212897	0.805112	--	Predicted CoA-binding protein	--	--	--
SDPB6_04239	K379_04239	1201.36	950.546	1452.18	1.52773	0.611393	0.0398853	0.328688	--	PS-10 peptidase S37	--	--	--
SDPB6_05024	K379_05024	39.5857	31.3364	47.8349	1.5265	0.610224	0.156093	0.696995	--	Arabinose efflux permease	--	--	--
SDPB6_04752	K379_04752	15.1568	12.0004	18.3132	1.52605	0.609801	0.451059	1	GH36	Alpha-galactosidase	--	--	--
SDPB6_03513	K379_03513	43.9541	34.807	53.1012	1.52559	0.609366	0.0938684	0.544115	--	hypothetical protein	--	--	--
SDPB6_00750	K379_00750	1280.45	1014.45	1546.44	1.52441	0.608254	0.0381927	0.32031	--	YGGT family	--	--	--
SDPB6_02257	K379_02257	24.7118	19.5806	29.843	1.52411	0.607963	0.313348	0.921075	--	Predicted pyrophosphatase	--	--	--
SDPB6_02318	K379_02318	102.381	81.1413	123.622	1.52354	0.607423	0.0491909	0.37135	--	PAS domain S-box	--	--	--
SDPB6_05217	K379_05217	243.543	193.032	294.054	1.52335	0.607243	0.0717573	0.461998	--	hypothetical protein	--	--	--
SDPB6_04112	K379_04112	154.323	122.373	186.274	1.52219	0.606146	0.0176365	0.190462	--	hypothetical protein	--	--	--
SDPB6_06022	K379_06022	8.88486	7.04566	10.7241	1.52208	0.606045	1	1	--	2-keto-4-pentenoate hydratase/2-oxohepta-3-ene-1,7-dioic acid hydratase (catechol pathway)	--	--	--
SDPB6_00458	K379_00458	4.97148	3.94245	6.00052	1.52203	0.605996	0.343349	0.945689	--	Protein of unknown function (DUF3816)	--	--	--
SDPB6_03902	K379_03902	25.8425	20.4939	31.1911	1.52197	0.605938	0.646369	1	--	formiminoglutamate deiminase	--	--	--
SDPB6_03794	K379_03794	153.543	121.779	185.306	1.52166	0.605645	0.0153467	0.173782	--	hypothetical protein	--	--	--
SDPB6_05434	K379_05434	7.42426	5.8885	8.96002	1.52161	0.605602	0.779979	1	--	Zn-dependent hydrolases, including glyoxylases	--	--	--
SDPB6_01606	K379_01606	22.2901	17.684	26.8963	1.52094	0.604968	0.36881	0.962299	--	hypothetical protein	--	--	--
SDPB6_02540	K379_02540	7.76222	6.16475	9.3597	1.51826	0.60242	0.497711	1	--	Flavodoxin reductases (ferredoxin-NADPH reductases) family 1	--	--	--
SDPB6_03915	K379_03915	1.83224	1.45535	2.20912	1.51793	0.602105	1	1	--	Histidine kinase-like ATPase domain	--	--	--
SDPB6_02874	K379_02874	111.19	88.3433	134.037	1.51722	0.601433	0.246941	0.852264	--	hypothetical protein	--	--	--
SDPB6_02984	K379_02984	21.1265	16.7863	25.4667	1.51711	0.601326	1	1	--	Phytoene dehydrogenase and related proteins	--	--	--
SDPB6_05763	K379_05763	147.974	117.627	178.32	1.51598	0.600252	0.220656	0.818042	--	UDP-N-acetylglucosamine enolpyruvyl transferase	--	--	--
SDPB6_01914	K379_01914	184.69	146.827	222.552	1.51575	0.600029	0.0933762	0.542894	--	DNA or RNA helicases of superfamily II	--	--	--
SDPB6_05196	K379_05196	227.148	180.582	273.714	1.51574	0.600018	0.067047	0.445753	--	dihydroxy-acid dehydratase	--	--	--
SDPB6_02085	K379_02085	9.62486	7.65176	11.598	1.51572	0.600005	1	1	--	Barstar, RNAse (barnase) inhibitor	--	--	--
SDPB6_04969	K379_04969	10.332	8.21503	12.449	1.5154	0.599697	0.851033	1	--	Predicted hydrolases or acyltransferases (alpha/beta hydrolase superfamily)	--	--	--
SDPB6_00065	K379_00065	36.1849	28.7747	43.5952	1.51505	0.599368	0.0743963	0.472653	--	Arabinose efflux permease	--	--	--
SDPB6_02449	K379_02449	8.1547	6.48835	9.82105	1.51364	0.598024	0.174852	0.736401	--	ABC-type multidrug transport system, ATPase and permease components	--	--	--
SDPB6_04339	K379_04339	3416.76	2719.07	4114.46	1.51319	0.597591	0.0847188	0.51585	--	Restriction endonuclease NaeI	--	--	--
SDPB6_02212	K379_02212	305.582	243.205	367.959	1.51296	0.597373	0.0331334	0.289862	GT2	Putative glycosyl/glycerophosphate transferases involved in teichoic acid biosynthesis TagF/TagB/EpsJ/RodC	--	--	--
SDPB6_01167	K379_01167	71.9764	57.3054	86.6475	1.51203	0.596488	0.0999632	0.560435	--	Uncharacterized distant relative of homeotic protein bithoraxoid	--	--	--
SDPB6_02442	K379_02442	23.492	18.707	28.2771	1.51158	0.596061	0.402104	0.981676	--	Uncharacterized conserved protein	--	--	--
SDPB6_01207	K379_01207	1481.57	1179.91	1783.22	1.51132	0.595807	0.0269308	0.250452	--	hypothetical protein	--	--	--
SDPB6_02477	K379_02477	28.2829	22.5289	34.037	1.51081	0.595325	0.709602	1	--	PucR C-terminal helix-turn-helix domain/GAF domain	--	--	--
SDPB6_01469	K379_01469	383.685	305.641	461.729	1.51069	0.595209	0.0390904	0.325978	--	Glutamate dehydrogenase/leucine dehydrogenase	--	--	--
SDPB6_05652	K379_05652	346.75	276.238	417.262	1.51052	0.595041	0.108774	0.585986	--	protein-export membrane protein, SecD/SecF family	--	--	--
SDPB6_06185	K379_06185	150.427	119.841	181.014	1.51045	0.594981	0.062319	0.426943	--	ABC-type nitrate/sulfonate/bicarbonate transport system, permease component	--	--	--
SDPB6_02839	K379_02839	35.4727	28.26	42.6853	1.51045	0.594978	0.23859	0.84125	--	Hemolysins and related proteins containing CBS domains	--	--	--
SDPB6_02797	K379_02797	151.85	120.976	182.723	1.51041	0.594937	0.0559362	0.399981	--	Superfamily II RNA helicase	--	--	--
SDPB6_01859	K379_01859	50.786	40.4825	61.0895	1.50904	0.593628	0.205045	0.793478	--	Cytochrome P450	--	--	--
SDPB6_04786	K379_04786	10.4282	8.31302	12.5434	1.50889	0.593488	0.514884	1	--	hypothetical protein	--	--	--
SDPB6_04249	K379_04249	156.989	125.163	188.815	1.50855	0.593164	0.0212253	0.213133	--	hypothetical protein	--	--	--
SDPB6_04581	K379_04581	50.252	40.0675	60.4365	1.50837	0.592986	0.290461	0.90574	--	two component transcriptional regulator, LuxR family	--	--	--
SDPB6_04604	K379_04604	31.172	24.87	37.4741	1.5068	0.591488	0.816298	1	--	Uncharacterized protein conserved in bacteria	--	--	--
SDPB6_05178	K379_05178	9683.27	7727.23	11639.3	1.50627	0.590984	0.139143	0.657199	--	ATPases with chaperone activity, ATP-binding subunit	--	--	--
SDPB6_01572	K379_01572	504.165	402.389	605.941	1.50586	0.590586	0.0454788	0.353499	--	tryptophanyl-tRNA synthetase (EC 6.1.1.2)	--	--	--
SDPB6_05345	K379_05345	172.572	137.785	207.358	1.50494	0.589703	0.0722839	0.464862	--	CTP synthase (EC 6.3.4.2)	--	--	--
SDPB6_03691	K379_03691	174.384	139.238	209.529	1.50482	0.589592	0.0172477	0.1882	--	ribosomal protein L34, bacterial type	--	--	--
SDPB6_00101	K379_00101	217.561	173.744	261.378	1.50438	0.589174	0.203642	0.793225	--	hypothetical protein	--	--	--
SDPB6_02539	K379_02539	5.08521	4.06266	6.10777	1.50339	0.588221	0.414356	0.986863	--	acetaldehyde dehydrogenase (EC 1.2.1.10)	--	--	--
SDPB6_05401	K379_05401	75.9522	60.6859	91.2186	1.50313	0.587967	0.102215	0.567499	--	homogentisate 1,2-dioxygenase (EC 1.13.11.5)	--	--	--
SDPB6_01942	K379_01942	65.7846	52.5633	79.006	1.50306	0.587905	0.539577	1	--	Molybdopterin converting factor, small subunit	--	--	--
SDPB6_02491	K379_02491	4.08308	3.26376	4.90239	1.50207	0.586948	0.687127	1	--	Dehydrogenases with different specificities (related to short-chain alcohol dehydrogenases)	--	--	--
SDPB6_00763	K379_00763	806.605	644.761	968.449	1.50203	0.586911	0.0183732	0.194743	--	DNA-directed DNA polymerase III (polc)	--	--	--
SDPB6_04471	K379_04471	25.8878	20.6947	31.0809	1.50188	0.586768	0.166752	0.719584	--	CDP-diacylglycerol--glycerol-3-phosphate 3-phosphatidyltransferase	--	--	--
SDPB6_00429	K379_00429	20.2868	16.2178	24.3557	1.50178	0.586678	0.756461	1	--	Val-GTA tRNA	--	--	--
SDPB6_00087	K379_00087	0.971496	0.77667	1.16632	1.50169	0.58659	0.786291	1	--	glutamate racemase (EC 5.1.1.3)	--	--	--
SDPB6_02943	K379_02943	89.5131	71.5707	107.455	1.50139	0.586297	0.320702	0.929251	--	Nitrate/nitrite transporter	--	--	--
SDPB6_06277	K379_06277	144.822	115.797	173.847	1.50131	0.586222	0.0462765	0.357055	--	hypothetical protein	--	--	--
SDPB6_02741	K379_02741	110.631	88.4887	132.773	1.50046	0.585401	0.0508795	0.37865	--	Selenocysteine lyase	--	--	--
SDPB6_02299	K379_02299	193.206	154.538	231.874	1.50043	0.585379	0.022983	0.224058	--	S-adenosyl methyltransferase	--	--	--
SDPB6_01285	K379_01285	2306.02	1844.7	2767.34	1.50016	0.585116	0.0770894	0.485841	--	Dinucleotide-utilizing enzymes involved in molybdopterin and thiamine biosynthesis family 2	--	--	--
SDPB6_05161	K379_05161	7.27129	5.81968	8.72291	1.49887	0.583871	0.578131	1	--	Uncharacterized conserved protein	--	--	--
SDPB6_05909	K379_05909	13.9733	11.1928	16.7537	1.49683	0.581907	0.790464	1	--	Predicted membrane protein	--	--	--
SDPB6_02461	K379_02461	84.2244	67.4677	100.981	1.49673	0.581817	0.0778632	0.489917	--	non-ribosomal peptide synthase domain TIGR01720/amino acid adenylation domain	--	--	--
SDPB6_02934	K379_02934	16.8352	13.486	20.1845	1.4967	0.581788	0.475055	1	--	ABC-type cobalamin/Fe3+-siderophores transport systems, ATPase components	--	--	--
SDPB6_00833	K379_00833	48549.6	38905.7	58193.6	1.49576	0.580878	0.0543763	0.393962	--	Ribosomal protein S1	--	--	--
SDPB6_02184	K379_02184	133.683	107.138	160.228	1.49553	0.580653	0.71207	1	--	peroxiredoxin, OsmC subfamily	--	--	--
SDPB6_03833	K379_03833	8.09135	6.48517	9.69753	1.49534	0.580474	0.435717	0.995373	--	Sulfite reductase, beta subunit (hemoprotein)	--	--	--
SDPB6_04624	K379_04624	17.669	14.1723	21.1656	1.49344	0.578644	0.426572	0.989076	--	transcriptional regulator, TetR family	--	--	--
SDPB6_02717	K379_02717	8.41718	6.75343	10.0809	1.49271	0.577938	0.405918	0.983259	--	Predicted enzyme related to lactoylglutathione lyase	--	--	--
SDPB6_05177	K379_05177	9.58925	7.69413	11.4844	1.49261	0.577841	0.619266	1	--	hypothetical protein	--	--	--
SDPB6_04348	K379_04348	398.112	319.56	476.663	1.49162	0.576882	0.0692124	0.453773	--	Protein-L-isoaspartate carboxylmethyltransferase	--	--	--
SDPB6_06065	K379_06065	63.1702	50.7193	75.6211	1.49097	0.576253	0.224693	0.82431	--	deoxyuridine 5'-triphosphate nucleotidohydrolase (dut)	--	--	--
SDPB6_06269	K379_06269	41.6541	33.4497	49.8585	1.49055	0.575847	0.22109	0.818137	--	ABC-type nitrate/sulfonate/bicarbonate transport system, permease component	--	--	--
SDPB6_03137	K379_03137	43.1193	34.6322	51.6063	1.49012	0.575433	0.413439	0.986863	--	Predicted oxidoreductases (related to aryl-alcohol dehydrogenases)	--	--	--
SDPB6_02008	K379_02008	108.715	87.3377	130.093	1.48954	0.574868	0.0614262	0.423592	--	Cell wall-associated hydrolases (invasion-associated proteins)	--	--	--
SDPB6_00937	K379_00937	46.5922	37.4553	55.7292	1.48789	0.573264	0.156417	0.697946	PL1	Pectate lyase	--	--	--
SDPB6_01440	K379_01440	429.499	345.4	513.599	1.48697	0.572373	0.697799	1	--	Trypsin-like peptidase domain	--	--	--
SDPB6_03904	K379_03904	117.814	94.7532	140.875	1.48676	0.572172	0.281261	0.895551	--	urocanate hydratase (EC 4.2.1.49)	--	--	--
SDPB6_06236	K379_06236	24.0346	19.3308	28.7385	1.48667	0.572085	0.281172	0.895551	--	methyltransferase, TIGR00027 family	--	--	--
SDPB6_00220	K379_00220	39.1198	31.464	46.7755	1.48664	0.572051	0.218196	0.81339	--	Fucose 4-O-acetylase and related acetyltransferases	--	--	--
SDPB6_00208	K379_00208	7.51419	6.04558	8.98281	1.48585	0.571286	0.6463	1	--	hypothetical protein	--	--	--
SDPB6_03191	K379_03191	2.46492	1.9832	2.94664	1.4858	0.571236	0.584853	1	--	hypothetical protein	--	--	--
SDPB6_01152	K379_01152	14.5476	11.7047	17.3905	1.48577	0.571211	0.720712	1	--	DNA polymerase LigD, polymerase domain	--	--	--
SDPB6_04012	K379_04012	49.1992	39.5863	58.8122	1.48567	0.571116	0.192667	0.77214	--	Cell division protein FtsI/penicillin-binding protein 2	--	--	--
SDPB6_02586	K379_02586	3.63924	2.92842	4.35006	1.48547	0.570915	0.895866	1	--	hypothetical protein	--	--	--
SDPB6_04275	K379_04275	157.908	127.103	188.712	1.48472	0.570188	0.532205	1	--	His-CAC tRNA	--	--	--
SDPB6_01946	K379_01946	7.56832	6.09217	9.04447	1.48461	0.57008	0.730021	1	--	trehalose 6-phosphatase (EC 3.1.3.12)	--	--	--
SDPB6_04640	K379_04640	1231.6	991.571	1471.63	1.48414	0.569629	0.191435	0.770144	--	oligopeptide/dipeptide ABC transporter, ATP-binding protein, C-terminal domain	--	--	--
SDPB6_03768	K379_03768	50.4041	40.5923	60.2158	1.48343	0.568936	0.143642	0.667923	--	Uncharacterized protein SCO1/SenC/PrrC, involved in biogenesis of respiratory and photosynthetic systems	--	--	--
SDPB6_04301	K379_04301	51.1521	41.199	61.1053	1.48318	0.568689	1	1	--	hypothetical protein	--	--	--
SDPB6_05495	K379_05495	2.22245	1.7907	2.6542	1.48221	0.567754	1	1	--	ABC-type enterobactin transport system, permease component	--	--	--
SDPB6_00418	K379_00418	1068.19	860.782	1275.61	1.48192	0.567465	0.0575863	0.406461	--	Uncharacterized protein conserved in bacteria	--	--	--
SDPB6_02395	K379_02395	4.60645	3.71279	5.50011	1.4814	0.566958	0.83947	1	--	hypothetical protein	--	--	--
SDPB6_03586	K379_03586	21.2582	17.1342	25.3822	1.48138	0.566943	1	1	--	K+ transport systems, NAD-binding component	--	--	--
SDPB6_01728	K379_01728	16.4671	13.2792	19.6549	1.48013	0.565722	0.50987	1	--	Acyl dehydratase	--	--	--
SDPB6_04375	K379_04375	78.4041	63.2438	93.5644	1.47942	0.565035	0.0498646	0.374296	--	Site-specific recombinase XerD	--	--	--
SDPB6_00106	K379_00106	2714.27	2189.76	3238.78	1.47906	0.564679	0.0424993	0.340427	--	copper-(or silver)-translocating P-type ATPase	--	--	--
SDPB6_02983	K379_02983	25.3073	20.4236	30.1909	1.47823	0.563875	0.121272	0.616744	--	Predicted membrane protein	--	--	--
SDPB6_02285	K379_02285	71.9197	58.0692	85.7702	1.47703	0.562702	0.188717	0.765568	--	ergothioneine biosynthesis protein EgtB	--	--	--
SDPB6_03372	K379_03372	5.42434	4.3803	6.46839	1.4767	0.562378	0.381709	0.972725	--	Methyltransferase domain	--	--	--
SDPB6_05912	K379_05912	24.9684	20.1654	29.7714	1.47636	0.562045	0.936504	1	--	Protein of unknown function (DUF3816)	--	--	--
SDPB6_04875	K379_04875	8.64055	6.97933	10.3018	1.47604	0.561732	0.82753	1	--	Uncharacterized membrane protein, putative virulence factor	--	--	--
SDPB6_00228	K379_00228	688.141	555.845	820.436	1.47602	0.561707	0.08928	0.531654	--	valyl-tRNA synthetase (EC 6.1.1.9)	--	--	--
SDPB6_01603	K379_01603	36.4252	29.4275	43.4229	1.47559	0.561287	0.205789	0.794864	--	two component transcriptional regulator, LuxR family	--	--	--
SDPB6_00269	K379_00269	86.8651	70.1991	103.531	1.47482	0.560541	0.277671	0.892859	--	Ala-GCC tRNA	--	--	--
SDPB6_02966	K379_02966	8.72807	7.05364	10.4025	1.47477	0.56049	0.738953	1	--	ABC-type proline/glycine betaine transport systems, permease component	--	--	--
SDPB6_02833	K379_02833	4.68722	3.78988	5.58457	1.47355	0.559295	1	1	--	7-keto-8-aminopelargonate synthetase and related enzymes	--	--	--
SDPB6_03580	K379_03580	6.88529	5.57086	8.19971	1.47189	0.557674	0.791241	1	--	deazaflavin-dependent oxidoreductase, nitroreductase family	--	--	--
SDPB6_05164	K379_05164	16.2267	13.1298	19.3235	1.47172	0.557504	0.872401	1	--	transcriptional regulator, ArsR family	--	--	--
SDPB6_00327	K379_00327	2.63619	2.13404	3.13834	1.47061	0.556418	0.456558	1	--	Uncharacterized conserved protein	--	--	--
SDPB6_01518	K379_01518	383.553	310.535	456.571	1.47027	0.556081	0.465416	1	--	Subtilisin-like serine proteases	--	--	--
SDPB6_04959	K379_04959	7.36767	5.96704	8.76831	1.46946	0.555284	0.886256	1	--	Protein containing von Willebrand factor type A (vWA) domain	--	--	--
SDPB6_06187	K379_06187	52.5966	42.5998	62.5935	1.46934	0.555167	0.403462	0.982668	--	Acetylornithine deacetylase/Succinyl-diaminopimelate desuccinylase and related deacylases	--	--	--
SDPB6_00858	K379_00858	38.828	31.4491	46.2069	1.46926	0.555091	0.271085	0.885076	--	urease, beta subunit	--	--	--
SDPB6_04229	K379_04229	1.28333	1.03973	1.52694	1.4686	0.55444	0.666279	1	--	hypothetical protein	--	--	--
SDPB6_04392	K379_04392	8.69297	7.05162	10.3343	1.46552	0.551415	0.372759	0.966278	--	Membrane proteins related to metalloendopeptidases	--	--	--
SDPB6_04124	K379_04124	9.30885	7.5558	11.0619	1.46403	0.549942	1	1	--	polyprenyl P-hydroxybenzoate and phenylacrylic acid decarboxylases	--	--	--
SDPB6_00748	K379_00748	116.379	94.478	138.28	1.46362	0.549542	0.0845252	0.51517	--	pyridoxal phosphate enzyme, YggS family	--	--	--
SDPB6_05767	K379_05767	15.7167	12.7594	18.674	1.46355	0.549475	0.311921	0.921075	--	putative hydrolase, CocE/NonD family	--	--	--
SDPB6_03109	K379_03109	2.77036	2.24973	3.29099	1.46283	0.548767	0.996806	1	--	ADP-ribose pyrophosphatase	--	--	--
SDPB6_02044	K379_02044	1.053	0.855212	1.25078	1.46254	0.548473	0.781926	1	--	hypothetical protein	--	--	--
SDPB6_05520	K379_05520	1.053	0.855212	1.25078	1.46254	0.548473	0.781926	1	--	Lysophospholipase	--	--	--
SDPB6_04632	K379_04632	225.128	182.854	267.403	1.46238	0.548321	0.0282521	0.258266	--	Predicted restriction endonuclease	--	--	--
SDPB6_02196	K379_02196	7.66182	6.22384	9.0998	1.46209	0.548029	0.33308	0.93931	--	Uncharacterized conserved protein	--	--	--
SDPB6_03353	K379_03353	68.7875	55.8851	81.69	1.46175	0.547694	0.124033	0.621963	--	Beta/Gamma crystallin	--	--	--
SDPB6_01241	K379_01241	3.896	3.16578	4.62622	1.46132	0.547276	0.743463	1	--	hypothetical protein	--	--	--
SDPB6_00709	K379_00709	255.264	207.431	303.098	1.46119	0.547147	0.693114	1	--	3-deoxy-D-arabinoheptulosonate-7-phosphate synthase (EC 2.5.1.54)	--	--	--
SDPB6_03473	K379_03473	18.8609	15.3282	22.3936	1.46094	0.5469	0.521786	1	--	transcriptional regulator, TetR family	--	--	--
SDPB6_03300	K379_03300	174.223	141.595	206.851	1.46087	0.546827	0.0810934	0.505509	--	Uncharacterized conserved protein	--	--	--
SDPB6_04337	K379_04337	14.8773	12.1009	17.6538	1.45889	0.544867	0.229908	0.830466	--	Arabinose efflux permease	--	--	--
SDPB6_00491	K379_00491	7.79912	6.34579	9.25245	1.45804	0.544035	0.569691	1	--	hypothetical protein	--	--	--
SDPB6_00036	K379_00036	1196.36	973.506	1419.22	1.45785	0.543838	0.118291	0.605494	--	hypothetical protein	--	--	--
SDPB6_03268	K379_03268	70.9899	57.7688	84.211	1.45772	0.543717	0.114338	0.594911	--	Ku protein, prokaryotic	--	--	--
SDPB6_00988	K379_00988	3.72531	3.03237	4.41825	1.45703	0.543029	1	1	--	adenosylcobinamide-phosphate synthase (EC 6.3.1.10)	--	--	--
SDPB6_05937	K379_05937	20.2416	16.4781	24.005	1.45678	0.542784	0.373954	0.966654	--	transcriptional regulator, TetR family	--	--	--
SDPB6_02335	K379_02335	1781.85	1450.74	2112.95	1.45647	0.542474	0.294441	0.907063	--	Domain of unknown function (DUF1996)	--	--	--
SDPB6_04696	K379_04696	871.715	709.795	1033.64	1.45625	0.542253	0.0263779	0.248569	--	Phosphopantetheine adenylyltransferase (EC 2.7.7.3)	--	--	--
SDPB6_00142	K379_00142	12.3134	10.0269	14.5999	1.45607	0.542082	0.490659	1	--	Male sterility protein	--	--	--
SDPB6_05808	K379_05808	182.724	148.798	216.65	1.45601	0.542015	0.031492	0.279052	--	hypothetical protein	--	--	--
SDPB6_01389	K379_01389	20.4063	16.6223	24.1904	1.4553	0.541314	0.146557	0.675494	--	Nitroreductase	--	--	--
SDPB6_00383	K379_00383	6.9134	5.63343	8.19338	1.45442	0.540446	0.572102	1	--	Galactose mutarotase and related enzymes	--	--	--
SDPB6_02951	K379_02951	39.4075	32.121	46.694	1.45369	0.539718	0.936168	1	--	Putative translation initiation inhibitor, yjgF family	--	--	--
SDPB6_00921	K379_00921	75.4142	61.4847	89.3437	1.4531	0.539139	0.367737	0.960694	--	Uncharacterized proteins involved in stress response, homologs of TerZ and putative cAMP-binding protein CABP1	--	--	--
SDPB6_00861	K379_00861	58.3831	47.6005	69.1657	1.45305	0.53908	0.414562	0.986863	--	urease accessory protein UreG	--	--	--
SDPB6_03021	K379_03021	47.5508	38.7717	56.3298	1.45286	0.538896	0.697342	1	--	Stage II sporulation protein E (SpoIIE)	--	--	--
SDPB6_03121	K379_03121	5.25183	4.28231	6.22135	1.4528	0.538839	0.781109	1	--	Predicted acetyltransferase	--	--	--
SDPB6_01817	K379_01817	130.756	106.619	154.893	1.45277	0.538806	0.509231	1	--	hypothetical protein	--	--	--
SDPB6_02279	K379_02279	882.347	719.473	1045.22	1.45276	0.538794	0.114413	0.594911	--	thioredoxin	--	--	--
SDPB6_01163	K379_01163	4.28135	3.4914	5.0713	1.45251	0.53855	0.649593	1	--	Cell wall-associated hydrolases (invasion-associated proteins)	--	--	--
SDPB6_04641	K379_04641	2634.43	2148.4	3120.46	1.45245	0.538493	0.0646985	0.437056	--	ABC-type dipeptide/oligopeptide/nickel transport systems, permease components	--	--	--
SDPB6_04781	K379_04781	7.87023	6.41982	9.32064	1.45185	0.537896	0.867815	1	--	Hemolysins and related proteins containing CBS domains	--	--	--
SDPB6_05559	K379_05559	50.3155	41.0486	59.5824	1.45151	0.537553	0.0589018	0.413429	--	CRISPR-associated protein, Cas5d family	--	--	--
SDPB6_04621	K379_04621	28.4467	23.2101	33.6833	1.45124	0.537284	0.130414	0.637491	--	Uncharacterized protein conserved in archaea	--	--	--
SDPB6_03850	K379_03850	23.1661	18.9064	27.4259	1.45061	0.536662	0.675813	1	--	hypothetical protein	--	--	--
SDPB6_05776	K379_05776	30.6634	25.0282	36.2987	1.45031	0.536361	0.149952	0.68297	--	hypothetical protein	--	--	--
SDPB6_00655	K379_00655	18.5145	15.113	21.916	1.45014	0.536189	0.865119	1	--	Uncharacterized conserved protein	--	--	--
SDPB6_06020	K379_06020	11.8484	9.67184	14.025	1.45008	0.536137	0.202831	0.793225	--	2-polyprenyl-6-methoxyphenol hydroxylase and related FAD-dependent oxidoreductases	--	--	--
SDPB6_02832	K379_02832	42.9423	35.0548	50.8297	1.45001	0.536059	0.568456	1	--	Histidine kinase-like ATPase domain	--	--	--
SDPB6_04800	K379_04800	91.2632	74.5053	108.021	1.44984	0.535898	0.110884	0.589022	--	Peptidyl-prolyl cis-trans isomerase (rotamase) - cyclophilin family	--	--	--
SDPB6_03073	K379_03073	227.508	185.753	269.263	1.44958	0.535634	0.0755979	0.47932	--	FOG: WD40 repeat	--	--	--
SDPB6_00863	K379_00863	24.0683	19.6514	28.4851	1.44952	0.535575	0.468291	1	--	ammonium transporter (TC 1.A.11)	--	--	--
SDPB6_01044	K379_01044	56.6719	46.2928	67.051	1.44841	0.53447	0.241418	0.841989	--	hypothetical protein	--	--	--
SDPB6_04953	K379_04953	21.3727	17.4605	25.2849	1.44812	0.534184	0.703226	1	--	Zn-dependent alcohol dehydrogenases	--	--	--
SDPB6_05406	K379_05406	2.61978	2.14029	3.09928	1.44807	0.53413	0.977953	1	--	hypothetical protein	--	--	--
SDPB6_00313	K379_00313	508.536	415.52	601.552	1.44771	0.533771	0.0856949	0.519783	--	glycyl-tRNA synthetase (EC 6.1.1.14)	--	--	--
SDPB6_04078	K379_04078	37.9726	31.0282	44.9171	1.44762	0.533685	0.521791	1	--	hypothetical protein	--	--	--
SDPB6_00738	K379_00738	70.4645	57.5794	83.3497	1.44756	0.533624	0.507946	1	--	peptidoglycan synthetase FtsI (EC 2.4.1.129)	--	--	--
SDPB6_05604	K379_05604	45.0732	36.8346	53.3119	1.44733	0.533398	0.17423	0.735433	--	RNA polymerase sigma factor, sigma-70 family	--	--	--
SDPB6_05141	K379_05141	297.067	242.844	351.291	1.44657	0.53264	0.056689	0.402837	--	Inorganic pyrophosphatase	--	--	--
SDPB6_06261	K379_06261	14.8716	12.161	17.5822	1.44579	0.531859	0.832743	1	--	Anthranilate/para-aminobenzoate synthases component I	--	--	--
SDPB6_00741	K379_00741	136.691	111.779	161.603	1.44574	0.531805	0.0689982	0.453458	--	Phospho-N-acetylmuramoyl-pentapeptide-transferase (EC 2.7.8.13)	--	--	--
SDPB6_00149	K379_00149	28.2519	23.1099	33.3938	1.445	0.531072	0.55505	1	--	CRISPR-associated protein, Cse4 family	--	--	--
SDPB6_02043	K379_02043	18.6822	15.2924	22.072	1.44334	0.52941	0.358101	0.955975	--	Trypsin-like serine proteases, typically periplasmic, contain C-terminal PDZ domain	--	--	--
SDPB6_05801	K379_05801	24.2506	19.8599	28.6413	1.44217	0.528242	0.368115	0.961009	--	type VII secretion protein EccCa/type VII secretion protein EccCb	--	--	--
SDPB6_04963	K379_04963	34.0493	27.8856	40.2129	1.44207	0.528139	0.72466	1	--	Histidine kinase-, DNA gyrase B-, and HSP90-like ATPase	--	--	--
SDPB6_05172	K379_05172	2.55287	2.09091	3.01482	1.44187	0.52794	1	1	--	hypothetical protein	--	--	--
SDPB6_05515	K379_05515	12.2534	10.0366	14.4701	1.44172	0.527794	0.315451	0.922802	--	ABC-type dipeptide/oligopeptide/nickel transport systems, permease components	--	--	--
SDPB6_02980	K379_02980	16.5918	13.5969	19.5868	1.44054	0.526605	0.400076	0.981637	--	hypothetical protein	--	--	--
SDPB6_06061	K379_06061	6.84477	5.60975	8.07979	1.44031	0.526381	0.434059	0.993383	--	K+-transporting ATPase, C subunit	--	--	--
SDPB6_06201	K379_06201	14.1722	11.6199	16.7246	1.4393	0.525371	0.49001	1	--	Enoyl-CoA hydratase/carnithine racemase	--	--	--
SDPB6_02652	K379_02652	240.349	197.066	283.632	1.43927	0.52534	0.240911	0.84125	--	3-hydroxyacyl-CoA dehydrogenase	--	--	--
SDPB6_03559	K379_03559	2.69816	2.21258	3.18374	1.43893	0.524994	1	1	--	UDP-glucose 4-epimerase	--	--	--
SDPB6_04132	K379_04132	30.907	25.3464	36.4676	1.43877	0.524832	0.161627	0.708639	--	Cytochrome c biogenesis protein	--	--	--
SDPB6_00225	K379_00225	361.545	296.53	426.56	1.4385	0.524569	0.199125	0.784537	--	Protease subunit of ATP-dependent Clp proteases	--	--	--
[truncated: 5,053 more rows]

## Sheet: ATexAB-D23
		S. sp. ATexAB-D23 RNAseq Differential Expression (Deseq)							Annotation Data
[truncated: 7,026 more rows]

## Sheet: LaPpAH-95
	S. sp. LaPpAH-95 RNAseq Differential Expression (Deseq)							Annotation Data
[truncated: 6,755 more rows]

[truncated: 3 more sheets: flavogriseus, griseus, ScaeMP-e83]
