# Supplementary material for: Evolution of High Cellulolytic Activity in Symbiotic Streptomyces through Selection of Expanded Gene Content and Coordinated Gene Expression
Source: PLoS Biol. 2016 Jun 8;14(6):e1002475. doi: 10.1371/journal.pbio.1002475 (PMC4898821; doi:10.1371/journal.pbio.1002475)
Supplement: S1 Table — (XLSX) [file pbio.1002475.s016.xlsx]

## Sheet: Sheet2
Strain	FP Deg Rank	Habitat	Source	Isolation Reference
14_Sirex_13bI	3	Host-associated	Currie Lab	Adams AS, Jordan MS, Adams SM, Suen G, Goodwin LA, Davenport KW, Currie CR, Raffa KF. 2011. Cellulose-degrading bacteria associated with the invasive woodwasp Sirex noctilio. ISME J 5:1323-1331.
SA-ActH	1	Host-associated	Currie Lab	Adams AS, Jordan MS, Adams SM, Suen G, Goodwin LA, Davenport KW, Currie CR, Raffa KF. 2011. Cellulose-degrading bacteria associated with the invasive woodwasp Sirex noctilio. ISME J 5:1323-1331.
Strept_SA3_ActG	1	Host-associated	Currie Lab	Adams AS, Jordan MS, Adams SM, Suen G, Goodwin LA, Davenport KW, Currie CR, Raffa KF. 2011. Cellulose-degrading bacteria associated with the invasive woodwasp Sirex noctilio. ISME J 5:1323-1331.
Strept_SirexAA_E	5	Host-associated	Currie Lab	Adams AS, Jordan MS, Adams SM, Suen G, Goodwin LA, Davenport KW, Currie CR, Raffa KF. 2011. Cellulose-degrading bacteria associated with the invasive woodwasp Sirex noctilio. ISME J 5:1323-1331.
2-DV83	3	Host-associated	Currie Lab	Adams, Aaron S., et al. "Geographic variation in bacterial communities associated with the red turpentine beetle (Coleoptera: Curculionidae)."Environmental entomology 39.2 (2010): 406-414.
21_Unknown_Dv10_grey_G21	0	Host-associated	Currie Lab	Adams, Aaron S., et al. "Geographic variation in bacterial communities associated with the red turpentine beetle (Coleoptera: Curculionidae)."Environmental entomology 39.2 (2010): 406-414.
8_Classic_White_Dv21_yellow	1	Host-associated	Currie Lab	Adams, Aaron S., et al. "Geographic variation in bacterial communities associated with the red turpentine beetle (Coleoptera: Curculionidae)."Environmental entomology 39.2 (2010): 406-414.
Classic_White_Dv26	1	Host-associated	Currie Lab	Adams, Aaron S., et al. "Geographic variation in bacterial communities associated with the red turpentine beetle (Coleoptera: Curculionidae)."Environmental entomology 39.2 (2010): 406-414.
Grey_Mix_Dv19_consensus_GL	3	Host-associated	Currie Lab	Adams, Aaron S., et al. "Geographic variation in bacterial communities associated with the red turpentine beetle (Coleoptera: Curculionidae)."Environmental entomology 39.2 (2010): 406-414.
Grey_mix_Dv21_consensus_GL	5	Host-associated	Currie Lab	Adams, Aaron S., et al. "Geographic variation in bacterial communities associated with the red turpentine beetle (Coleoptera: Curculionidae)."Environmental entomology 39.2 (2010): 406-414.
MPBA-50	5	Host-associated	Currie Lab	Adams, Aaron S., et al. "Mountain pine beetles colonizing historical and naive host trees are associated with a bacterial community highly enriched in genes contributing to terpene metabolism." Applied and environmental microbiology79.11 (2013): 3468-3475.
Strept_DpondAA_D4	5	Host-associated	Currie Lab	Adams, Aaron S., et al. "Mountain pine beetles colonizing historical and naive host trees are associated with a bacterial community highly enriched in genes contributing to terpene metabolism." Applied and environmental microbiology79.11 (2013): 3468-3475.
Strept_DpondAA_F4	3	Host-associated	Currie Lab	Adams, Aaron S., et al. "Mountain pine beetles colonizing historical and naive host trees are associated with a bacterial community highly enriched in genes contributing to terpene metabolism." Applied and environmental microbiology79.11 (2013): 3468-3475.
Strept_DvalAA_19	1	Host-associated	Currie Lab	Adams, Aaron S., et al. "Mountain pine beetles colonizing historical and naive host trees are associated with a bacterial community highly enriched in genes contributing to terpene metabolism." Applied and environmental microbiology79.11 (2013): 3468-3475.
Strept_DvalAA_43	2	Host-associated	Currie Lab	Adams, Aaron S., et al. "Mountain pine beetles colonizing historical and naive host trees are associated with a bacterial community highly enriched in genes contributing to terpene metabolism." Applied and environmental microbiology79.11 (2013): 3468-3475.
Strept_DpondAA_B6	4	Host-associated	Currie Lab	Book, Adam J., et al. "Cellulolytic Streptomyces Strains Associated with Herbivorous Insects Share a Phylogenetically Linked Capacity To Degrade Lignocellulose." Applied and environmental microbiology 80.15 (2014): 4692-4701.
M5	1	Host-associated	Currie Lab	Carr, Gavin, et al. "Microtermolides A and B from termite-associated Streptomyces sp. and structural revision of vinylamycin." Organic letters 14.11 (2012): 2822-2825.
MD8w	2	Host-associated	Currie Lab	Carr, Gavin, et al. "Microtermolides A and B from termite-associated Streptomyces sp. and structural revision of vinylamycin." Organic letters 14.11 (2012): 2822-2825.
Strept_OspMP_M45	3	Host-associated	Currie Lab	Carr, Gavin, et al. "Microtermolides A and B from termite-associated Streptomyces sp. and structural revision of vinylamycin." Organic letters 14.11 (2012): 2822-2825.
Flower_Actino_BR_A10	0	Host-associated	Currie Lab	Grubbs, Kirk Justin, dissertant. Microbial Communities Associated with Ambrosia Beetles and the European Honey Bee, Apis Mellifera. Ann Arbor, MI :ProQuest LLC, 2013. Print.
Flower_Actino_BR_A2	0	Host-associated	Currie Lab	Grubbs, Kirk Justin, dissertant. Microbial Communities Associated with Ambrosia Beetles and the European Honey Bee, Apis Mellifera. Ann Arbor, MI :ProQuest LLC, 2013. Print.
Flower_Actino_BR_A5	0	Host-associated	Currie Lab	Grubbs, Kirk Justin, dissertant. Microbial Communities Associated with Ambrosia Beetles and the European Honey Bee, Apis Mellifera. Ann Arbor, MI :ProQuest LLC, 2013. Print.
Flower_Actino_BR_A7	4	Host-associated	Currie Lab	Grubbs, Kirk Justin, dissertant. Microbial Communities Associated with Ambrosia Beetles and the European Honey Bee, Apis Mellifera. Ann Arbor, MI :ProQuest LLC, 2013. Print.
Flower_Actino_BR_A9	0	Host-associated	Currie Lab	Grubbs, Kirk Justin, dissertant. Microbial Communities Associated with Ambrosia Beetles and the European Honey Bee, Apis Mellifera. Ann Arbor, MI :ProQuest LLC, 2013. Print.
Flower_Actino_DL_A11	5	Host-associated	Currie Lab	Grubbs, Kirk Justin, dissertant. Microbial Communities Associated with Ambrosia Beetles and the European Honey Bee, Apis Mellifera. Ann Arbor, MI :ProQuest LLC, 2013. Print.
Flower_Actino_DL_B12	0	Host-associated	Currie Lab	Grubbs, Kirk Justin, dissertant. Microbial Communities Associated with Ambrosia Beetles and the European Honey Bee, Apis Mellifera. Ann Arbor, MI :ProQuest LLC, 2013. Print.
Flower_Actino_DL_B9	0	Host-associated	Currie Lab	Grubbs, Kirk Justin, dissertant. Microbial Communities Associated with Ambrosia Beetles and the European Honey Bee, Apis Mellifera. Ann Arbor, MI :ProQuest LLC, 2013. Print.
Flower_Actino_GS_A10	3	Host-associated	Currie Lab	Grubbs, Kirk Justin, dissertant. Microbial Communities Associated with Ambrosia Beetles and the European Honey Bee, Apis Mellifera. Ann Arbor, MI :ProQuest LLC, 2013. Print.
Flower_Actino_GS_A11	1	Host-associated	Currie Lab	Grubbs, Kirk Justin, dissertant. Microbial Communities Associated with Ambrosia Beetles and the European Honey Bee, Apis Mellifera. Ann Arbor, MI :ProQuest LLC, 2013. Print.
Flower_Actino_GS_A6	2	Host-associated	Currie Lab	Grubbs, Kirk Justin, dissertant. Microbial Communities Associated with Ambrosia Beetles and the European Honey Bee, Apis Mellifera. Ann Arbor, MI :ProQuest LLC, 2013. Print.
Flower_Actino_GS_B12	2	Host-associated	Currie Lab	Grubbs, Kirk Justin, dissertant. Microbial Communities Associated with Ambrosia Beetles and the European Honey Bee, Apis Mellifera. Ann Arbor, MI :ProQuest LLC, 2013. Print.
Flower_Actino_GS_B5	3	Host-associated	Currie Lab	Grubbs, Kirk Justin, dissertant. Microbial Communities Associated with Ambrosia Beetles and the European Honey Bee, Apis Mellifera. Ann Arbor, MI :ProQuest LLC, 2013. Print.
Flower_Actino_GS_B6	3	Host-associated	Currie Lab	Grubbs, Kirk Justin, dissertant. Microbial Communities Associated with Ambrosia Beetles and the European Honey Bee, Apis Mellifera. Ann Arbor, MI :ProQuest LLC, 2013. Print.
Flower_Actino_LM_A11	0	Host-associated	Currie Lab	Grubbs, Kirk Justin, dissertant. Microbial Communities Associated with Ambrosia Beetles and the European Honey Bee, Apis Mellifera. Ann Arbor, MI :ProQuest LLC, 2013. Print.
Flower_Actino_LM_A2	4	Host-associated	Currie Lab	Grubbs, Kirk Justin, dissertant. Microbial Communities Associated with Ambrosia Beetles and the European Honey Bee, Apis Mellifera. Ann Arbor, MI :ProQuest LLC, 2013. Print.
Flower_Actino_LM_A4	2	Host-associated	Currie Lab	Grubbs, Kirk Justin, dissertant. Microbial Communities Associated with Ambrosia Beetles and the European Honey Bee, Apis Mellifera. Ann Arbor, MI :ProQuest LLC, 2013. Print.
Flower_Actino_LM_B1	2	Host-associated	Currie Lab	Grubbs, Kirk Justin, dissertant. Microbial Communities Associated with Ambrosia Beetles and the European Honey Bee, Apis Mellifera. Ann Arbor, MI :ProQuest LLC, 2013. Print.
Flower_Actino_PG_A1	0	Host-associated	Currie Lab	Grubbs, Kirk Justin, dissertant. Microbial Communities Associated with Ambrosia Beetles and the European Honey Bee, Apis Mellifera. Ann Arbor, MI :ProQuest LLC, 2013. Print.
Flower_Actino_PG_A2	4	Host-associated	Currie Lab	Grubbs, Kirk Justin, dissertant. Microbial Communities Associated with Ambrosia Beetles and the European Honey Bee, Apis Mellifera. Ann Arbor, MI :ProQuest LLC, 2013. Print.
Flower_Actino_PG_A5	3	Host-associated	Currie Lab	Grubbs, Kirk Justin, dissertant. Microbial Communities Associated with Ambrosia Beetles and the European Honey Bee, Apis Mellifera. Ann Arbor, MI :ProQuest LLC, 2013. Print.
Flower_Actino_PG_A7	0	Host-associated	Currie Lab	Grubbs, Kirk Justin, dissertant. Microbial Communities Associated with Ambrosia Beetles and the European Honey Bee, Apis Mellifera. Ann Arbor, MI :ProQuest LLC, 2013. Print.
Flower_Actino_SW_A7	3	Host-associated	Currie Lab	Grubbs, Kirk Justin, dissertant. Microbial Communities Associated with Ambrosia Beetles and the European Honey Bee, Apis Mellifera. Ann Arbor, MI :ProQuest LLC, 2013. Print.
Flower_Actino_SW_B3	5	Host-associated	Currie Lab	Grubbs, Kirk Justin, dissertant. Microbial Communities Associated with Ambrosia Beetles and the European Honey Bee, Apis Mellifera. Ann Arbor, MI :ProQuest LLC, 2013. Print.
Flower_Actino_SW_C1	3	Host-associated	Currie Lab	Grubbs, Kirk Justin, dissertant. Microbial Communities Associated with Ambrosia Beetles and the European Honey Bee, Apis Mellifera. Ann Arbor, MI :ProQuest LLC, 2013. Print.
Flower_Actino_SW_C4	0	Host-associated	Currie Lab	Grubbs, Kirk Justin, dissertant. Microbial Communities Associated with Ambrosia Beetles and the European Honey Bee, Apis Mellifera. Ann Arbor, MI :ProQuest LLC, 2013. Print.
Flower_Actino_SW_C5	0	Host-associated	Currie Lab	Grubbs, Kirk Justin, dissertant. Microbial Communities Associated with Ambrosia Beetles and the European Honey Bee, Apis Mellifera. Ann Arbor, MI :ProQuest LLC, 2013. Print.
Flower_Actino_SW_C7	0	Host-associated	Currie Lab	Grubbs, Kirk Justin, dissertant. Microbial Communities Associated with Ambrosia Beetles and the European Honey Bee, Apis Mellifera. Ann Arbor, MI :ProQuest LLC, 2013. Print.
Flower_Actino_SW_D5	2	Host-associated	Currie Lab	Grubbs, Kirk Justin, dissertant. Microbial Communities Associated with Ambrosia Beetles and the European Honey Bee, Apis Mellifera. Ann Arbor, MI :ProQuest LLC, 2013. Print.
Honey_Bee_1st_Ext_19_16s	5	Host-associated	Currie Lab	Grubbs, Kirk Justin, dissertant. Microbial Communities Associated with Ambrosia Beetles and the European Honey Bee, Apis Mellifera. Ann Arbor, MI :ProQuest LLC, 2013. Print.
Honey_Bee_1st_Ext_2_16s	1	Host-associated	Currie Lab	Grubbs, Kirk Justin, dissertant. Microbial Communities Associated with Ambrosia Beetles and the European Honey Bee, Apis Mellifera. Ann Arbor, MI :ProQuest LLC, 2013. Print.
Honey_Bee_1st_Ext_7_16s	1	Host-associated	Currie Lab	Grubbs, Kirk Justin, dissertant. Microbial Communities Associated with Ambrosia Beetles and the European Honey Bee, Apis Mellifera. Ann Arbor, MI :ProQuest LLC, 2013. Print.
Honey_Bee_1st_Ext_9_16s	3	Host-associated	Currie Lab	Grubbs, Kirk Justin, dissertant. Microbial Communities Associated with Ambrosia Beetles and the European Honey Bee, Apis Mellifera. Ann Arbor, MI :ProQuest LLC, 2013. Print.
Honey_Bee_2nd_Ext_A1	3	Host-associated	Currie Lab	Grubbs, Kirk Justin, dissertant. Microbial Communities Associated with Ambrosia Beetles and the European Honey Bee, Apis Mellifera. Ann Arbor, MI :ProQuest LLC, 2013. Print.
Honey_Bee_2nd_Ext_A3	3	Host-associated	Currie Lab	Grubbs, Kirk Justin, dissertant. Microbial Communities Associated with Ambrosia Beetles and the European Honey Bee, Apis Mellifera. Ann Arbor, MI :ProQuest LLC, 2013. Print.
Honey_Bee_2nd_Ext_A5	2	Host-associated	Currie Lab	Grubbs, Kirk Justin, dissertant. Microbial Communities Associated with Ambrosia Beetles and the European Honey Bee, Apis Mellifera. Ann Arbor, MI :ProQuest LLC, 2013. Print.
Honey_Bee_2nd_Ext_A8	3	Host-associated	Currie Lab	Grubbs, Kirk Justin, dissertant. Microbial Communities Associated with Ambrosia Beetles and the European Honey Bee, Apis Mellifera. Ann Arbor, MI :ProQuest LLC, 2013. Print.
Honey_Bee_2nd_Ext_B2	1	Host-associated	Currie Lab	Grubbs, Kirk Justin, dissertant. Microbial Communities Associated with Ambrosia Beetles and the European Honey Bee, Apis Mellifera. Ann Arbor, MI :ProQuest LLC, 2013. Print.
Honey_Bee_2nd_Ext_B8	3	Host-associated	Currie Lab	Grubbs, Kirk Justin, dissertant. Microbial Communities Associated with Ambrosia Beetles and the European Honey Bee, Apis Mellifera. Ann Arbor, MI :ProQuest LLC, 2013. Print.
Honey_Bee_2nd_Ext_C10	1	Host-associated	Currie Lab	Grubbs, Kirk Justin, dissertant. Microbial Communities Associated with Ambrosia Beetles and the European Honey Bee, Apis Mellifera. Ann Arbor, MI :ProQuest LLC, 2013. Print.
Honey_Bee_2nd_Ext_D1	4	Host-associated	Currie Lab	Grubbs, Kirk Justin, dissertant. Microbial Communities Associated with Ambrosia Beetles and the European Honey Bee, Apis Mellifera. Ann Arbor, MI :ProQuest LLC, 2013. Print.
Honey_Bee_2nd_Ext_D10	3	Host-associated	Currie Lab	Grubbs, Kirk Justin, dissertant. Microbial Communities Associated with Ambrosia Beetles and the European Honey Bee, Apis Mellifera. Ann Arbor, MI :ProQuest LLC, 2013. Print.
Honey_Bee_2nd_Ext_D2	3	Host-associated	Currie Lab	Grubbs, Kirk Justin, dissertant. Microbial Communities Associated with Ambrosia Beetles and the European Honey Bee, Apis Mellifera. Ann Arbor, MI :ProQuest LLC, 2013. Print.
Honey_Bee_2nd_Ext_D5	0	Host-associated	Currie Lab	Grubbs, Kirk Justin, dissertant. Microbial Communities Associated with Ambrosia Beetles and the European Honey Bee, Apis Mellifera. Ann Arbor, MI :ProQuest LLC, 2013. Print.
Honey_Bee_2nd_Ext_D7	0	Host-associated	Currie Lab	Grubbs, Kirk Justin, dissertant. Microbial Communities Associated with Ambrosia Beetles and the European Honey Bee, Apis Mellifera. Ann Arbor, MI :ProQuest LLC, 2013. Print.
Honey_Bee_2nd_Ext_D8	4	Host-associated	Currie Lab	Grubbs, Kirk Justin, dissertant. Microbial Communities Associated with Ambrosia Beetles and the European Honey Bee, Apis Mellifera. Ann Arbor, MI :ProQuest LLC, 2013. Print.
Honey_Bee_2nd_Ext_E2	0	Host-associated	Currie Lab	Grubbs, Kirk Justin, dissertant. Microbial Communities Associated with Ambrosia Beetles and the European Honey Bee, Apis Mellifera. Ann Arbor, MI :ProQuest LLC, 2013. Print.
Honey_Bee_2nd_Ext_E3	4	Host-associated	Currie Lab	Grubbs, Kirk Justin, dissertant. Microbial Communities Associated with Ambrosia Beetles and the European Honey Bee, Apis Mellifera. Ann Arbor, MI :ProQuest LLC, 2013. Print.
Honey_Bee_2nd_Ext_E9	3	Host-associated	Currie Lab	Grubbs, Kirk Justin, dissertant. Microbial Communities Associated with Ambrosia Beetles and the European Honey Bee, Apis Mellifera. Ann Arbor, MI :ProQuest LLC, 2013. Print.
Honey_Bee_2nd_Ext_F1	4	Host-associated	Currie Lab	Grubbs, Kirk Justin, dissertant. Microbial Communities Associated with Ambrosia Beetles and the European Honey Bee, Apis Mellifera. Ann Arbor, MI :ProQuest LLC, 2013. Print.
Honey_Bee_2nd_Ext_F10	0	Host-associated	Currie Lab	Grubbs, Kirk Justin, dissertant. Microbial Communities Associated with Ambrosia Beetles and the European Honey Bee, Apis Mellifera. Ann Arbor, MI :ProQuest LLC, 2013. Print.
Honey_Bee_2nd_Ext_F11	1	Host-associated	Currie Lab	Grubbs, Kirk Justin, dissertant. Microbial Communities Associated with Ambrosia Beetles and the European Honey Bee, Apis Mellifera. Ann Arbor, MI :ProQuest LLC, 2013. Print.
Honey_Bee_2nd_Ext_F2	2	Host-associated	Currie Lab	Grubbs, Kirk Justin, dissertant. Microbial Communities Associated with Ambrosia Beetles and the European Honey Bee, Apis Mellifera. Ann Arbor, MI :ProQuest LLC, 2013. Print.
Honey_Bee_2nd_Ext_F6	4	Host-associated	Currie Lab	Grubbs, Kirk Justin, dissertant. Microbial Communities Associated with Ambrosia Beetles and the European Honey Bee, Apis Mellifera. Ann Arbor, MI :ProQuest LLC, 2013. Print.
Honey_Bee_C3	2	Host-associated	Currie Lab	Grubbs, Kirk Justin, dissertant. Microbial Communities Associated with Ambrosia Beetles and the European Honey Bee, Apis Mellifera. Ann Arbor, MI :ProQuest LLC, 2013. Print.
Honey_Bee_C9	0	Host-associated	Currie Lab	Grubbs, Kirk Justin, dissertant. Microbial Communities Associated with Ambrosia Beetles and the European Honey Bee, Apis Mellifera. Ann Arbor, MI :ProQuest LLC, 2013. Print.
124.PsTaS2_4_2	0	Host-associated	Currie Lab	Hanshew, Alissa S., et al. "Characterization of Actinobacteria Associated with Three Ant–Plant Mutualisms." Microbial ecology 69.1 (2015): 192-203.
130.PsTaT12_PBS_5_2	1	Host-associated	Currie Lab	Hanshew, Alissa S., et al. "Characterization of Actinobacteria Associated with Three Ant–Plant Mutualisms." Microbial ecology 69.1 (2015): 192-203.
137.PsTaWA5_4_W_2	0	Host-associated	Currie Lab	Hanshew, Alissa S., et al. "Characterization of Actinobacteria Associated with Three Ant–Plant Mutualisms." Microbial ecology 69.1 (2015): 192-203.
149.PsTaWA9_1_W_2num2	1	Host-associated	Currie Lab	Hanshew, Alissa S., et al. "Characterization of Actinobacteria Associated with Three Ant–Plant Mutualisms." Microbial ecology 69.1 (2015): 192-203.
155.PsTaWD3_1_4	1	Host-associated	Currie Lab	Hanshew, Alissa S., et al. "Characterization of Actinobacteria Associated with Three Ant–Plant Mutualisms." Microbial ecology 69.1 (2015): 192-203.
165.LaPpA3_2_6	5	Host-associated	Currie Lab	Hanshew, Alissa S., et al. "Characterization of Actinobacteria Associated with Three Ant–Plant Mutualisms." Microbial ecology 69.1 (2015): 192-203.
173.LaPpA81_3_1	1	Host-associated	Currie Lab	Hanshew, Alissa S., et al. "Characterization of Actinobacteria Associated with Three Ant–Plant Mutualisms." Microbial ecology 69.1 (2015): 192-203.
180.LaPpL24_1_4	0	Host-associated	Currie Lab	Hanshew, Alissa S., et al. "Characterization of Actinobacteria Associated with Three Ant–Plant Mutualisms." Microbial ecology 69.1 (2015): 192-203.
193.LaPpP19_1_5	1	Host-associated	Currie Lab	Hanshew, Alissa S., et al. "Characterization of Actinobacteria Associated with Three Ant–Plant Mutualisms." Microbial ecology 69.1 (2015): 192-203.
201.LaPpPBS4_1_3D	0	Host-associated	Currie Lab	Hanshew, Alissa S., et al. "Characterization of Actinobacteria Associated with Three Ant–Plant Mutualisms." Microbial ecology 69.1 (2015): 192-203.
223.LaPpWD7_2_3	1	Host-associated	Currie Lab	Hanshew, Alissa S., et al. "Characterization of Actinobacteria Associated with Three Ant–Plant Mutualisms." Microbial ecology 69.1 (2015): 192-203.
233.LaPpWD31_1_1	0	Host-associated	Currie Lab	Hanshew, Alissa S., et al. "Characterization of Actinobacteria Associated with Three Ant–Plant Mutualisms." Microbial ecology 69.1 (2015): 192-203.
239.LaPpWD87_1_3	0	Host-associated	Currie Lab	Hanshew, Alissa S., et al. "Characterization of Actinobacteria Associated with Three Ant–Plant Mutualisms." Microbial ecology 69.1 (2015): 192-203.
246.KhCrP40_1_1	1	Host-associated	Currie Lab	Hanshew, Alissa S., et al. "Characterization of Actinobacteria Associated with Three Ant–Plant Mutualisms." Microbial ecology 69.1 (2015): 192-203.
256.KhCrWA5_1_5	4	Host-associated	Currie Lab	Hanshew, Alissa S., et al. "Characterization of Actinobacteria Associated with Three Ant–Plant Mutualisms." Microbial ecology 69.1 (2015): 192-203.
257.KhCrWA5_3_2	0	Host-associated	Currie Lab	Hanshew, Alissa S., et al. "Characterization of Actinobacteria Associated with Three Ant–Plant Mutualisms." Microbial ecology 69.1 (2015): 192-203.
274.KhCrWA14_3_7	1	Host-associated	Currie Lab	Hanshew, Alissa S., et al. "Characterization of Actinobacteria Associated with Three Ant–Plant Mutualisms." Microbial ecology 69.1 (2015): 192-203.
290.KhCrWA22_2_2	3	Host-associated	Currie Lab	Hanshew, Alissa S., et al. "Characterization of Actinobacteria Associated with Three Ant–Plant Mutualisms." Microbial ecology 69.1 (2015): 192-203.
298.KhCrWA23_3_4	2	Host-associated	Currie Lab	Hanshew, Alissa S., et al. "Characterization of Actinobacteria Associated with Three Ant–Plant Mutualisms." Microbial ecology 69.1 (2015): 192-203.
30.KhCrWA7_3_5	4	Host-associated	Currie Lab	Hanshew, Alissa S., et al. "Characterization of Actinobacteria Associated with Three Ant–Plant Mutualisms." Microbial ecology 69.1 (2015): 192-203.
307.KhCrWD31_2_4	0	Host-associated	Currie Lab	Hanshew, Alissa S., et al. "Characterization of Actinobacteria Associated with Three Ant–Plant Mutualisms." Microbial ecology 69.1 (2015): 192-203.
314.KhCrWD34_1_5	0	Host-associated	Currie Lab	Hanshew, Alissa S., et al. "Characterization of Actinobacteria Associated with Three Ant–Plant Mutualisms." Microbial ecology 69.1 (2015): 192-203.
33.KhCrWA13_1_7	4	Host-associated	Currie Lab	Hanshew, Alissa S., et al. "Characterization of Actinobacteria Associated with Three Ant–Plant Mutualisms." Microbial ecology 69.1 (2015): 192-203.
337.KhCrWA17_1_6	4	Host-associated	Currie Lab	Hanshew, Alissa S., et al. "Characterization of Actinobacteria Associated with Three Ant–Plant Mutualisms." Microbial ecology 69.1 (2015): 192-203.
40.KhCrWA23_3_3	5	Host-associated	Currie Lab	Hanshew, Alissa S., et al. "Characterization of Actinobacteria Associated with Three Ant–Plant Mutualisms." Microbial ecology 69.1 (2015): 192-203.
43.KhCrWD37_1_1	3	Host-associated	Currie Lab	Hanshew, Alissa S., et al. "Characterization of Actinobacteria Associated with Three Ant–Plant Mutualisms." Microbial ecology 69.1 (2015): 192-203.
47.KhCrWA12_3_3	2	Host-associated	Currie Lab	Hanshew, Alissa S., et al. "Characterization of Actinobacteria Associated with Three Ant–Plant Mutualisms." Microbial ecology 69.1 (2015): 192-203.
63.KhCrWA19_3_2	0	Host-associated	Currie Lab	Hanshew, Alissa S., et al. "Characterization of Actinobacteria Associated with Three Ant–Plant Mutualisms." Microbial ecology 69.1 (2015): 192-203.
87.PsTaWA7_2_3	0	Host-associated	Currie Lab	Hanshew, Alissa S., et al. "Characterization of Actinobacteria Associated with Three Ant–Plant Mutualisms." Microbial ecology 69.1 (2015): 192-203.
92.PsTaWD3_1_5	0	Host-associated	Currie Lab	Hanshew, Alissa S., et al. "Characterization of Actinobacteria Associated with Three Ant–Plant Mutualisms." Microbial ecology 69.1 (2015): 192-203.
LaPp-PBS-2-5-4	0	Host-associated	Currie Lab	Hanshew, Alissa S., et al. "Characterization of Actinobacteria Associated with Three Ant–Plant Mutualisms." Microbial ecology 69.1 (2015): 192-203.
Strept_KhCrAH_340	5	Host-associated	Currie Lab	Hanshew, Alissa S., et al. "Characterization of Actinobacteria Associated with Three Ant–Plant Mutualisms." Microbial ecology 69.1 (2015): 192-203.
Strept_LaPpAH_108	1	Host-associated	Currie Lab	Hanshew, Alissa S., et al. "Characterization of Actinobacteria Associated with Three Ant–Plant Mutualisms." Microbial ecology 69.1 (2015): 192-203.
Strept_LaPpAH_202	0	Host-associated	Currie Lab	Hanshew, Alissa S., et al. "Characterization of Actinobacteria Associated with Three Ant–Plant Mutualisms." Microbial ecology 69.1 (2015): 192-203.
Strept_LaPpAH_95	5	Host-associated	Currie Lab	Hanshew, Alissa S., et al. "Characterization of Actinobacteria Associated with Three Ant–Plant Mutualisms." Microbial ecology 69.1 (2015): 192-203.
e48	1	Host-associated	Currie Lab	Poulsen, Michael, et al. "Chemical analyses of wasp-associated Streptomyces bacteria reveal a prolific potential for natural products discovery." PLoS One 6.2 (2011): e16763.
Strept_Cmuel_A718b	1	Host-associated	Currie Lab	Poulsen, Michael, et al. "Chemical analyses of wasp-associated Streptomyces bacteria reveal a prolific potential for natural products discovery." PLoS One 6.2 (2011): e16763.
Strept_IgraMP_1	0	Host-associated	Currie Lab	Poulsen, Michael, et al. "Chemical analyses of wasp-associated Streptomyces bacteria reveal a prolific potential for natural products discovery." PLoS One 6.2 (2011): e16763.
Strept_Ncost_T10_10d	0	Host-associated	Currie Lab	Poulsen, Michael, et al. "Chemical analyses of wasp-associated Streptomyces bacteria reveal a prolific potential for natural products discovery." PLoS One 6.2 (2011): e16763.
Strept_ScaeMP_e83	3	Host-associated	Currie Lab	Poulsen, Michael, et al. "Chemical analyses of wasp-associated Streptomyces bacteria reveal a prolific potential for natural products discovery." PLoS One 6.2 (2011): e16763.
Strept_ScaeMP-e96	0	Host-associated	Currie Lab	Poulsen, Michael, et al. "Chemical analyses of wasp-associated Streptomyces bacteria reveal a prolific potential for natural products discovery." PLoS One 6.2 (2011): e16763.
Strept_SolWspMP_sol7th	2	Host-associated	Currie Lab	Poulsen, Michael, et al. "Chemical analyses of wasp-associated Streptomyces bacteria reveal a prolific potential for natural products discovery." PLoS One 6.2 (2011): e16763.
Strept_Termitarium_T10T_6	0	Host-associated	Currie Lab	Poulsen, Michael, et al. "Chemical analyses of wasp-associated Streptomyces bacteria reveal a prolific potential for natural products discovery." PLoS One 6.2 (2011): e16763.
Strept_BpilaLS_43	2	Host-associated	Currie Lab	Schwalb, Laura. "Investigation of Endosymbitotic Actinobacteria Occurring in Higher Fungi and Medicinal Prairie Plants." University of Wisconsin - Madison, 2011. Print.
Strept_BvitLS_983	0	Host-associated	Currie Lab	Schwalb, Laura. "Investigation of Endosymbitotic Actinobacteria Occurring in Higher Fungi and Medicinal Prairie Plants." University of Wisconsin - Madison, 2011. Print.
Strept_DconLS	0	Host-associated	Currie Lab	Schwalb, Laura. "Investigation of Endosymbitotic Actinobacteria Occurring in Higher Fungi and Medicinal Prairie Plants." University of Wisconsin - Madison, 2011. Print.
Strept_LamerLS_316	4	Host-associated	Currie Lab	Schwalb, Laura. "Investigation of Endosymbitotic Actinobacteria Occurring in Higher Fungi and Medicinal Prairie Plants." University of Wisconsin - Madison, 2011. Print.
Strept_LcepLS	1	Host-associated	Currie Lab	Schwalb, Laura. "Investigation of Endosymbitotic Actinobacteria Occurring in Higher Fungi and Medicinal Prairie Plants." University of Wisconsin - Madison, 2011. Print.
Strept_PalvLS_984	3	Host-associated	Currie Lab	Schwalb, Laura. "Investigation of Endosymbitotic Actinobacteria Occurring in Higher Fungi and Medicinal Prairie Plants." University of Wisconsin - Madison, 2011. Print.
Strept_TverLS_915	1	Host-associated	Currie Lab	Schwalb, Laura. "Investigation of Endosymbitotic Actinobacteria Occurring in Higher Fungi and Medicinal Prairie Plants." University of Wisconsin - Madison, 2011. Print.
Strept_Wigar10	3	Host-associated	Currie Lab	Schwalb, Laura. "Investigation of Endosymbitotic Actinobacteria Occurring in Higher Fungi and Medicinal Prairie Plants." University of Wisconsin - Madison, 2011. Print.
SS2h	5	Host-associated	Currie Lab	Schwalb, Laura. "Investigation of Endosymbitotic Actinobacteria Occurring in Higher Fungi and Medicinal Prairie Plants." University of Wisconsin - Madison, 2011. Print.
Streptomyces_1015	3	Host-associated	Currie Lab	Schwalb, Laura. "Investigation of Endosymbitotic Actinobacteria Occurring in Higher Fungi and Medicinal Prairie Plants." University of Wisconsin - Madison, 2011. Print.
Streptomyces_1047	0	Host-associated	Currie Lab	Schwalb, Laura. "Investigation of Endosymbitotic Actinobacteria Occurring in Higher Fungi and Medicinal Prairie Plants." University of Wisconsin - Madison, 2011. Print.
Streptomyces_317	0	Host-associated	Currie Lab	Schwalb, Laura. "Investigation of Endosymbitotic Actinobacteria Occurring in Higher Fungi and Medicinal Prairie Plants." University of Wisconsin - Madison, 2011. Print.
Streptomyces_432	0	Host-associated	Currie Lab	Schwalb, Laura. "Investigation of Endosymbitotic Actinobacteria Occurring in Higher Fungi and Medicinal Prairie Plants." University of Wisconsin - Madison, 2011. Print.
Streptomyces_53	2	Host-associated	Currie Lab	Schwalb, Laura. "Investigation of Endosymbitotic Actinobacteria Occurring in Higher Fungi and Medicinal Prairie Plants." University of Wisconsin - Madison, 2011. Print.
Streptomyces_884	0	Host-associated	Currie Lab	Schwalb, Laura. "Investigation of Endosymbitotic Actinobacteria Occurring in Higher Fungi and Medicinal Prairie Plants." University of Wisconsin - Madison, 2011. Print.
Streptomyces_895	4	Host-associated	Currie Lab	Schwalb, Laura. "Investigation of Endosymbitotic Actinobacteria Occurring in Higher Fungi and Medicinal Prairie Plants." University of Wisconsin - Madison, 2011. Print.
Streptomyces_896	0	Host-associated	Currie Lab	Schwalb, Laura. "Investigation of Endosymbitotic Actinobacteria Occurring in Higher Fungi and Medicinal Prairie Plants." University of Wisconsin - Madison, 2011. Print.
Streptomyces_904	4	Host-associated	Currie Lab	Schwalb, Laura. "Investigation of Endosymbitotic Actinobacteria Occurring in Higher Fungi and Medicinal Prairie Plants." University of Wisconsin - Madison, 2011. Print.
Streptomyces_909	3	Host-associated	Currie Lab	Schwalb, Laura. "Investigation of Endosymbitotic Actinobacteria Occurring in Higher Fungi and Medicinal Prairie Plants." University of Wisconsin - Madison, 2011. Print.
Streptomyces_969	3	Host-associated	Currie Lab	Schwalb, Laura. "Investigation of Endosymbitotic Actinobacteria Occurring in Higher Fungi and Medicinal Prairie Plants." University of Wisconsin - Madison, 2011. Print.
Streptomyces_986	0	Host-associated	Currie Lab	Schwalb, Laura. "Investigation of Endosymbitotic Actinobacteria Occurring in Higher Fungi and Medicinal Prairie Plants." University of Wisconsin - Madison, 2011. Print.
di162b	0	Host-associated	Currie Lab	Scott, Jarrod Jude. “Microbial Community Ecology of Leaf-Cutter Ant Refuse Dumps.” N. p., 0ADAD. Print.
Strept_TexD	3	Host-associated	Currie Lab	This Study
M77	0	Host-associated	Currie Lab	Visser, Anna A., et al. "Exploring the potential for actinobacteria as defensive symbionts in fungus-growing termites." Microbial ecology 63.4 (2012): 975-985.
Strept_flavogriseus_ATCC33331	2	Host-associated	Currie Lab
Kitasatospora_setae|Streptomycetaceae|U93332	0	Free-liviing	NRRL
Strept_coelicolor_A3_2	2	Free-liviing	NRRL
Strept_hygroscopicus_jinggangensis_5008	2	Free-liviing	NRRL
Streptomyces_albolongus|Streptomycetaceae|AB184425	0	Free-liviing	NRRL
Streptomyces_albulus|Streptomycetaceae|AB024440	0	Free-liviing	NRRL
Streptomyces_albus_albus|Streptomycetaceae|AJ621602	0	Free-liviing	NRRL
Streptomyces_althioticus|Streptomycetaceae|AY999808	3	Free-liviing	NRRL
Streptomyces_anulatus|Streptomycetaceae|DQ026637	0	Free-liviing	NRRL
Streptomyces_atratus|Streptomycetaceae|DQ026638	0	Free-liviing	NRRL
Streptomyces_aurantiacus|Streptomycetaceae|AJ781383	0	Free-liviing	NRRL
Streptomyces_aureoverticillatus|Streptomycetaceae|AY999774	0	Free-liviing	NRRL
Streptomyces_bambergiensis|Streptomycetaceae|AB184869	1	Free-liviing	NRRL
Streptomyces_celluloflavus|Streptomycetaceae|AB184476	0	Free-liviing	NRRL
Streptomyces_cellulosae|Streptomycetaceae|DQ442495	0	Free-liviing	NRRL
Streptomyces_chattanoogensis|Streptomycetaceae|AY295791	1	Free-liviing	NRRL
Streptomyces_chryseus|Streptomycetaceae|AY999787	0	Free-liviing	NRRL
Streptomyces_cinerochromogenes|Streptomycetaceae|AB184507	1	Free-liviing	NRRL
Streptomyces_cirratus|Streptomycetaceae|AY999794	0	Free-liviing	NRRL
Streptomyces_coeruleofuscus|Streptomycetaceae|DQ026668	0	Free-liviing	NRRL
Streptomyces_coeruleorubidus_NBRC_12761	0	Free-liviing	NRRL
Streptomyces_daghestanicus|Streptomycetaceae|DQ442497	0	Free-liviing	NRRL
Streptomyces_diastaticus_ardesiacus|Streptomycetaceae|DQ026631	2	Free-liviing	NRRL
Streptomyces_drozdowiczii|Streptomycetaceae|AB249957	3	Free-liviing	NRRL
Streptomyces_eurocidicus|Streptomycetaceae|AY999790	0	Free-liviing	NRRL
Streptomyces_eurythermus|Streptomycetaceae|D63870	3	Free-liviing	NRRL
Streptomyces_filamentosus|Streptomycetaceae|AB184130	0	Free-liviing	NRRL
Streptomyces_flaveus|Streptomycetaceae|DQ026643	0	Free-liviing	NRRL
Streptomyces_flavotricini|Streptomycetaceae|AY999915	0	Free-liviing	NRRL
Streptomyces_flavovirens|Streptomycetaceae|DQ026635	1	Free-liviing	NRRL
Streptomyces_geysiriensis|Streptomycetaceae|DQ442501	3	Free-liviing	NRRL
Streptomyces_ghanaensis|Streptomycetaceae|AY999851	0	Free-liviing	NRRL
Streptomyces_globisporus|Streptomycetaceae|EF178686	0	Free-liviing	NRRL
Streptomyces_griseiniger|Streptomycetaceae|AJ391818	0	Free-liviing	NRRL
Streptomyces_griseoflavus|Streptomycetaceae|AJ781322	0	Free-liviing	NRRL
Streptomyces_griseolus|Streptomycetaceae|AB184768	0	Free-liviing	NRRL
Streptomyces_halstedii|Streptomycetaceae|EF178695	4	Free-liviing	NRRL
Streptomyces_hawaiiensis|Streptomycetaceae|AB184143	0	Free-liviing	NRRL
Streptomyces_hiroshimensis|Streptomycetaceae|AB184789	0	Free-liviing	NRRL
Streptomyces_lavenduligriseus|Streptomycetaceae|DQ442515	0	Free-liviing	NRRL
Streptomyces_lavendulocolor|Streptomycetaceae|DQ442516	1	Free-liviing	NRRL
Streptomyces_libani_rufus|Streptomycetaceae|AJ781351	0	Free-liviing	NRRL
Streptomyces_longisporoflavus|Streptomycetaceae|DQ442520	0	Free-liviing	NRRL
Streptomyces_lucensis|Streptomycetaceae|DQ442522	1	Free-liviing	NRRL
Streptomyces_luridus|Streptomycetaceae|DQ442523	0	Free-liviing	NRRL
Streptomyces_massasporeus|Streptomycetaceae|AB184152	0	Free-liviing	NRRL
Streptomyces_melanosporofaciens|Streptomycetaceae|AJ271887	0	Free-liviing	NRRL
Streptomyces_microflavus|Streptomycetaceae|DQ445795	2	Free-liviing	NRRL
Streptomyces_misakiensis|Streptomycetaceae|AB217605	0	Free-liviing	NRRL
Streptomyces_misionensis|Streptomycetaceae|EF178678	3	Free-liviing	NRRL
Streptomyces_niger|Streptomycetaceae|AJ621607	0	Free-liviing	NRRL
Streptomyces_nitrosporeus|Streptomycetaceae|EF178680	4	Free-liviing	NRRL
Streptomyces_omiyaensis|Streptomycetaceae|EF178697	2	Free-liviing	NRRL
Streptomyces_phaeoluteigriseus|Streptomycetaceae|AJ391815	0	Free-liviing	NRRL
Streptomyces_phaeopurpureus|Streptomycetaceae|DQ026666	3	Free-liviing	NRRL
Streptomyces_pluricolorescens|Streptomycetaceae|DQ442540	0	Free-liviing	NRRL
Streptomyces_poonensis|Streptomycetaceae|DQ445792	3	Free-liviing	NRRL
Streptomyces_prasinus|Streptomycetaceae|DQ026658	0	Free-liviing	NRRL
Streptomyces_pseudovenezuelae|Streptomycetaceae|AB184233	2	Free-liviing	NRRL
Streptomyces_purpeofuscus|Streptomycetaceae|AJ781364	0	Free-liviing	NRRL
Streptomyces_rectiviolaceus|Streptomycetaceae|DQ026660	0	Free-liviing	NRRL
Streptomyces_regensis|Streptomycetaceae|DQ026649	1	Free-liviing	NRRL
Streptomyces_rishiriensis|Streptomycetaceae|EF178682	0	Free-liviing	NRRL
Streptomyces_sampsonii_ATCC_25495	0	Free-liviing	NRRL
Streptomyces_sioyaensis|Streptomycetaceae|DQ026654	0	Free-liviing	NRRL
Streptomyces_sparsogenes|Streptomycetaceae|AB184301	0	Free-liviing	NRRL
Streptomyces_tauricus|Streptomycetaceae|AB045879	2	Free-liviing	NRRL
Streptomyces_tendae|Streptomycetaceae|D63873	2	Free-liviing	NRRL
Streptomyces_thermocarboxydus|Streptomycetaceae|U94490	2	Free-liviing	NRRL
Streptomyces_tubercidicus|Streptomycetaceae|AJ621612	0	Free-liviing	NRRL
Streptomyces_variabilis|Streptomycetaceae|DQ442551	3	Free-liviing	NRRL
Streptomyces_variegatus|Streptomycetaceae|AJ781371	0	Free-liviing	NRRL
Streptomyces_varsoviensis|Streptomycetaceae|DQ026653	0	Free-liviing	NRRL
Streptomyces_violaceusniger|Streptomycetaceae|AB184420	0	Free-liviing	NRRL
Streptomyces_virens|Streptomycetaceae|DQ442554	4	Free-liviing	NRRL
Streptomyces_werraensis|Streptomycetaceae|DQ442558	1	Free-liviing	NRRL
Streptomyces_xanthochromogenes|Streptomycetaceae|DQ442559	0	Free-liviing	NRRL
Streptomyces_xinghaiensis|Streptomycetaceae|EF577247	0	Free-liviing	NRRL
Streptomyces_zaomyceticus|Streptomycetaceae|EF178685	0	Free-liviing	NRRL
WMMB_322	0	Free-liviing	Bugni Lab
WMMB_712	0	Free-liviing	Bugni Lab
