# Supplementary material for: Evolution of High Cellulolytic Activity in Symbiotic Streptomyces through Selection of Expanded Gene Content and Coordinated Gene Expression
Source: PLoS Biol. 2016 Jun 8;14(6):e1002475. doi: 10.1371/journal.pbio.1002475 (PMC4898821; doi:10.1371/journal.pbio.1002475)
Supplement: S2 Table — (XLSX) [file pbio.1002475.s017.xlsx]

## Sheet: Sheet1
S2 Table: Genome Accession Numbers
a Genome ID used in this study
b Source of genome: Currie Lab (CL), Public Genome (NCBI)
Strain Name	Genome Abbreviationa	Sourceb	RefSeq Accession	Reference
Streptomyces_sp_DI166	CDI166	CL	PRJNA319242	This Study
Streptomyces_sp_AmelKG-A3	F558	CL	PRJNA302567	This Study
Streptomyces_sp_BpilaLS-43	STEMP1	CL	PRJNA319235	This Study
Streptomyces_sp_BvitLS-983	SBV983	CL	PRJNA319064	This Study
Streptomyces_sp_DfronAA-171	SDF171	CL	PRJNA319234	This Study
Streptomyces_sp_di50b	SDI50B	CL	PRJNA319212	This Study
Streptomyces_sp_DpondAA-D4	SDPD4	CL	PRJNA319225	This Study
Streptomyces_sp_DpondAA-F4	SDPF4	CL	PRJNA319226	This Study
Streptomyces_sp_DpondAA-F4a	SDPF4a	CL	PRJNA319227	This Study
Streptomyces_sp_IgraMP-1	SIGACT1	CL	PRJNA319223	This Study
Streptomyces_sp_LamerLS-31b	STEMP5	CL	PRJNA319221	This Study
Streptomyces_sp_MnatMP-M77	YW3	CL	PRJNA163021	This Study
Streptomyces_sp_OspMP-M43	SOSP43	CL	PRJNA319239	This Study
Streptomyces_sp_OspMP-M45	TUM	CL	PRJNA163005	This Study
Streptomyces_sp_PalvLS-984	SPA984	CL	PRJNA319240	This Study
Streptomyces_sp_PpalLS-921	SPP921	CL	PRJNA319228	This Study
Streptomyces_sp_ScaeMP-6W	SSC6W	CL	PRJNA319236	This Study
Streptomyces_sp_SolWspMP-5a-2	STEMP6	CL	PRJNA319033	This Study
Streptomyces_sp_SolWspMP-sol7th	SSOL7TH	CL	PRJNA319233	This Study
Streptomyces_sp_TverLS-915	STV915	CL	PRJNA319217	This Study
Streptomyces_sp_DvalAA-83	STEMP4	CL	PRJNA201129	This Study
Streptomyces_sp_FxanaD5	B066	CL	PRJNA199244	This Study
Streptomyces_sp_HrubLS-53	SHR53	CL	PRJNA64421	This Study
Streptomyces_sp_KhCrAH-244	B069	CL	PRJNA199246	This Study
Streptomyces_sp_LaPpAH-165	B070	CL	PRJNA202776	This Study
Streptomyces_sp_LaPpAH-202	B048	CL	PRJNA199232	This Study
Streptomyces_sp_SA3-ActF	STREPF	CL	PRJNA61901	This Study
Streptomyces_sp_AmelKG-D3	YUW	CL	PRJNA163015	This Study
Streptomyces_sp_AmelKG-E11A	YW7	CL	PRJNA163025	This Study
Streptomyces_sp_Cmuel-A718b	SCMA718B	CL	PRJNA319231	This Study
Streptomyces_sp_DconLS	SDCON	CL	PRJNA319222	This Study
Streptomyces_sp_di188	SDI188	CL	PRJNA319209	This Study
Streptomyces_sp_DvalAA-14	SDV14	CL	PRJNA319210	This Study
Streptomyces_sp_DvalAA-19	SDV19	CL	PRJNA319214	This Study
Streptomyces_sp_DvalAA-43	SDV43	CL	PRJNA319215	This Study
Streptomyces_sp_e83 (Streptomyces_sp_ScaeMP-e83)	SSC83	CL	PRJNA319216	This Study
Streptomyces_sp_LamerLS-316	B046	CL	PRJNA169718	This Study
Streptomyces_sp_LaPpAH-199	F610	CL	PRJNA302568	This Study
Streptomyces_sp_LcepLS	SLCEP	CL	PRJNA319218	This Study
Streptomyces_sp_MnatMP-M17	SMN17	CL	PRJNA319237	This Study
Streptomyces_sp_MnatMP-M27	SMN27	CL	PRJNA319224	This Study
Streptomyces_sp_Ncost-T10-10d	SNCT1010D	CL	PRJNA319230	This Study
Streptomyces_sp_Ncost-T6T-1	YW5	CL	PRJNA163023	This Study
Streptomyces_sp_Ncost-T6T-2b	SNCT6T2B	CL	PRJNA319229	This Study
Streptomyces_sp_ScaeMP-e48	YUY	CL	PRJNA163017	This Study
Streptomyces_sp_ScaeMP-e96	YWI	CL	PRJNA163037	This Study
Streptomyces_sp_Termitarium-T10T-6	STT10T6	CL	PRJNA319232	This Study
Kitasatospora_setae_KM-6054	KSE	NCBI	PRJNA77027
Strept_chartreusis_NRRL3882	KIK	NCBI	PRJNA200829
Strept_vitaminophilus_DSM41686	A3IG	NCBI	PRJNA199207
Streptomyces_acidiscabies_84-104	B243	NCBI	PRJNA170242
Streptomyces_albus_J1074	XNR	NCBI	PRJNA196849
Streptomyces_auratus_AGR0001	SU9	NCBI	PRJNA171646
Streptomyces_avermitilis_MA4680	SAV	NCBI	PRJNA57739
Streptomyces_bingchenggensis_BCW-1	SBI	NCBI	PRJNA82931
Streptomyces_cattleya_NRRL-8057	YKY	NCBI	PRJNA162187
Streptomyces_chartreusis_NRRL12338	KIM	NCBI	PRJNA156769
Streptomyces_clavuligerus_ATCC27064	SSCG	NCBI	PRJNA64411
Streptomyces_coelicoflavus_ZG0656	SMCF	NCBI	PRJNA180030
Streptomyces_coelicolor_A3-2	SCO	NCBI	PRJNA57801
Streptomyces_flavogriseus_ATCC33331	SFLA	NCBI	PRJNA40839
Streptomyces_ghanaensis_ATCC14672	SSFG	NCBI	PRJNA55543
Streptomyces_globisporus_C-1027	WQO	NCBI	PRJNA178734
Streptomyces_griseoaurantiacus_M045	SGM	NCBI	PRJNA66149
Streptomyces_griseoflavus_Tu4000	SSRG	NCBI	PRJNA55831
Streptomyces_griseus_NBRC13350	SGR	NCBI	PRJNA58983
Streptomyces_hygroscopicus_ATCC53653	SSOG	NCBI	PRJNA33605
Streptomyces_hygroscopicus-subsp-jinggangensis_5008	SHJG	NCBI	PRJNA89409
Streptomyces_ipomoeae_91-03	STRIP9103	NCBI	PRJNA183480
Streptomyces_lividans_TK24	SSPG	NCBI	PRJNA55825
Streptomyces_lysosuperificus_ATCC31396	KII	NCBI	PRJNA200828
Streptomyces_pristinaespiralis_ATCC25486	SSDG	NCBI	PRJNA59511
Streptomyces_roseosporus_NRRL11379	SrosN1	NCBI	PRJNA55565
Streptomyces_roseosporus_NRRL15998	SSGG	NCBI	PRJNA55545
Streptomyces_scabiei_87-22	SCAB	NCBI	PRJNA46531
Streptomyces_scabrisporus_DSM41855	A3IC	NCBI	PRJNA199206
Streptomyces_somaliensis_DSM40738	O3Q	NCBI	PRJNA176939
Streptomyces_sp_AA0539	B311	NCBI	PRJNA199548
Streptomyces_sp_AA1529	A949	NCBI	PRJNA199497
Streptomyces_sp_C	SSNG	NCBI	PRJNA55823
Streptomyces_sp_CNB091	D581	NCBI	PRJNA199379
Streptomyces_sp_CNQ766	C591	NCBI	PRJNA199337
Streptomyces_sp_CNS335	C592	NCBI	PRJNA199338
Streptomyces_sp_CNS615	D583	NCBI	PRJNA199988
Streptomyces_sp_CNT302	D329	NCBI	PRJNA199358
Streptomyces_sp_CNT372	C593	NCBI	PRJNA199339
Streptomyces_sp_CNY228	D330	NCBI	PRJNA199359
Streptomyces_sp_CNY243	C594	NCBI	PRJNA199340
Streptomyces_sp_Mg1	SSAG	NCBI	PRJNA207881
Streptomyces_sp_S4	StrS4	NCBI	PRJNA78151
Streptomyces_sp_SM8	SM8	NCBI	PRJNA180938
Streptomyces_sp_SS	Y19	NCBI	PRJNA199004
Streptomyces_sp_TOR3209	TOR3209	NCBI	PRJNA198964
Streptomyces_sp_Tu6071	STTU	NCBI	PRJNA66919
Streptomyces_sp_W007	SPW	NCBI	PRJNA80699
Streptomyces_sulphureus_L180	UWG	NCBI	PRJNA200371
Streptomyces_sviceus_ATCC29083	SSEG	NCBI	PRJNA59513
Streptomyces_tsukubaensis_NRRL18488	STSU	NCBI	PRJNA162933
Streptomyces_venezuelae_ATCC10712	SVEN	NCBI	PRJNA177080
Streptomyces_violaceusniger_Tu4113	Strvi	NCBI	PRJNA52609
Streptomyces_viridochromogenes_DSM40736	SSQG	NCBI	PRJNA55829
Streptomyces_viridosporus_T7A	STRVIR	NCBI	PRJNA200053
Streptomyces_xinghaiensis_S187	SXIN	NCBI	PRJNA67543
Streptomyces_zinciresistens_K42	SZN	NCBI	PRJNA72955
Streptomyces_griseus_XylebKG-1	SACT1	CL	PRJNA42965
Streptomyces_sp_Ame12xE9	B065	CL	PRJNA201126
Streptomyces_sp_ATexAB-D23	B082	CL	PRJNA199252
Streptomyces_sp_BoleA5	B085	CL	PRJNA169757
Streptomyces_sp_CcalMP-8W	B053	CL	PRJNA199236
Streptomyces_sp_DpondAA-B6	K379	CL	PRJNA195846
Streptomyces_sp_e14	SSTG	CL	PRJNA47353
Streptomyces_sp_FxanaC1	B074	CL	PRJNA199074
Streptomyces_sp_KhCrAH-340	B063	CL	PRJNA199243
Streptomyces_sp_LaPpAH-108	B079	CL	PRJNA199251
Streptomyces_sp_LaPpAH-95	B087	CL	PRJNA199076
Streptomyces_sp_MspMP-M5	B073	CL	PRJNA199249
Streptomyces_sp_PsTaAH-124	B086	CL	PRJNA199254
Streptomyces_sp_SA3-ActG	STREPG	CL	PRJNA61899
Streptomyces_sp_ScaeMP-e10	B061	CL	PRJNA199241
Streptomyces_sp_SirexAA-E	SACTE	CL	PRJNA72627
Streptomyces_sp_So1WspMP-so12th	B083	CL	PRJNA169755
Streptomyces_sp_SPB74	SSBG	CL	PRJNA48415
Streptomyces_sp_SPB78	SSLG	CL	PRJNA55819
Streptomyces_sp_Wigar10	SWIGAR10	CL	PRJNA200830
