# Supplementary material for: Evolution of High Cellulolytic Activity in Symbiotic Streptomyces through Selection of Expanded Gene Content and Coordinated Gene Expression
Source: PLoS Biol. 2016 Jun 8;14(6):e1002475. doi: 10.1371/journal.pbio.1002475 (PMC4898821; doi:10.1371/journal.pbio.1002475)
Supplement: S3 Table — (XLSX) [file pbio.1002475.s018.xlsx]

## Sheet: Sheet1
Table S3. Summary of genes upregulated ³2-fold
	Total	CAZy genes	GH's	Cellulasesa	Xylanasesb	ABC Transporters	Transcriptional Regulators
S. flavogriseus	54	21	17	11	3	7	4
SirexAA-E	90	17	12	6	2	6	6
DpondAA-B6	91	11	9	7	2	10	0
e83	146	15	12	1	0	8	4
S. griseus	122	4	4	1	0	4	8
ATexAB-D23	205	19	15	10	2	6	7
LaPpAH-95	186	39	32	15	4	23	4
agene containing a GH5, GH6, GH8, GH9, GH12, GH48, GH74, or AA10
bgene containing a GH10, GH11, or GH30
