# Supplementary material for: Evolution of High Cellulolytic Activity in Symbiotic Streptomyces through Selection of Expanded Gene Content and Coordinated Gene Expression
Source: PLoS Biol. 2016 Jun 8;14(6):e1002475. doi: 10.1371/journal.pbio.1002475 (PMC4898821; doi:10.1371/journal.pbio.1002475)
Supplement: S4 Table — (XLSX) [file pbio.1002475.s019.xlsx]

## Sheet: Sheet1
S4 Table. Expression and annotation of genes predicted to be directly controlled by the CebR repressor
	Binding Site(s)		LocusID	Positiona	log2 fold changeb	pvalue	Rankb		Annotation	CAZY
SirexAA-E	TGGGAGCGCTCCCA*		SACTE_0236	-167	4.63935	< 0.0001	15		glycoside hydrolase family protein	GH48_GH74_CBM2
			SACTE_0237	-876	7.86634	< 0.0001	1		1, 4-beta cellobiohydrolase	GH6_CBM2
	TGGGAGCGCTCCCA*		SACTE_0352	-33	0.770771	NS	809		GCN5-like N-acetyltransferase
			SACTE_0353	-761	0.494365	NS	1362		hypothetical protein
	TGGGAGCGCTCCCA*		SACTE_0482	-51	5.14474	< 0.0001	10		glycoside hydrolase family protein	CBM2_GH5_CBM35
	GGGAGCGCTCCCA*		SACTE_0483	-119	3.08557	< 0.0001	41		cellulose-binding family protein	CBM2
	TGGGAGCGCTCCCA*		SACTE_0562	-15	1.45432	0.000194536	236		cellulose-binding family protein	GH74_CBM2
	TGGGAGCGCTCCCA*		SACTE_2285	-15	0.329176	NS	1842		LacI family transcriptional regulator
	GGGAGCGCTCCCA*		SACTE_2286	-15	2.24614	< 0.0001	89		beta-galactosidase	GH1
	TGGGAGCGCTCCCA*		SACTE_2289	-148	6.01107	< 0.0001	3		cebE; cellobiose transport system substrate-binding protein
	TGGGAGCGCTCCCA*		SACTE_2347	-65	4.98393	< 0.0001	14		cellulose-binding family protein	CBM2_GH5_CBM37
			SACTE_2345	-1168	-0.642498	0.0470538	5583		hydrophobic
	TGGGAGCGCTCCCA*		SACTE_3160	-667	-1.81727	0.000301097	6291		cold-shock DNA-binding domain-containing protein
			SACTE_3159	-161	5.29726	< 0.0001	7		chitin-binding domain 3 protein	CBM2_AA10
	TGGGAGCGCTCCCA*		SACTE_3717	-13	3.96255	< 0.0001	24		glycoside hydrolase family protein	GH9_CBM4_CBM2
	TGGGAACGCTCCCA*		SACTE_5229	-50	1.67751	< 0.0001	170		ABC.MS.S; multiple sugar transport system substrate-binding protein
	GGGAGCGCTCCCA*		SACTE_6428	-53	1.54707	0.00964683	202		chitin-binding domain 3 protein	AA10
	TGGGAGCGCTCCCA*		SACTE_6490	55	0.879751	NS	672		aldo/keto reductase
DpondAA-B6	TGGGAGCGCTCCCA*		K379_00590	-200	3.92428	0.0419755	25		Cellobiohydrolase A (1,4-beta-cellobiosidase A)	CE15_CBM2
	TGGGAGCGCTCCCA*	; TGGGAGCGCTCCCA*	K379_01939	-68; -112	4.36374	0.000856827	16		Cellobiohydrolase A (1,4-beta-cellobiosidase A)	GH9_CBM4_CBM2
	TGGGAGCGCTCCCA*		K379_02726	-72	3.01885	NS	51		Cellobiohydrolase A (1,4-beta-cellobiosidase A)	GH74_CBM2
	TGGGAGCGCTCCCA*		K379_03111	-262	1.93041	< 0.0001	135		Endopolygalacturonase	GH87_CBM32
			K379_03112	-54	5.59549	< 0.0001	6		Mannanase	GH5_CBM37
	TGGGAGCGCTCCCA*		K379_03258	-66	4.64987	< 0.0001	14		Uncharacterized protein contain chitin-binding domain type 3	CBM2_GH5_CBM37
	TGGGAGCGCTCCCA*		K379_03538	-141	5.85953	< 0.0001	5		Uncharacterized protein conserved in bacteria	CBM2_AA10
	GGGAGCGCTCCCA*		K379_03942	-110	1.37349	0.000558938	267		ABC-type dipeptide transport system, periplasmic component
			K379_03943	-134	-0.251512	NS	4007		transcriptional regulator, LacI family
	TGGGAGCGCTCCCA*		K379_04285	-127	-0.365712	NS	4437		transcriptional regulator, LacI family
	GGGAGCGCTCCCA*		K379_04286	-15	3.51507	0.0739522	32		beta-galactosidase	GH1
	TGGGAGCGCTCCCA*		K379_04289	-147	5.43305	< 0.0001	9		cebE; cellobiose transport system substrate-binding protein
	TGGGAGCGCTCCCA*		K379_04837	-32	1.38239	0.0280591	262		Acetyltransferases
	TGGGAGCGCTCCCA*		K379_04855	-40	5.49512	0.0163998	7		Cellobiohydrolase A (1,4-beta-cellobiosidase A)	GH12_CBM2
			K379_04854	-162	-0.317762	NS	4251		Predicted NTP pyrophosphohydrolase
	TGGGAGCGCTCCCA*		K379_04935	-877	6.30137	< 0.0001	4		Cellobiohydrolase A (1,4-beta-cellobiosidase A)	GH6_CBM2
			K379_04936	-229	7.7873	< 0.0001	2		cellulose 1,4-beta-cellobiosidase (EC 3.2.1.91)	GH48_GH74_CBM2
	TGGAAGCGCTCCCA*		K379_05573	-131	-0.0843126	NS	3312		Beta-lactamase class C and other penicillin binding proteins
	TGGGAGCGTTCCCA*		K379_05757	-51	1.99271	< 0.0001	125		ABC.MS.S; multiple sugar transport system substrate-binding protein
ATexAB-D23	TGGGAGCGCTCCCA*		B082DRAFT_01056	-105	7.21648	< 0.0001	3		Uncharacterized protein conserved in bacteria	CBM2_AA10
	TGGGAGCGCTCCCA*		B082DRAFT_01057	-220	0.0192011	NS	3217		Transcriptional regulators
			B082DRAFT_01058	-161	6.82225	< 0.0001	7		Cellobiohydrolase A (1,4-beta-cellobiosidase A)	CBM2_GH5_CBM35
	TGGGAGCGCTCCCA*		B082DRAFT_02427	-140	3.71778	< 0.0001	58		Beta-1,4-xylanase	GH10_CBM3
	TGGGAGCGCTCCCA*		B082DRAFT_02566	-349	3.59084	< 0.0001	62		Predicted xylanase/chitin deacetylase	CE4_CBM36
			B082DRAFT_02567	-59	7.11333	< 0.0001	4		Cellobiohydrolase A (1,4-beta-cellobiosidase A)	CBM2
	TGGGAGCGCTCCCA*		B082DRAFT_02898	-127	1.30272	0.0026018	547		Transcriptional regulators
	GGGAGCGCTCCCA*		B082DRAFT_02899	-14	4.60827	< 0.0001	24		beta-galactosidase	GH1
	TGGGAGCGCTCCCA*		B082DRAFT_02902	-143	5.8894	< 0.0001	11		cebE; cellobiose transport system substrate-binding protein
	TGGGAGCGCTCCCA*		B082DRAFT_02996	-222	1.03726	NS	781		Uncharacterized protein conserved in bacteria
			B082DRAFT_02997	-56	3.23668	< 0.0001	77		Uncharacterized protein contain chitin-binding domain type 3	CBM2_GH5_CBM37
	TGGGAGCGCTCCCA*		B082DRAFT_04414	-45	4.37939	< 0.0001	31		Uncharacterized protein conserved in bacteria	AA10
	TGGGAGCGCTCCCA*		B082DRAFT_05432	-356	1.99838	NS	822		glutamate N-acetyltransferase/amino-acid acetyltransferase
			B082DRAFT_05433	-53	4.04843	< 0.0001	38		Endoglucanase	GH5_CBM2
	TGGGAGCGCTCCCA*		B082DRAFT_05492	-72	3.79021	< 0.0001	52		Cellobiohydrolase A (1,4-beta-cellobiosidase A)	GH9_CBM3_CBM2
	GGGAGCGCTCCCA*		B082DRAFT_05579	-109	2.01514	< 0.0001	229		ABC-type dipeptide transport system, periplasmic component
			B082DRAFT_05580	-125	-0.923183	NS	6006		Transcriptional regulators
	TGGGAGCGCTCCCA*		B082DRAFT_05958	1	2.52577	< 0.0001	143		Cellobiohydrolase A (1,4-beta-cellobiosidase A)	GH74_CBM2
	TGGGAGCGCTCCCA*		B082DRAFT_06747	-63	4.88644	< 0.0001	17		Cellobiohydrolase A (1,4-beta-cellobiosidase A)	GH9_CBM4_CBM2
LaPpAH-95	TGGGAGCGCTCCCA*	; TGGGAGCGCTCCCA*	B087_00242	-60; -105	7.10975	< 0.0001	8		endoglucanase	CBM2_GH5_CBM35
			B087_00243	-196; -151	0.488433	NS	1391		unknown function
	TGGGAGCGCTCCCA*		B087_00244	-97	8.72353	< 0.0001	2		chitin-binding protein	CBM2_AA10
	TGGGAGCGCTCCCA*		B087_00622	-64	2.57489	0.00387837	128		putative actNOG03075 family protein	GH12_CBM13
	GGGAGCGCTCCCA*		B087_00624	-59	6.51568	< 0.0001	13		glucan 1,3-beta-glucosidase	GH5_CBM37
			B087_00625	-362	1.94337	0.0129997	223		putative isomerase	CBM66_GH0
	TGGGAGCGCTCCCA*	; TGGGAGCGATCCCA*	B087_01830	32; -13	5.13029	< 0.0001	24		putative actNOG04893 family protein	GH9_CBM4_CBM2
	TGGGAGCGCTCCCA*		B087_03402	-147	1.1234	NS	549		hypothetical protein
			B087_03403	-65	4.90592	< 0.0001	30		alpha-N-arabinofuranosidase	GH51_CBM2
	TGGGAGCGCTCCCA*		B087_03467	-48	8.05729	< 0.0001	5		chitin-binding protein	AA10
	GGGAGCGCTCCCA*		B087_04423	-109	2.43194	< 0.0001	148		peptide/nickel transport system substrate-binding protein
			B087_04424	-125	-0.430105	NS	4442		unknown function
	TGGGAGCGCTCCCA*		B087_05321	-62	5.89192	< 0.0001	17		glucan 1,3-beta-glucosidase	GH5_CBM2
	GGGAGCGCTCCCA*		B087_05341	1878	1.70062	0.00486874	288		amino acid adenylation domain
	TGGGAGCGCTCCCA*		B087_05389	-85	2.6511	< 0.0001	119		putative actNOG05475 family protein	GH9_CBM3_CBM2
			B087_05390	-201	-0.156294	NS	3465		unknown function
	TGGGAGCGCTCCCA*		B087_05593	-141	5.77834	< 0.0001	19		endo-1,4-beta-xylanase	GH10_CBM3
			B087_05594	-633	-0.113105	NS	3305		putative actNOG12105 family protein
	TGGAAGCGCTCCCA*		B087_05778	-505	8.3621	0.000156355	4		licheninase	GH16
			B087_05779	-65	6.89871	0.00178379	11		putative actNOG01555 family protein	GH6
	TGGAAGCGCTCCCA*		B087_05783	-180	4.0108	0.0319198	49		LacI family transcriptional regulator
			B087_05784	-87	5.07999	0.0127162	27		beta-galactosidase	GH1_GH95
	TGGGAGCGCTTCCA*		B087_05785	-47	2.39285	NS	154		cebE; cellobiose transport system substrate-binding protein
	TGGGAGCGCTCCCA*		B087_06016	-47	5.02791	< 0.0001	28		mannan endo-1,4-beta-mannosidase	CBM2_GH5_CBM37
			B087_06017	-154	2.42945	0.000171685	149		galactoside O-acetyltransferase
	TGGGAGCGCTCCCA*		B087_06094	-144	7.63323	< 0.0001	6		cebE; cellobiose transport system substrate-binding protein
	TGGGAGCGCTCCCA*		B087_06098	-126	1.77602	0.00528654	261		LacI family transcriptional regulator
	TGGGAGCGCTCCCA*		B087_06218	-72	4.20464	< 0.0001	42		putative actNOG00503 family protein	GH74_CBM2
	TGGGAGCGCTCCCA*		B087_06575	-330	6.51262	< 0.0001	14		chitin deacetylase	CE4_CBM36
			B087_06576	-43	8.65929	0.00214391	3		putative actNOG05965 family protein	CBM2_Cip1
S. flavogriseus	TGGGAGCGCTCCCA*		SFLA_00178	-141	4.23513	< 0.0001	23		putative actNOG04893 family protein	GH9_CBM4_CBM2
	GGGAGCGCTCCCA*		SFLA_00246	-59	4.04377	< 0.0001	27		chitin-binding protein	AA10
	TGGGAGCGCTCCCA*		SFLA_00603	-46	5.96293	0.000386648	5		putative actNOG01555 family protein	GH6
			SFLA_00604	-177	0.92917	NS	989		LacI family transcriptional regulator
	TGGGAGCGCTCCCA*		SFLA_00912	-53	4.63921	< 0.0001	16		glucan 1,3-beta-glucosidase	GH5_CBM37
			SFLA_00913	-242	-0.0971338	NS	3751		putative actNOG14362 family protein	GH87_CBM32
	TGGGAGCGCTCCCA*		SFLA_01241	-67	5.1268	0.0397544	10		chitin-binding protein	CBM2_AA10
			SFLA_01242	-141	-1.18357	NS	6005		Kegg K07110 family protein
	TGGGAGCGTTCCCA*		SFLA_01247	-50	3.58954	0.0378132	38		ABC.MS.S; multiple sugar transport system substrate-binding protein
	TGGGAGCGCTCCCA*		SFLA_01777	-554	1.95822	NS	236		hypothetical protein
			SFLA_01778	-47	3.6413	0.0368729	36		endoglucanase	CBM2_GH5_CBM35
	GGGAGCGCTCCCA*		SFLA_03840	-125	-0.308903	NS	4360		LacI family transcriptional regulator
			SFLA_03841	-111	0.299441	NS	2447		peptide/nickel transport system substrate-binding protein
	TGGGAGCGCTCCCA*		SFLA_04057	-122	2.67298	NS	91		mannan endo-1,4-beta-mannosidase	CBM2_GH5_CBM37
	TGGGAGCGCTCCCA*		SFLA_04126	-147	6.63823	< 0.0001	2		cebE; cellobiose transport system substrate-binding protein
	GGGAGCGCTCCCA*		SFLA_04129	-15	3.799	9.85477e-05	33		beta-galactosidase	GH1
	TGGGAGCGCTCCCA*		SFLA_04130	-127	0.255242	NS	2586		LacI family transcriptional regulator
	TGGGAGCGCTCCCA*		SFLA_05761	-718	-0.129713	NS	3854		hypothetical protein
			SFLA_05762	-73	3.44671	0.0364137	42		putative actNOG00503 family protein	GH74_CBM2
	TGGGAGCGCTCCCA*		SFLA_05979	-32	0.966976	NS	940		ribosomal-protein-alanine N-acetyltransferase
	TGGGAGCGCTCCCA*		SFLA_06095	-197	7.05798	0.000754749	1		hypothetical protein
			SFLA_06096	-156	5.37646	0.000372381	6		putative actNOG01534 family protein	GH48_GH74_CBM2
	TGGGAGCGCTCCCA*		SFLA_06342	-94	3.12286	0.00606324	55		alpha-N-arabinofuranosidase	GH51_CBM2
			SFLA_06343	-782	0.260925	NS	2568		Lrp/AsnC family transcriptional regulator, regulator for asnA, asnC
	TGGGAGCGCTCCCA*		SFLA_06402	-84	4.46167	< 0.0001	21		putative actNOG03075 family protein	GH12_CBM2
S. griseus	TGGGAGCGCTCCCA*		SGR_199	-331	1.59723	0.0376956	388		cellulose-binding protein	CBM2_AA10
	GGGAGCGCTCCCA*		SGR_217	-109	-1.58177	NS	5794		pectate lyase	PL1_CBM35
	TGGGAGCGCTCCCA*		SGR_2445	-30	1.58038	0.00252501	396		cellulase	GH6
	TGGGAGCGCTCCCA*		SGR_4734	-255	-1.70989	0.0481593	6012		transport protein
			SGR_4735	-121	3.28572	< 0.0001	15		cebE; cellobiose transport system substrate-binding protein
	TGGGAGCGCTCCCA*		SGR_4739	-106	0.846149	NS	1035		LacI family transcriptional regulator
	TGGGAGCGCTCCCA*		SGR_6927	-303	-0.539389	NS	3500		hypothetical protein
			SGR_6928	-119	2.59062	< 0.0001	62		cellulase	CBM3_GH6
ScaeMP-e83	TGGGAGCGCTCCCA*		SSC83_00187	-30	2.29381	0.00133741	166		hypothetical protein	GH6
	TGGGAGCGCTCCCA*		SSC83_00188	-215	1.41313	NS	625		hypothetical protein
	TGGGAGCGCTCCCA*		SSC83_02183	-106	1.02771	NS	1149		LacI family transcriptional regulator
	TGGGAGCGCTCCCA*		SSC83_02184	-15	3.53864	< 0.0001	21		beta-galactosidase	GH1
	TGGGAGCGCTCCCA*		SSC83_02187	-78	4.1978	< 0.0001	5		cebE; cellobiose transport system substrate-binding protein
			SSC83_02188	-255	1.08857	NS	1051		aspartate-alanine antiporter
aPosition relative to start of gene
blog2 Fold change and ranked fold change for growth on AFEX corn stover relative to glucose
*noncanonical CebR binding sequence
